# Supplementary material for: A [3]Rotaxane Containing {Ti7Ga} Rings Linking CuII: Synthesis, Structure, and Spectroscopic Studies
Source: Chemistry. 2025 Sep 30;32(28):e02530. doi: 10.1002/chem.202502530 (PMC13411496; doi:10.1002/chem.202502530)
Supplement: Supplementary file 2 — Supporting Information [file CHEM-32-e02530-s001.zip]

Archive with 2 entries (2 files):
- m_sjl640a_3_c1_.cif
- rrepw209.cif
