# Supplementary material for: A [3]Rotaxane Containing {Ti7Ga} Rings Linking CuII: Synthesis, Structure, and Spectroscopic Studies
Source: Chemistry. 2025 Sep 30;32(28):e02530. doi: 10.1002/chem.202502530 (PMC13411496; doi:10.1002/chem.202502530)
Supplement: Supplementary file 2 — Supporting Information [file CHEM-32-e02530-s001.zip › m_sjl640a_3_c1_.cif]

data_m_sjl640a_3_c1_
_audit_creation_date               2025-07-22
_audit_creation_method
;
Olex2 1.5
(compiled 2025.05.31 svn.r86d253d1 for OlexSys, GUI svn.r7254)
;
_shelx_SHELXL_version_number       '2019/3'
_audit_contact_author_address      ?
_audit_contact_author_email        ?
_audit_contact_author_name         ''
_audit_contact_author_phone        ?
_publ_contact_author_id_orcid      ?
_publ_section_references
;
Allan, D. R. et al. (2017) Crystals, 7(11), 336.

D. Kratzert, I. Krossing, (2018), J. Appl. Cryst. 51, 928-934. 

Dolomanov, O.V., Bourhis, L.J., Gildea, R.J, Howard, J.A.K. & Puschmann, H.
 (2009), J. Appl. Cryst. 42, 339-341.

Kratzert, D., Holstein, J.J. & Krossing, I. (2015). J. Appl. Cryst. 48, 933-938.

Sheldrick, G.M. (2015). Acta Cryst. A71, 3-8.

Sheldrick, G.M. (2015). Acta Cryst. C71, 3-8.
;
_chemical_name_common              ?
_chemical_name_systematic          ?
_chemical_formula_moiety          
 '1(C32 H18 Cu2 F24 N3 O8), C80 H144 Ga O40 Ti7, [+ solvents]'
_chemical_formula_sum              'C125.50 H186 Cu2 F24 Ga N3 O50.50 Ti7'
_chemical_formula_weight           3532.86
_chemical_melting_point            ?
_chemical_oxdiff_formula           'C11 H10 N O'
loop_
  _atom_type_symbol
  _atom_type_description
  _atom_type_scat_dispersion_real
  _atom_type_scat_dispersion_imag
  _atom_type_scat_source
 'C' 'C' 0.0028 0.0015 'International Tables Vol C Tables 4.2.6.8 and 6.1.1.4'
 'H' 'H' 0.0000 0.0000 'International Tables Vol C Tables 4.2.6.8 and 6.1.1.4'
 'Cu' 'Cu' 0.3307 1.2021 'International Tables Vol C Tables 4.2.6.8 and 6.1.1.4'
 'F' 'F' 0.0164 0.0097 'International Tables Vol C Tables 4.2.6.8 and 6.1.1.4'
 'Ga' 'Ga' 0.2611 1.5327 'International Tables Vol C Tables 4.2.6.8 and 6.1.1.4'
 'N' 'N' 0.0056 0.0031 'International Tables Vol C Tables 4.2.6.8 and 6.1.1.4'
 'O' 'O' 0.0101 0.0057 'International Tables Vol C Tables 4.2.6.8 and 6.1.1.4'
 'Ti' 'Ti' 0.2711 0.4230 'International Tables Vol C Tables 4.2.6.8 and 6.1.1.4'

_shelx_space_group_comment
;
The symmetry employed for this shelxl refinement is uniquely defined
by the following loop, which should always be used as a source of
symmetry information in preference to the above space-group names.
They are only intended as comments.
;
_space_group_crystal_system        'monoclinic'
_space_group_IT_number             14
_space_group_name_H-M_alt          'P 1 21/c 1'
_space_group_name_Hall             '-P 2ybc'
loop_
  _space_group_symop_operation_xyz
 'x, y, z'
 '-x, y+1/2, -z+1/2'
 '-x, -y, -z'
 'x, -y-1/2, z-1/2'

_cell_length_a                     18.7462(2)
_cell_length_b                     30.9988(4)
_cell_length_c                     58.0682(6)
_cell_angle_alpha                  90
_cell_angle_beta                   90.4200(10)
_cell_angle_gamma                  90
_cell_volume                       33743.1(7)
_cell_formula_units_Z              8
_cell_measurement_reflns_used      27992
_cell_measurement_temperature      100.00(10)
_cell_measurement_theta_max        25.4190
_cell_measurement_theta_min        1.4360
_shelx_estimated_absorpt_T_max     0.946
_shelx_estimated_absorpt_T_min     0.742
_exptl_absorpt_coefficient_mu      0.754
_exptl_absorpt_correction_T_max    1.00000
_exptl_absorpt_correction_T_min    0.39343
_exptl_absorpt_correction_type     multi-scan
_exptl_absorpt_process_details
;
CrysAlisPro 1.171.43.144a (Rigaku Oxford Diffraction, 2024)
Empirical absorption correction using spherical harmonics,
implemented in SCALE3 ABSPACK scaling algorithm.
;
_exptl_absorpt_special_details     ?
_exptl_crystal_colour              'clear blue'
_exptl_crystal_colour_lustre       clear
_exptl_crystal_colour_primary      blue
_exptl_crystal_density_diffrn      1.391
_exptl_crystal_density_meas        ?
_exptl_crystal_density_method      ?
_exptl_crystal_description         plate
_exptl_crystal_F_000               14584
_exptl_crystal_size_max            0.421
_exptl_crystal_size_mid            0.251
_exptl_crystal_size_min            0.074
_exptl_transmission_factor_max     ?
_exptl_transmission_factor_min     ?
_diffrn_reflns_av_R_equivalents    0.0960
_diffrn_reflns_av_unetI/netI       0.0628
_diffrn_reflns_Laue_measured_fraction_full  0.984
_diffrn_reflns_Laue_measured_fraction_max  0.984
_diffrn_reflns_limit_h_max         19
_diffrn_reflns_limit_h_min         -19
_diffrn_reflns_limit_k_max         31
_diffrn_reflns_limit_k_min         -31
_diffrn_reflns_limit_l_max         59
_diffrn_reflns_limit_l_min         -59
_diffrn_reflns_number              205290
_diffrn_reflns_point_group_measured_fraction_full  0.984
_diffrn_reflns_point_group_measured_fraction_max  0.984
_diffrn_reflns_theta_full          20.799
_diffrn_reflns_theta_max           20.799
_diffrn_reflns_theta_min           1.444
_diffrn_ambient_temperature        100.00(10)
_diffrn_detector                   'Photon counting pixel array'
_diffrn_detector_area_resol_mean   5.8140
_diffrn_detector_type              'Dectris PILATUS 2M'
_diffrn_measured_fraction_theta_full  0.984
_diffrn_measured_fraction_theta_max  0.984
_diffrn_measurement_details
;
List of Runs (angles in degrees, time in seconds):

  # Type    Start    End  Width  t~exp~   \w     \q     \k     \f   Frames
--------------------------------------------------------------------------
  1  \f      0.00 179.00   1.00    0.20   0.00   0.00   0.00    --   179
  2  \w   -145.00  24.00   1.00    0.20    --   30.00   0.00   0.00  169
  3  \w   -145.00  24.00   1.00    0.20    --   30.00   0.00 120.00  169
  4  \w   -145.00  24.00   1.00    0.20    --   30.00   0.00 240.00  169
;
_diffrn_measurement_device         'Fixed \c 3-circle diffractometer'
_diffrn_measurement_device_type    'Fluid Film Devices'
_diffrn_measurement_method         'shutterless scans'
_diffrn_measurement_specimen_support  'MiTeGen MicroMount'
_diffrn_orient_matrix_type        
 'CrysAlisPro convention (1999,Acta A55,543-557)'
_diffrn_orient_matrix_UB_11        0.0105847000
_diffrn_orient_matrix_UB_12        -0.0114782000
_diffrn_orient_matrix_UB_13        -0.0095549000
_diffrn_orient_matrix_UB_21        -0.0044042000
_diffrn_orient_matrix_UB_22        -0.0189880000
_diffrn_orient_matrix_UB_23        0.0059829000
_diffrn_orient_matrix_UB_31        -0.0349060000
_diffrn_orient_matrix_UB_32        -0.0010660000
_diffrn_orient_matrix_UB_33        -0.0037289000
_diffrn_radiation_monochromator    'Silicon 111'
_diffrn_radiation_probe            x-ray
_diffrn_radiation_type             synchrotron
_diffrn_radiation_wavelength       0.6889
_diffrn_source                     Synchrotron
_diffrn_source_details             'Allan et al. (2017)'
_diffrn_source_type                'Diamond Light Source Beamline I19-1'
_diffrn_special_details            ?
_reflns_Friedel_coverage           0.000
_reflns_Friedel_fraction_full      .
_reflns_Friedel_fraction_max       .
_reflns_number_gt                  25815
_reflns_number_total               38117
_reflns_special_details
;
 Reflections were merged by SHELXL according to the crystal
 class for the calculation of statistics and refinement.
 
 Structure factors included contributions from the .fab file.
 
 _reflns_Friedel_fraction is defined as the number of unique
 Friedel pairs measured divided by the number that would be
 possible theoretically, ignoring centric projections and
 systematic absences.
;
_reflns_threshold_expression       'I > 2\s(I)'
_computing_cell_refinement         'CrysAlisPro 1.171.43.144a (Rigaku OD, 2024)'
_computing_data_collection         'GDA - generic data acquisition software'
_computing_data_reduction          'CrysAlisPro 1.171.43.144a (Rigaku OD, 2024)'
_computing_molecular_graphics      'Olex2 1.5 (Dolomanov et al., 2009)'
_computing_publication_material    'Olex2 1.5 (Dolomanov et al., 2009)'
_computing_structure_refinement    'SHELXL 2019/3 (Sheldrick, 2015)'
_computing_structure_solution      'SHELXT  (Sheldrick, 2015)'
_refine_diff_density_max           0.993
_refine_diff_density_min           -0.583
_refine_diff_density_rms           0.098
_refine_ls_extinction_coef         .
_refine_ls_extinction_method       none
_refine_ls_goodness_of_fit_ref     1.345
_refine_ls_hydrogen_treatment      constr
_refine_ls_matrix_type             full
_refine_ls_number_parameters       4459
_refine_ls_number_reflns           38117
_refine_ls_number_restraints       21178
_refine_ls_R_factor_all            0.1287
_refine_ls_R_factor_gt             0.1069
_refine_ls_restrained_S_all        1.369
_refine_ls_shift/su_max            0.002
_refine_ls_shift/su_mean           0.000
_refine_ls_structure_factor_coef   Fsqd
_refine_ls_weighting_details      
 'w=1/[\s^2^(Fo^2^)+(0.2000P)^2^] where P=(Fo^2^+2Fc^2^)/3'
_refine_ls_weighting_scheme        calc
_refine_ls_wR_factor_gt            0.3208
_refine_ls_wR_factor_ref           0.3491
_refine_special_details            ?
_olex2_refinement_description
;
1. Shared sites
{Ti1A, Ga1A}
{Ti2A, Ga2A}
{Ti3A, Ga3A}
{Ti4A, Ga4A}
{Ti5A, Ga5A}
{Ti6A, Ga6A}
{Ti7A, Ga7A}
{Ti8A, Ga8A}
{Ti1B, Ga1B}
{Ti2B, Ga2B}
{Ti3B, Ga3B}
{Ti4B, Ga4B}
{Ti5B, Ga5B}
{Ti6B, Ga6B}
{Ti7B, Ga7B}
{Ti8B, Ga8B}
2. Restrained distances
 Cu2D-O8D \\sim Cu2D-O7D \\sim Cu2D-O5D \\sim Cu1D-O1D \\sim Cu1D-O2D \\sim
Cu1D-O4D \\sim Cu2C-O5C ~
 Cu2C-O6C \\sim Cu2C-O8C \\sim Cu1C-O3C \\sim Cu1C-O4C \\sim Cu1C-O1C \\sim
Cu2E-O8E \\sim Cu2E-O5E ~
 Cu2E-O6E \\sim Cu1E-O1E \\sim Cu1E-O2E \\sim Cu1E-O4E
 with sigma of 0.02
 Cu2E-O7E \\sim Cu1E-O3E \\sim Cu2C-O6C \\sim Cu1C-O4C \\sim Cu2D-O6D \\sim
Cu1D-O3D
 with sigma of 0.02
 Cu1D-C4D \\sim Cu1E-C4E
 with sigma of 0.04
 C4D-Cu1D \\sim C4E-Cu1E
 with sigma of 0.04
 N2D-Cu1D \\sim N2E-Cu1E
 with sigma of 0.02
 Cu1D-N2D \\sim Cu1E-N2E
 with sigma of 0.02
 C5D-Cu1D \\sim C5E-Cu1E
 with sigma of 0.04
 Cu1D-C5D \\sim Cu1E-C5E
 with sigma of 0.04
 N3D-Cu2D \\sim N3E-Cu2E
 with sigma of 0.02
 Cu2D-N3D \\sim Cu2E-N3E
 with sigma of 0.02
 C11D-Cu2D \\sim C11E-Cu2E
 with sigma of 0.04
 C10D-Cu2D \\sim C10E-Cu2E
 with sigma of 0.04
 Cu2D-C10D \\sim Cu2E-C10E
 with sigma of 0.04
 Cu2D-C11D \\sim Cu2E-C11E
 with sigma of 0.04
 N1-C4 \\sim N3C-C11C \\sim N1-C3 \\sim N3C-C10C
 with sigma of 0.02
 C8C-C7C \\sim C7C-C1
 with sigma of 0.02
 C5-C1 \\sim C8C-C12C \\sim C9C-C8C \\sim C2-C1
 with sigma of 0.02
 C5-C4 \\sim C12C-C11C \\sim C3-C2 \\sim C9C-C10C
 with sigma of 0.02
 N1D-C2D \\sim N1D-C2E
 with sigma of 0.04
 N1D-C8D \\sim N1D-C8E
 with sigma of 0.04
 N1D-C7D \\sim N1D-C7E
 with sigma of 0.02
 N1D-C1D \\sim N1D-C1E
 with sigma of 0.02
 N2D-C5D \\sim N2E-C5E
 with sigma of 0.02
 N2D-C3D \\sim N2E-C3E
 with sigma of 0.04
 N2D-C6D \\sim N2E-C6E
 with sigma of 0.04
 N2D-C4D \\sim N2E-C4E
 with sigma of 0.02
 N3D-C9D \\sim N3E-C9E
 with sigma of 0.04
 N3D-C11D \\sim N3E-C11E
 with sigma of 0.02
 N3D-C12D \\sim N3E-C12E
 with sigma of 0.04
 N3D-C10D \\sim N3E-C10E
 with sigma of 0.02
 C1D-C6D \\sim C1E-C6E
 with sigma of 0.04
 C1D-C2D \\sim C1E-C2E
 with sigma of 0.02
 C1D-C3D \\sim C1E-C3E
 with sigma of 0.04
 C2D-C5D \\sim C2E-C5E
 with sigma of 0.04
 C2D-C3D \\sim C2E-C3E
 with sigma of 0.02
 C2D-C4D \\sim C2E-C4E
 with sigma of 0.04
 C2D-C6D \\sim C2E-C6E
 with sigma of 0.02
 C3D-C4D \\sim C3E-C4E
 with sigma of 0.02
 C3D-C6D \\sim C3E-C6E
 with sigma of 0.04
 C4D-C5D \\sim C4E-C5E
 with sigma of 0.04
 C5D-C6D \\sim C5E-C6E
 with sigma of 0.02
 C7D-C9D \\sim C7E-C9E
 with sigma of 0.04
 C7D-C8D \\sim C7E-C8E
 with sigma of 0.02
 C7D-C12D \\sim C7E-C12E
 with sigma of 0.04
 C8D-C10D \\sim C8E-C10E
 with sigma of 0.04
 C8D-C9D \\sim C8E-C9E
 with sigma of 0.02
 C8D-C11D \\sim C8E-C11E
 with sigma of 0.04
 C8D-C12D \\sim C8E-C12E
 with sigma of 0.02
 C9D-C12D \\sim C9E-C12E
 with sigma of 0.04
 C9D-C10D \\sim C9E-C10E
 with sigma of 0.02
 C10D-C11D \\sim C10E-C11E
 with sigma of 0.04
 C11D-C12D \\sim C11E-C12E
 with sigma of 0.02
3. Restrained planarity
 C17D, C16D, O2D, C15D, C14D, C13D, O1D
 with sigma of 0.1
 O3D, O4D, C21D, C19D, C20D, C18D, C22D
 with sigma of 0.1
 O6D, C27D, C26D, C25D, C24D, C23D, O5D
 with sigma of 0.1
 C32D, C31D, C30D, C29D, C28D, O7D, O8D
 with sigma of 0.1
 O6E, C27E, C26E, C25E, C24E, O5E, C23E
 with sigma of 0.1
 O7E, C29E, C28E, C30E, O8E, C32E, C31E
 with sigma of 0.1
 O4E, C21E, C22E, C20E, C19E, C18E, O3E
 with sigma of 0.1
 O1E, C14E, C13E, C15E, C16E, C17E, O2E
 with sigma of 0.1
4. Uiso/Uaniso restraints and constraints
All non-hydrogen atoms have similar U: within 2A with sigma of 0.04 and sigma
for terminal atoms of 0.08 within 2A
Uanis(Ti1A) = Uanis(Ga1A)
Uanis(Ti2A) = Uanis(Ga2A)
Uanis(Ti3A) = Uanis(Ga3A)
Uanis(Ti4A) = Uanis(Ga4A)
Uanis(Ti5A) = Uanis(Ga5A)
Uanis(Ti6A) = Uanis(Ga6A)
Uanis(Ti7A) = Uanis(Ga7A)
Uanis(Ti8A) = Uanis(Ga8A)
Uanis(Ti1B) = Uanis(Ga1B)
Uanis(Ti2B) = Uanis(Ga2B)
Uanis(Ti3B) = Uanis(Ga3B)
Uanis(Ti4B) = Uanis(Ga4B)
Uanis(Ti5B) = Uanis(Ga5B)
Uanis(Ti6B) = Uanis(Ga6B)
Uanis(Ti7B) = Uanis(Ga7B)
Uanis(Ti8B) = Uanis(Ga8B)
5. Rigid body (RIGU) restrains
 All non-hydrogen atoms
 with sigma for 1-2 distances of 0.004 and sigma for 1-3 distances of 0.004
6. Same fragment restrains
{F1C, F2C, F3C, F4C, F5C, F6C, O1C, O2C, C13C, C14C, C15C, C16C, C17C} sigma
for 1-2: 0.02, 1-3: 0.04
as in
{F19C, F20C, F21C, F22C, F23C, F24C, O7C, O8C, C28C, C29C, C30C, C31C, C32C}
{F1C, F2C, F3C, F4C, F5C, F6C, O1C, O2C, C13C, C14C, C15C, C16C, C17C} sigma
for 1-2: 0.02, 1-3: 0.04
as in
{F7D, F8D, F9D, F10D, F11D, F12D, O3D, O4D, C18D, C19D, C20D, C21D, C22D}
{F1C, F2C, F3C, F4C, F5C, F6C, O1C, O2C, C13C, C14C, C15C, C16C, C17C} sigma
for 1-2: 0.02, 1-3: 0.04
as in
{F1D, F2D, F3D, F4D, F5D, F6D, O1D, O2D, C13D, C14D, C15D, C16D, C17D}
{F1C, F2C, F3C, F4C, F5C, F6C, O1C, O2C, C13C, C14C, C15C, C16C, C17C} sigma
for 1-2: 0.02, 1-3: 0.04
as in
{F13C, F14C, F15C, F16C, F17C, F18C, O5C, O6C, C23C, C24C, C25C, C26C, C27C}
{F1C, F2C, F3C, F4C, F5C, F6C, O1C, O2C, C13C, C14C, C15C, C16C, C17C} sigma
for 1-2: 0.02, 1-3: 0.04
as in
{F7C, F8C, F9C, F10C, F11C, F12C, O3C, O4C, C18C, C19C, C20C, C21C, C22C}
{O1A, O2A, C1A, C2A, C3A, C4A, C5A} sigma for 1-2: 0.02, 1-3: 0.04
as in
{O9B, O10B, C21B, C22B, C23B, C24B, C25B}
{O1A, O2A, C1A, C2A, C3A, C4A, C5A} sigma for 1-2: 0.02, 1-3: 0.04
as in
{O11B, O12B, C26B, C27B, C28B, C29B, C30B}
{O1A, O2A, C1A, C2A, C3A, C4A, C5A} sigma for 1-2: 0.02, 1-3: 0.04
as in
{O17B, O18B, C41B, C42B, C43B, C44B, C45B}
{O1A, O2A, C1A, C2A, C3A, C4A, C5A} sigma for 1-2: 0.02, 1-3: 0.04
as in
{O21A, O22A, C51A, C52A, C53A, C54A, C55A}
{O1A, O2A, C1A, C2A, C3A, C4A, C5A} sigma for 1-2: 0.02, 1-3: 0.04
as in
{O23A, O24A, C56A, C57A, C58A, C59A, C60A}
{O1A, O2A, C1A, C2A, C3A, C4A, C5A} sigma for 1-2: 0.02, 1-3: 0.04
as in
{O7A, O8A, C16A, C17A, C18A, C19A, C20A}
{O1A, O2A, C1A, C2A, C3A, C4A, C5A} sigma for 1-2: 0.02, 1-3: 0.04
as in
{O23B, O24B, C56B, C57B, C58B, C59B, C60B}
{O1A, O2A, C1A, C2A, C3A, C4A, C5A} sigma for 1-2: 0.02, 1-3: 0.04
as in
{O13B, O14B, C31B, C32B, C33B, C34B, C35B}
{O1A, O2A, C1A, C2A, C3A, C4A, C5A} sigma for 1-2: 0.02, 1-3: 0.04
as in
{O3B, O4B, C6B, C7B, C8B, C9B, C10B}
{O1A, O2A, C1A, C2A, C3A, C4A, C5A} sigma for 1-2: 0.02, 1-3: 0.04
as in
{O15B, O16B, C36B, C37B, C38B, C39B, C40B}
{O1A, O2A, C1A, C2A, C3A, C4A, C5A} sigma for 1-2: 0.02, 1-3: 0.04
as in
{O5A, O6A, C11A, C12A, C13A, C14A, C15A}
{O1A, O2A, C1A, C2A, C3A, C4A, C5A} sigma for 1-2: 0.02, 1-3: 0.04
as in
{O13A, O14A, C31A, C32A, C33A, C34A, C35A}
{F1C, F2C, F3C, F4C, F5C, F6C, O1C, O2C, C13C, C14C, C15C, C16C, C17C} sigma
for 1-2: 0.02, 1-3: 0.04
as in
{F7, F8, F9, F10, F11, F12, O3, O4, C11, C12, C13, C14, C15}
{O1A, O2A, C1A, C2A, C3A, C4A, C5A} sigma for 1-2: 0.02, 1-3: 0.04
as in
{O25A, O26A, C61A, C62A, C63A, C64A, C65A}
{O1A, O2A, C1A, C2A, C3A, C4A, C5A} sigma for 1-2: 0.02, 1-3: 0.04
as in
{O11A, O12A, C26A, C27A, C28A, C29A, C30A}
{O1A, O2A, C1A, C2A, C3A, C4A, C5A} sigma for 1-2: 0.02, 1-3: 0.04
as in
{O19B, O20B, C46B, C47B, C48B, C49B, C50B}
{O1A, O2A, C1A, C2A, C3A, C4A, C5A} sigma for 1-2: 0.02, 1-3: 0.04
as in
{O29A, O30A, C71A, C72A, C73A, C74A, C75A}
{O1A, O2A, C1A, C2A, C3A, C4A, C5A} sigma for 1-2: 0.02, 1-3: 0.04
as in
{O21B, O22B, C51B, C52B, C53B, C54B, C55B}
{O1A, O2A, C1A, C2A, C3A, C4A, C5A} sigma for 1-2: 0.02, 1-3: 0.04
as in
{O1B, O2B, C1B, C2B, C3B, C4B, C5B}
{O1A, O2A, C1A, C2A, C3A, C4A, C5A} sigma for 1-2: 0.02, 1-3: 0.04
as in
{O27A, O28A, C66A, C67A, C68A, C69A, C70A}
{O1A, O2A, C1A, C2A, C3A, C4A, C5A} sigma for 1-2: 0.02, 1-3: 0.04
as in
{O7B, O8B, C16B, C17B, C18B, C19B, C20B}
{O1A, O2A, C1A, C2A, C3A, C4A, C5A} sigma for 1-2: 0.02, 1-3: 0.04
as in
{O15A, O16A, C36A, C37A, C38A, C39A, C40A}
{N1C, N2C, N3C, C1C, C2C, C3C, C4C, C5C, C6C, C7C, C8C, C9C, C10C, C11C, C12C}
sigma for 1-2: 0.02, 1-3: 0.04
as in
{N1D, N2D, N3D, C1D, C2D, C3D, C4D, C5D, C6D, C7D, C8D, C9D, C10D, C11D, C12D}
{O1A, O2A, C1A, C2A, C3A, C4A, C5A} sigma for 1-2: 0.02, 1-3: 0.04
as in
{O25B, O26B, C61B, C62B, C63B, C64B, C65B}
{O1A, O2A, C1A, C2A, C3A, C4A, C5A} sigma for 1-2: 0.02, 1-3: 0.04
as in
{O5B, O6B, C11B, C12B, C13B, C14B, C15B}
{O1A, O2A, C1A, C2A, C3A, C4A, C5A} sigma for 1-2: 0.02, 1-3: 0.04
as in
{O27B, O28B, C66B, C67B, C68B, C69B, C70B}
{O1A, O2A, C1A, C2A, C3A, C4A, C5A} sigma for 1-2: 0.02, 1-3: 0.04
as in
{O19A, O20A, C46A, C47A, C48A, C49A, C50A}
{O1A, O2A, C1A, C2A, C3A, C4A, C5A} sigma for 1-2: 0.02, 1-3: 0.04
as in
{O9A, O10A, C21A, C22A, C23A, C24A, C25A}
{F1C, F2C, F3C, F4C, F5C, F6C, O1C, O2C, C13C, C14C, C15C, C16C, C17C} sigma
for 1-2: 0.02, 1-3: 0.04
as in
{F13E, F14E, F15E, F16E, F17E, F18E, O5E, O6E, C23E, C24E, C25E, C26E, C27E}
{O1A, O2A, C1A, C2A, C3A, C4A, C5A} sigma for 1-2: 0.02, 1-3: 0.04
as in
{O31A, O32A, C76A, C77A, C78A, C79A, C80A}
{F1C, F2C, F3C, F4C, F5C, F6C, O1C, O2C, C13C, C14C, C15C, C16C, C17C} sigma
for 1-2: 0.02, 1-3: 0.04
as in
{F19E, F20E, F21E, F22E, F23E, F24E, O7E, O8E, C28E, C29E, C30E, C31E, C32E}
{O1A, O2A, C1A, C2A, C3A, C4A, C5A} sigma for 1-2: 0.02, 1-3: 0.04
as in
{O31B, O32B, C76B, C77B, C78B, C79B, C80B}
{F1C, F2C, F3C, F4C, F5C, F6C, O1C, O2C, C13C, C14C, C15C, C16C, C17C} sigma
for 1-2: 0.02, 1-3: 0.04
as in
{F7E, F8E, F9E, F10E, F11E, F12E, O3E, O4E, C18E, C19E, C20E, C21E, C22E}
{O1A, O2A, C1A, C2A, C3A, C4A, C5A} sigma for 1-2: 0.02, 1-3: 0.04
as in
{O17A, O18A, C41A, C42A, C43A, C44A, C45A}
{F1C, F2C, F3C, F4C, F5C, F6C, O1C, O2C, C13C, C14C, C15C, C16C, C17C} sigma
for 1-2: 0.02, 1-3: 0.04
as in
{F1E, F2E, F3E, F4E, F5E, F6E, O1E, O2E, C13E, C14E, C15E, C16E, C17E}
{F1C, F2C, F3C, F4C, F5C, F6C, O1C, O2C, C13C, C14C, C15C, C16C, C17C} sigma
for 1-2: 0.02, 1-3: 0.04
as in
{F13D, F14D, F15D, F16D, F17D, F18D, O5D, O6D, C23D, C24D, C25D, C26D, C27D}
{F1C, F2C, F3C, F4C, F5C, F6C, O1C, O2C, C13C, C14C, C15C, C16C, C17C} sigma
for 1-2: 0.02, 1-3: 0.04
as in
{F1, F2, F3, F4, F5, F6, O1, O2, C6, C7, C8, C9, C10}
{F1C, F2C, F3C, F4C, F5C, F6C, O1C, O2C, C13C, C14C, C15C, C16C, C17C} sigma
for 1-2: 0.02, 1-3: 0.04
as in
{F19D, F20D, F21D, F22D, F23D, F24D, O7D, O8D, C28D, C29D, C30D, C31D, C32D}
{O1A, O2A, C1A, C2A, C3A, C4A, C5A} sigma for 1-2: 0.02, 1-3: 0.04
as in
{O3A, O4A, C6A, C7A, C8A, C9A, C10A}
{O1A, O2A, C1A, C2A, C3A, C4A, C5A} sigma for 1-2: 0.02, 1-3: 0.04
as in
{O29B, O30B, C71B, C72B, C73B, C74B, C75B}
7. Others
 Sof(F13E)=Sof(F14E)=Sof(F15E)=Sof(F16E)=Sof(F17E)=Sof(F18E)=Sof(O5E)=Sof(O6E)=
 Sof(C23E)=Sof(C24E)=Sof(C25E)=Sof(H25H)=Sof(C26E)=Sof(C27E)=Sof(F19E)=
 Sof(F20E)=Sof(F21E)=Sof(F22E)=Sof(F23E)=Sof(F24E)=Sof(O7E)=Sof(O8E)=Sof(C28E)=
 Sof(C29E)=Sof(C30E)=Sof(H30H)=Sof(C31E)=Sof(C32E)=Sof(Cu2E)=Sof(N3E)=Sof(C7E)=
 Sof(H7EA)=Sof(H7EB)=Sof(C8E)=Sof(C9E)=Sof(H9E)=Sof(C10E)=Sof(H10H)=Sof(C11E)=
 Sof(H11E)=Sof(C12E)=Sof(H12E)=1-FVAR(1)
 Sof(Cu2D)=Sof(N3D)=Sof(C7D)=Sof(H7DA)=Sof(H7DB)=Sof(C8D)=Sof(C9D)=Sof(H9D)=
 Sof(C10D)=Sof(H10G)=Sof(C11D)=Sof(H11D)=Sof(C12D)=Sof(H12D)=Sof(F13D)=
 Sof(F14D)=Sof(F15D)=Sof(F16D)=Sof(F17D)=Sof(F18D)=Sof(O5D)=Sof(O6D)=Sof(C23D)=
 Sof(C24D)=Sof(C25D)=Sof(H25G)=Sof(C26D)=Sof(C27D)=Sof(F19D)=Sof(F20D)=
 Sof(F21D)=Sof(F22D)=Sof(F23D)=Sof(F24D)=Sof(O7D)=Sof(O8D)=Sof(C28D)=Sof(C29D)=
 Sof(C30D)=Sof(H30G)=Sof(C31D)=Sof(C32D)=FVAR(1)
 Sof(H1DC)=Sof(H1DD)=Sof(F7E)=Sof(F8E)=Sof(F9E)=Sof(F10E)=Sof(F11E)=Sof(F12E)=
 Sof(O3E)=Sof(O4E)=Sof(C18E)=Sof(C19E)=Sof(C20E)=Sof(H20H)=Sof(C21E)=Sof(C22E)=
 Sof(Cu1E)=Sof(F1E)=Sof(F2E)=Sof(F3E)=Sof(F4E)=Sof(F5E)=Sof(F6E)=Sof(O1E)=
 Sof(O2E)=Sof(C13E)=Sof(C14E)=Sof(C15E)=Sof(H15H)=Sof(C16E)=Sof(C17E)=Sof(N2E)=
 Sof(C1E)=Sof(H1EA)=Sof(H1EB)=Sof(C2E)=Sof(C3E)=Sof(H3E)=Sof(C4E)=Sof(H4E)=
 Sof(C5E)=Sof(H5E)=Sof(C6E)=Sof(H6E)=1-FVAR(2)
 Sof(Cu1D)=Sof(F1D)=Sof(F2D)=Sof(F3D)=Sof(F4D)=Sof(F5D)=Sof(F6D)=Sof(O1D)=
 Sof(O2D)=Sof(C13D)=Sof(C14D)=Sof(C15D)=Sof(H15G)=Sof(C16D)=Sof(C17D)=Sof(F7D)=
 Sof(F8D)=Sof(F9D)=Sof(F10D)=Sof(F11D)=Sof(F12D)=Sof(O3D)=Sof(O4D)=Sof(C18D)=
 Sof(C19D)=Sof(C20D)=Sof(H20G)=Sof(C21D)=Sof(C22D)=Sof(H1DA)=Sof(H1DB)=Sof(N2D)=
 Sof(C1D)=Sof(H1DE)=Sof(H1DF)=Sof(C2D)=Sof(C3D)=Sof(H3D)=Sof(C4D)=Sof(H4D)=
 Sof(C5D)=Sof(H5D)=Sof(C6D)=Sof(H6D)=FVAR(2)
 Sof(H7CC)=Sof(H7CD)=Sof(N1)=Sof(C1)=Sof(C2)=Sof(H2)=Sof(C3)=Sof(H3)=Sof(C4)=
 Sof(H4)=Sof(C5)=Sof(H5)=Sof(Cu1)=Sof(F1)=Sof(F2)=Sof(F3)=Sof(F4)=Sof(F5)=
 Sof(F6)=Sof(O1)=Sof(O2)=Sof(C6)=Sof(C7)=Sof(C8)=Sof(H8)=Sof(C9)=Sof(C10)=
 Sof(F7)=Sof(F8)=Sof(F9)=Sof(F10)=Sof(F11)=Sof(F12)=Sof(O3)=Sof(O4)=Sof(C11)=
 Sof(C12)=Sof(C13)=Sof(H13)=Sof(C14)=Sof(C15)=1-FVAR(3)
 Sof(Cu2C)=Sof(F13C)=Sof(F14C)=Sof(F15C)=Sof(F16C)=Sof(F17C)=Sof(F18C)=
 Sof(O5C)=Sof(O6C)=Sof(C23C)=Sof(C24C)=Sof(C25C)=Sof(H25I)=Sof(C26C)=Sof(C27C)=
 Sof(F19C)=Sof(F20C)=Sof(F21C)=Sof(F22C)=Sof(F23C)=Sof(F24C)=Sof(O7C)=Sof(O8C)=
 Sof(C28C)=Sof(C29C)=Sof(C30C)=Sof(H30I)=Sof(C31C)=Sof(C32C)=Sof(N3C)=Sof(H7CA)=
 Sof(H7CB)=Sof(C8C)=Sof(C9C)=Sof(H9C)=Sof(C10C)=Sof(H10I)=Sof(C11C)=Sof(H11C)=
 Sof(C12C)=Sof(H12C)=FVAR(3)
 Fixed Sof: Ti1A(0.875) Ti2A(0.875) Ti3A(0.875) Ti4A(0.875) Ti5A(0.875)
 Ti6A(0.875) Ti7A(0.875) Ti8A(0.875) Ti1B(0.875) Ti2B(0.875) Ti3B(0.875)
 Ti4B(0.875) Ti5B(0.875) Ti6B(0.875) Ti7B(0.875) Ti8B(0.875) Ga1A(0.125)
 Ga2A(0.125) Ga3A(0.125) Ga4A(0.125) Ga5A(0.125) Ga6A(0.125) Ga7A(0.125)
 Ga8A(0.125) Ga1B(0.125) Ga2B(0.125) Ga3B(0.125) Ga4B(0.125) Ga5B(0.125)
 Ga6B(0.125) Ga7B(0.125) Ga8B(0.125)
8.a Secondary CH2 refined with riding coordinates:
 N1C(H1CA,H1CB), C1C(H1CC,H1CD), C7C(H7CA,H7CB), C7C(H7CC,H7CD), N1D(H1DA,
 H1DB), N1D(H1DC,H1DD), C1D(H1DE,H1DF), C7D(H7DA,H7DB), C1E(H1EA,H1EB),
 C7E(H7EA,H7EB)
8.b Me refined with riding coordinates:
 C3A(H3AA,H3AB,H3AC), C4A(H4AA,H4AB,H4AC), C5A(H5AA,H5AB,H5AC), C8A(H8AA,H8AB,
 H8AC), C9A(H9AA,H9AB,H9AC), C10A(H10A,H10B,H10C), C13A(H13A,H13B,H13C),
 C14A(H14A,H14B,H14C), C15A(H15A,H15B,H15C), C18A(H18A,H18B,H18C), C19A(H19A,
 H19B,H19C), C20A(H20A,H20B,H20C), C23A(H23A,H23B,H23C), C24A(H24A,H24B,H24C),
 C25A(H25A,H25B,H25C), C28A(H28A,H28B,H28C), C29A(H29A,H29B,H29C), C30A(H30A,
 H30B,H30C), C33A(H33A,H33B,H33C), C34A(H34A,H34B,H34C), C35A(H35A,H35B,H35C),
 C38A(H38A,H38B,H38C), C39A(H39A,H39B,H39C), C40A(H40A,H40B,H40C), C43A(H43A,
 H43B,H43C), C44A(H44A,H44B,H44C), C45A(H45A,H45B,H45C), C48A(H48A,H48B,H48C),
 C49A(H49A,H49B,H49C), C50A(H50A,H50B,H50C), C53A(H53A,H53B,H53C), C54A(H54A,
 H54B,H54C), C55A(H55A,H55B,H55C), C58A(H58A,H58B,H58C), C59A(H59A,H59B,H59C),
 C60A(H60A,H60B,H60C), C63A(H63A,H63B,H63C), C64A(H64A,H64B,H64C), C65A(H65A,
 H65B,H65C), C68A(H68A,H68B,H68C), C69A(H69A,H69B,H69C), C70A(H70A,H70B,H70C),
 C73A(H73A,H73B,H73C), C74A(H74A,H74B,H74C), C75A(H75A,H75B,H75C), C78A(H78A,
 H78B,H78C), C79A(H79A,H79B,H79C), C80A(H80A,H80B,H80C), C3B(H3BA,H3BB,H3BC),
 C4B(H4BA,H4BB,H4BC), C5B(H5BA,H5BB,H5BC), C8B(H8BA,H8BB,H8BC), C9B(H9BA,H9BB,
 H9BC), C10B(H10D,H10E,H10F), C13B(H13D,H13E,H13F), C14B(H14D,H14E,H14F),
 C15B(H15D,H15E,H15F), C18B(H18D,H18E,H18F), C19B(H19D,H19E,H19F), C20B(H20D,
 H20E,H20F), C23B(H23D,H23E,H23F), C24B(H24D,H24E,H24F), C25B(H25D,H25E,H25F),
 C28B(H28D,H28E,H28F), C29B(H29D,H29E,H29F), C30B(H30D,H30E,H30F), C33B(H33D,
 H33E,H33F), C34B(H34D,H34E,H34F), C35B(H35D,H35E,H35F), C38B(H38D,H38E,H38F),
 C39B(H39D,H39E,H39F), C40B(H40D,H40E,H40F), C43B(H43D,H43E,H43F), C44B(H44D,
 H44E,H44F), C45B(H45D,H45E,H45F), C48B(H48D,H48E,H48F), C49B(H49D,H49E,H49F),
 C50B(H50D,H50E,H50F), C53B(H53D,H53E,H53F), C54B(H54D,H54E,H54F), C55B(H55D,
 H55E,H55F), C58B(H58D,H58E,H58F), C59B(H59D,H59E,H59F), C60B(H60D,H60E,H60F),
 C63B(H63D,H63E,H63F), C64B(H64D,H64E,H64F), C65B(H65D,H65E,H65F), C68B(H68D,
 H68E,H68F), C69B(H69D,H69E,H69F), C70B(H70D,H70E,H70F), C73B(H73D,H73E,H73F),
 C74B(H74D,H74E,H74F), C75B(H75D,H75E,H75F), C78B(H78D,H78E,H78F), C79B(H79D,
 H79E,H79F), C80B(H80D,H80E,H80F)
8.c Aromatic/amide H refined with riding coordinates:
 C15C(H15I), C20C(H20I), C25C(H25I), C30C(H30I), C15D(H15G), C20D(H20G),
 C3C(H3C), C4C(H4C), C5C(H5C), C6C(H6C), C9C(H9C), C10C(H10I), C11C(H11C),
 C12C(H12C), C3D(H3D), C4D(H4D), C5D(H5D), C6D(H6D), C9D(H9D), C10D(H10G),
 C11D(H11D), C12D(H12D), C25D(H25G), C30D(H30G), C25E(H25H), C30E(H30H),
 C20E(H20H), C15E(H15H), C3E(H3E), C4E(H4E), C5E(H5E), C6E(H6E), C9E(H9E),
 C10E(H10H), C11E(H11E), C12E(H12E), C2(H2), C3(H3), C4(H4), C5(H5), C8(H8),
 C13(H13)
;
_atom_sites_solution_hydrogens     geom
_atom_sites_solution_primary       dual
_atom_sites_solution_secondary     ?
loop_
  _atom_site_label
  _atom_site_type_symbol
  _atom_site_fract_x
  _atom_site_fract_y
  _atom_site_fract_z
  _atom_site_U_iso_or_equiv
  _atom_site_adp_type
  _atom_site_occupancy
  _atom_site_site_symmetry_order
  _atom_site_calc_flag
  _atom_site_refinement_flags_posn
  _atom_site_refinement_flags_adp
  _atom_site_refinement_flags_occupancy
  _atom_site_disorder_assembly
  _atom_site_disorder_group
 Cu1C Cu -0.10769(7) 0.90956(5) 0.32174(3) 0.1325(5) Uani 1 1 d D U . . .
 Cu2C Cu 0.5014(11) 0.6384(6) 0.3421(3) 0.160(6) Uani 0.248(9) 1 d D U P A 1
 Cu1D Cu 0.0190(5) 0.1231(3) 0.45423(16) 0.185(4) Uani 0.577(6) 1 d D U P B 1
 Cu2D Cu 0.6439(4) 0.3855(2) 0.44222(14) 0.141(2) Uani 0.485(5) 1 d D U P B 1
 Ti1A Ti 0.09291(8) 0.70271(5) 0.37434(2) 0.0944(4) Uani 0.875 1 d . U P . .
 Ti2A Ti 0.02513(9) 0.64207(5) 0.33250(2) 0.1064(5) Uani 0.875 1 d . U P . .
 Ti3A Ti 0.05363(9) 0.63231(5) 0.27641(3) 0.1097(5) Uani 0.875 1 d . U P . .
 Ti4A Ti 0.12054(12) 0.70051(7) 0.23861(3) 0.1360(7) Uani 0.875 1 d . U P . .
 Ti5A Ti 0.22299(10) 0.78808(6) 0.24170(3) 0.1199(6) Uani 0.875 1 d . U P . .
 Ti6A Ti 0.29690(8) 0.84465(4) 0.28410(2) 0.0898(4) Uani 0.875 1 d . U P . .
 Ti7A Ti 0.27521(8) 0.85388(4) 0.34078(2) 0.0883(4) Uani 0.875 1 d . U P . .
 Ti8A Ti 0.19072(8) 0.79181(5) 0.37829(2) 0.0966(4) Uani 0.875 1 d . U P . .
 Ti1B Ti 0.21656(9) 0.33934(5) 0.40170(3) 0.1096(5) Uani 0.875 1 d . U P . .
 Ti2B Ti 0.28476(9) 0.28408(6) 0.35834(3) 0.1127(5) Uani 0.875 1 d . U P . .
 Ti3B Ti 0.39355(9) 0.20010(5) 0.35386(2) 0.1017(4) Uani 0.875 1 d . U P . .
 Ti4B Ti 0.45923(9) 0.12914(5) 0.39117(2) 0.1046(5) Uani 0.875 1 d . U P . .
 Ti5B Ti 0.48356(8) 0.13177(5) 0.44763(2) 0.0988(4) Uani 0.875 1 d . U P . .
 Ti6B Ti 0.41599(9) 0.18776(4) 0.49090(2) 0.0990(4) Uani 0.875 1 d . U P . .
 Ti7B Ti 0.31338(9) 0.27454(5) 0.49627(2) 0.1076(5) Uani 0.875 1 d . U P . .
 Ti8B Ti 0.23407(9) 0.34013(5) 0.45846(3) 0.1037(4) Uani 0.875 1 d . U P . .
 Ga1A Ga 0.09291(8) 0.70271(5) 0.37434(2) 0.0944(4) Uani 0.125 1 d . U P . .
 Ga2A Ga 0.02513(9) 0.64207(5) 0.33250(2) 0.1064(5) Uani 0.125 1 d . U P . .
 Ga3A Ga 0.05363(9) 0.63231(5) 0.27641(3) 0.1097(5) Uani 0.125 1 d . U P . .
 Ga4A Ga 0.12054(12) 0.70051(7) 0.23861(3) 0.1360(7) Uani 0.125 1 d . U P . .
 Ga5A Ga 0.22299(10) 0.78808(6) 0.24170(3) 0.1199(6) Uani 0.125 1 d . U P . .
 Ga6A Ga 0.29690(8) 0.84465(4) 0.28410(2) 0.0898(4) Uani 0.125 1 d . U P . .
 Ga7A Ga 0.27521(8) 0.85388(4) 0.34078(2) 0.0883(4) Uani 0.125 1 d . U P . .
 Ga8A Ga 0.19072(8) 0.79181(5) 0.37829(2) 0.0966(4) Uani 0.125 1 d . U P . .
 Ga1B Ga 0.21656(9) 0.33934(5) 0.40170(3) 0.1096(5) Uani 0.125 1 d . U P . .
 Ga2B Ga 0.28476(9) 0.28408(6) 0.35834(3) 0.1127(5) Uani 0.125 1 d . U P . .
 Ga3B Ga 0.39355(9) 0.20010(5) 0.35386(2) 0.1017(4) Uani 0.125 1 d . U P . .
 Ga4B Ga 0.45923(9) 0.12914(5) 0.39117(2) 0.1046(5) Uani 0.125 1 d . U P . .
 Ga5B Ga 0.48356(8) 0.13177(5) 0.44763(2) 0.0988(4) Uani 0.125 1 d . U P . .
 Ga6B Ga 0.41599(9) 0.18776(4) 0.49090(2) 0.0990(4) Uani 0.125 1 d . U P . .
 Ga7B Ga 0.31338(9) 0.27454(5) 0.49627(2) 0.1076(5) Uani 0.125 1 d . U P . .
 Ga8B Ga 0.23407(9) 0.34013(5) 0.45846(3) 0.1037(4) Uani 0.125 1 d . U P . .
 F1C F 0.0305(6) 1.0199(4) 0.3607(2) 0.256(5) Uani 1 1 d D U . . .
 F2C F -0.0373(4) 1.0104(4) 0.38858(14) 0.223(4) Uani 1 1 d D U . . .
 F3C F 0.0319(7) 0.9619(3) 0.3780(2) 0.300(7) Uani 1 1 d D U . . .
 F4C F -0.2527(7) 1.0416(5) 0.3502(2) 0.333(8) Uani 1 1 d D U . . .
 F5C F -0.2571(7) 1.0294(5) 0.3151(2) 0.325(8) Uani 1 1 d D U . . .
 F6C F -0.3061(6) 0.9878(4) 0.3379(3) 0.307(7) Uani 1 1 d D U . . .
 O1C O -0.0477(4) 0.9424(2) 0.34328(13) 0.136(2) Uani 1 1 d D U . . .
 O2C O -0.1803(4) 0.9550(3) 0.32142(13) 0.147(3) Uani 1 1 d D U . . .
 C13C C -0.0122(7) 0.9898(4) 0.3711(2) 0.161(4) Uani 1 1 d D U . . .
 C14C C -0.0646(5) 0.9740(4) 0.35404(19) 0.139(3) Uani 1 1 d D U . . .
 C15C C -0.1305(6) 0.9967(4) 0.3522(2) 0.164(5) Uani 1 1 d D U . . .
 H15I H -0.139911 1.019872 0.362435 0.197 Uiso 1 1 calc R U . . .
 C16C C -0.1817(6) 0.9854(4) 0.3355(2) 0.164(4) Uani 1 1 d D U . . .
 C17C C -0.2475(8) 1.0131(5) 0.3346(2) 0.209(6) Uani 1 1 d D U . . .
 F7C F -0.2304(7) 0.8205(6) 0.2701(2) 0.352(9) Uani 1 1 d D U . . .
 F8C F -0.2558(10) 0.8842(6) 0.2634(2) 0.367(8) Uani 1 1 d D U . . .
 F9C F -0.3276(5) 0.8467(5) 0.2798(2) 0.282(6) Uani 1 1 d D U . . .
 F10C F -0.2659(7) 0.8329(6) 0.3771(2) 0.342(9) Uani 1 1 d D U . . .
 F11C F -0.3525(5) 0.8575(5) 0.35932(17) 0.269(6) Uani 1 1 d D U . . .
 F12C F -0.2814(10) 0.8988(6) 0.3775(3) 0.382(10) Uani 1 1 d D U . . .
 O3C O -0.1654(4) 0.8792(3) 0.29880(13) 0.145(2) Uani 1 1 d D U . . .
 O4C O -0.1724(4) 0.8797(3) 0.34742(12) 0.149(2) Uani 1 1 d D U . . .
 C18C C -0.2609(7) 0.8546(6) 0.2794(2) 0.214(6) Uani 1 1 d D U . . .
 C19C C -0.2245(6) 0.8661(5) 0.30096(18) 0.153(4) Uani 1 1 d D U . . .
 C20C C -0.2658(6) 0.8608(5) 0.32139(17) 0.161(4) Uani 1 1 d D U . . .
 H20I H -0.314071 0.851789 0.320120 0.193 Uiso 1 1 calc R U . . .
 C21C C -0.2356(6) 0.8690(5) 0.34374(17) 0.159(4) Uani 1 1 d D U . . .
 C22C C -0.2848(7) 0.8629(6) 0.3635(2) 0.208(5) Uani 1 1 d D U . . .
 F13C F 0.667(3) 0.7226(15) 0.3188(7) 0.247(13) Uani 0.248(9) 1 d D U P A 1
 F14C F 0.7055(18) 0.7457(14) 0.3514(9) 0.265(16) Uani 0.248(9) 1 d D U P A 1
 F15C F 0.615(2) 0.7730(12) 0.3367(8) 0.215(12) Uani 0.248(9) 1 d D U P A 1
 F16C F 0.594(3) 0.6100(11) 0.4147(7) 0.257(14) Uani 0.248(9) 1 d D U P A 1
 F17C F 0.6793(19) 0.6515(19) 0.4029(9) 0.247(13) Uani 0.248(9) 1 d D U P A 1
 F18C F 0.594(3) 0.6738(15) 0.4244(7) 0.249(15) Uani 0.248(9) 1 d D U P A 1
 O5C O 0.5498(19) 0.6955(9) 0.3388(6) 0.162(7) Uani 0.248(9) 1 d D U P A 1
 O6C O 0.521(2) 0.6394(13) 0.3767(4) 0.166(8) Uani 0.248(9) 1 d D U P A 1
 C23C C 0.6470(16) 0.7369(11) 0.3400(6) 0.193(8) Uani 0.248(9) 1 d D U P A 1
 C24C C 0.602(2) 0.7035(16) 0.3498(7) 0.169(8) Uani 0.248(9) 1 d D U P A 1
 C25C C 0.611(3) 0.6941(16) 0.3737(7) 0.182(8) Uani 0.248(9) 1 d D U P A 1
 H25I H 0.645004 0.710168 0.382411 0.218 Uiso 0.248(9) 1 calc R U P A 1
 C26C C 0.570(2) 0.6610(14) 0.3850(6) 0.185(8) Uani 0.248(9) 1 d D U P A 1
 C27C C 0.610(2) 0.6468(11) 0.4060(5) 0.209(10) Uani 0.248(9) 1 d D U P A 1
 F19C F 0.712(2) 0.5700(16) 0.3585(7) 0.212(14) Uani 0.248(9) 1 d D U P A 1
 F20C F 0.7210(19) 0.5829(12) 0.3230(8) 0.198(12) Uani 0.248(9) 1 d D U P A 1
 F21C F 0.696(3) 0.5203(10) 0.3348(9) 0.204(14) Uani 0.248(9) 1 d D U P A 1
 F22C F 0.4575(19) 0.4727(9) 0.3462(7) 0.168(11) Uani 0.248(9) 1 d D U P A 1
 F23C F 0.392(2) 0.5174(13) 0.3637(7) 0.171(11) Uani 0.248(9) 1 d D U P A 1
 F24C F 0.385(3) 0.5093(16) 0.3265(8) 0.185(12) Uani 0.248(9) 1 d D U P A 1
 O7C O 0.5954(16) 0.6084(11) 0.3428(7) 0.139(8) Uani 0.248(9) 1 d D U P A 1
 O8C O 0.4512(17) 0.5820(8) 0.3446(11) 0.144(9) Uani 0.248(9) 1 d D U P A 1
 C28C C 0.6827(14) 0.5603(11) 0.3375(6) 0.153(8) Uani 0.248(9) 1 d D U P A 1
 C29C C 0.6069(13) 0.5715(11) 0.3378(8) 0.139(7) Uani 0.248(9) 1 d D U P A 1
 C30C C 0.5557(16) 0.5373(11) 0.3412(11) 0.144(9) Uani 0.248(9) 1 d D U P A 1
 H30I H 0.571425 0.508300 0.342386 0.173 Uiso 0.248(9) 1 calc R U P A 1
 C31C C 0.4817(16) 0.5471(9) 0.3427(11) 0.145(8) Uani 0.248(9) 1 d D U P A 1
 C32C C 0.4305(16) 0.5106(9) 0.3454(7) 0.160(9) Uani 0.248(9) 1 d D U P A 1
 F1D F -0.0874(17) 0.1589(8) 0.3797(5) 0.267(11) Uani 0.577(6) 1 d D U P B 1
 F2D F -0.1194(19) 0.0928(11) 0.3787(6) 0.254(12) Uani 0.577(6) 1 d D U P B 1
 F3D F -0.0126(17) 0.1089(10) 0.3754(5) 0.228(11) Uani 0.577(6) 1 d D U P B 1
 F4D F -0.2084(16) 0.0308(11) 0.4395(5) 0.302(12) Uani 0.577(6) 1 d D U P B 1
 F5D F -0.2008(14) 0.0667(9) 0.4717(5) 0.266(11) Uani 0.577(6) 1 d D U P B 1
 F6D F -0.1399(11) 0.0086(7) 0.4639(6) 0.263(9) Uani 0.577(6) 1 d D U P B 1
 O1D O -0.0118(11) 0.1304(7) 0.4213(2) 0.174(7) Uani 0.577(6) 1 d D U P B 1
 O2D O -0.0729(8) 0.0940(6) 0.4611(3) 0.183(6) Uani 0.577(6) 1 d D U P B 1
 C13D C -0.0692(13) 0.1186(8) 0.3866(3) 0.182(6) Uani 0.577(6) 1 d D U P B 1
 C14D C -0.0607(13) 0.1140(9) 0.4116(3) 0.188(6) Uani 0.577(6) 1 d D U P B 1
 C15D C -0.1107(16) 0.0837(12) 0.4220(4) 0.200(7) Uani 0.577(6) 1 d D U P B 1
 H15G H -0.143028 0.068052 0.412549 0.240 Uiso 0.577(6) 1 calc R U P B 1
 C16D C -0.1112(9) 0.0775(5) 0.4465(4) 0.202(7) Uani 0.577(6) 1 d D U P B 1
 C17D C -0.1666(11) 0.0470(7) 0.4549(4) 0.221(7) Uani 0.577(6) 1 d D U P B 1
 F7D F 0.1605(10) -0.0042(8) 0.4557(5) 0.382(16) Uani 0.577(6) 1 d D U P B 1
 F8D F 0.0634(8) -0.0277(6) 0.4440(3) 0.226(7) Uani 0.577(6) 1 d D U P B 1
 F9D F 0.0845(13) -0.0280(6) 0.4784(3) 0.281(9) Uani 0.577(6) 1 d D U P B 1
 F10D F 0.0605(17) 0.0660(7) 0.5391(4) 0.281(10) Uani 0.577(6) 1 d D U P B 1
 F11D F -0.0054(11) 0.1194(7) 0.5325(4) 0.248(8) Uani 0.577(6) 1 d D U P B 1
 F12D F 0.1080(13) 0.1252(9) 0.5313(4) 0.237(8) Uani 0.577(6) 1 d D U P B 1
 O3D O 0.0615(7) 0.0635(4) 0.4519(2) 0.165(5) Uani 0.577(6) 1 d D U P B 1
 O4D O 0.0370(9) 0.1233(7) 0.4883(2) 0.189(6) Uani 0.577(6) 1 d D U P B 1
 C18D C 0.0909(11) -0.0043(6) 0.4606(4) 0.254(10) Uani 0.577(6) 1 d D U P B 1
 C19D C 0.0716(12) 0.0396(6) 0.4667(3) 0.207(8) Uani 0.577(6) 1 d D U P B 1
 C20D C 0.0669(13) 0.0491(7) 0.4915(3) 0.214(8) Uani 0.577(6) 1 d D U P B 1
 H20G H 0.074811 0.026357 0.502260 0.257 Uiso 0.577(6) 1 calc R U P B 1
 C21D C 0.0509(9) 0.0909(7) 0.5000(3) 0.218(7) Uani 0.577(6) 1 d D U P B 1
 C22D C 0.0512(12) 0.0985(7) 0.5253(3) 0.227(8) Uani 0.577(6) 1 d D U P B 1
 O1A O 0.0151(3) 0.6647(2) 0.38797(9) 0.1151(18) Uani 1 1 d D U . . .
 O2A O -0.0410(4) 0.6316(2) 0.35918(10) 0.128(2) Uani 1 1 d D U . . .
 C1A C -0.0361(5) 0.6434(3) 0.37987(13) 0.120(3) Uani 1 1 d D U . . .
 C2A C -0.0938(6) 0.6306(4) 0.39640(17) 0.165(4) Uani 1 1 d D U . . .
 C3A C -0.1086(10) 0.6655(6) 0.4136(3) 0.267(10) Uani 1 1 d D U . . .
 H3AA H -0.063651 0.675156 0.420596 0.400 Uiso 1 1 calc R U . . .
 H3AB H -0.131977 0.689791 0.405875 0.400 Uiso 1 1 calc R U . . .
 H3AC H -0.139962 0.654188 0.425647 0.400 Uiso 1 1 calc R U . . .
 C4A C -0.0633(10) 0.5940(7) 0.4109(4) 0.314(12) Uani 1 1 d D U . . .
 H4AA H -0.021847 0.604476 0.419640 0.471 Uiso 1 1 calc R U . . .
 H4AB H -0.099730 0.583722 0.421609 0.471 Uiso 1 1 calc R U . . .
 H4AC H -0.048709 0.570303 0.400827 0.471 Uiso 1 1 calc R U . . .
 C5A C -0.1560(7) 0.6116(7) 0.3839(3) 0.268(10) Uani 1 1 d D U . . .
 H5AA H -0.139348 0.589308 0.373222 0.402 Uiso 1 1 calc R U . . .
 H5AB H -0.188848 0.598643 0.394999 0.402 Uiso 1 1 calc R U . . .
 H5AC H -0.180863 0.634246 0.375227 0.402 Uiso 1 1 calc R U . . .
 O3A O 0.1534(3) 0.64960(17) 0.37372(9) 0.0986(15) Uani 1 1 d D U . . .
 O4A O 0.0977(4) 0.60627(18) 0.34911(11) 0.1192(19) Uani 1 1 d D U . . .
 C6A C 0.1441(5) 0.6137(3) 0.36454(14) 0.108(2) Uani 1 1 d D U . . .
 C7A C 0.1880(5) 0.5757(3) 0.37279(18) 0.137(3) Uani 1 1 d D U . . .
 C8A C 0.2496(7) 0.5903(4) 0.3877(3) 0.197(6) Uani 1 1 d D U . . .
 H8AA H 0.279903 0.610039 0.378915 0.296 Uiso 1 1 calc R U . . .
 H8AB H 0.231248 0.605272 0.401302 0.296 Uiso 1 1 calc R U . . .
 H8AC H 0.277606 0.565215 0.392562 0.296 Uiso 1 1 calc R U . . .
 C9A C 0.1376(7) 0.5455(4) 0.3842(3) 0.198(6) Uani 1 1 d D U . . .
 H9AA H 0.099450 0.537662 0.373337 0.296 Uiso 1 1 calc R U . . .
 H9AB H 0.163310 0.519419 0.388970 0.296 Uiso 1 1 calc R U . . .
 H9AC H 0.116953 0.559475 0.397709 0.296 Uiso 1 1 calc R U . . .
 C10A C 0.2196(8) 0.5534(4) 0.3519(2) 0.174(5) Uani 1 1 d D U . . .
 H10A H 0.252913 0.572970 0.344277 0.262 Uiso 1 1 calc R U . . .
 H10B H 0.245045 0.527339 0.356895 0.262 Uiso 1 1 calc R U . . .
 H10C H 0.181245 0.545454 0.341194 0.262 Uiso 1 1 calc R U . . .
 O5A O -0.0182(4) 0.5851(2) 0.32111(10) 0.1184(19) Uani 1 1 d D U . . .
 O6A O 0.0202(4) 0.5723(2) 0.28557(11) 0.126(2) Uani 1 1 d D U . . .
 C11A C -0.0127(5) 0.5614(3) 0.30344(16) 0.113(2) Uani 1 1 d D U . . .
 C12A C -0.0484(5) 0.5180(3) 0.30332(18) 0.131(3) Uani 1 1 d D U . . .
 C13A C -0.1124(9) 0.5173(5) 0.3181(4) 0.284(11) Uani 1 1 d D U . . .
 H13A H -0.147751 0.537807 0.312078 0.425 Uiso 1 1 calc R U . . .
 H13B H -0.132923 0.488202 0.318061 0.425 Uiso 1 1 calc R U . . .
 H13C H -0.099048 0.525371 0.333833 0.425 Uiso 1 1 calc R U . . .
 C14A C 0.0029(10) 0.4868(5) 0.3130(4) 0.282(11) Uani 1 1 d D U . . .
 H14A H 0.046063 0.486508 0.303563 0.423 Uiso 1 1 calc R U . . .
 H14B H 0.015308 0.495142 0.328782 0.423 Uiso 1 1 calc R U . . .
 H14C H -0.018567 0.457972 0.313011 0.423 Uiso 1 1 calc R U . . .
 C15A C -0.0665(12) 0.5056(6) 0.2787(2) 0.291(11) Uani 1 1 d D U . . .
 H15A H -0.100677 0.526388 0.272314 0.436 Uiso 1 1 calc R U . . .
 H15B H -0.023013 0.505704 0.269496 0.436 Uiso 1 1 calc R U . . .
 H15C H -0.087664 0.476689 0.278509 0.436 Uiso 1 1 calc R U . . .
 O7A O -0.0565(3) 0.6718(2) 0.31786(10) 0.1149(17) Uani 1 1 d D U . . .
 O8A O -0.0485(3) 0.6524(2) 0.28108(10) 0.1181(18) Uani 1 1 d D U . . .
 C16A C -0.0810(5) 0.6671(3) 0.29758(14) 0.116(3) Uani 1 1 d D U . . .
 C17A C -0.1590(5) 0.6775(4) 0.29427(18) 0.150(4) Uani 1 1 d D U . . .
 C18A C -0.1898(8) 0.6527(7) 0.2742(3) 0.263(10) Uani 1 1 d D U . . .
 H18A H -0.188311 0.621774 0.277566 0.394 Uiso 1 1 calc R U . . .
 H18B H -0.239314 0.661664 0.271531 0.394 Uiso 1 1 calc R U . . .
 H18C H -0.161697 0.658638 0.260353 0.394 Uiso 1 1 calc R U . . .
 C19A C -0.1618(10) 0.7241(5) 0.2888(4) 0.293(11) Uani 1 1 d D U . . .
 H19A H -0.132742 0.729821 0.275130 0.440 Uiso 1 1 calc R U . . .
 H19B H -0.211276 0.732555 0.285651 0.440 Uiso 1 1 calc R U . . .
 H19C H -0.143136 0.740687 0.301838 0.440 Uiso 1 1 calc R U . . .
 C20A C -0.2028(7) 0.6676(6) 0.3150(2) 0.205(7) Uani 1 1 d D U . . .
 H20A H -0.200117 0.636593 0.318307 0.308 Uiso 1 1 calc R U . . .
 H20B H -0.184379 0.683828 0.328238 0.308 Uiso 1 1 calc R U . . .
 H20C H -0.252519 0.675696 0.312051 0.308 Uiso 1 1 calc R U . . .
 O9A O 0.0200(4) 0.6117(2) 0.24437(10) 0.125(2) Uani 1 1 d D U . . .
 O10A O 0.0490(5) 0.6652(3) 0.22031(11) 0.151(3) Uani 1 1 d D U . . .
 C21A C 0.0183(6) 0.6310(3) 0.22532(14) 0.124(3) Uani 1 1 d D U . . .
 C22A C -0.0253(5) 0.6086(3) 0.20646(14) 0.131(3) Uani 1 1 d D U . . .
 C23A C -0.0947(6) 0.5930(4) 0.21607(18) 0.154(4) Uani 1 1 d D U . . .
 H23A H -0.085362 0.574578 0.229478 0.232 Uiso 1 1 calc R U . . .
 H23B H -0.123700 0.617750 0.220716 0.232 Uiso 1 1 calc R U . . .
 H23C H -0.120383 0.576370 0.204280 0.232 Uiso 1 1 calc R U . . .
 C24A C 0.0176(9) 0.5699(5) 0.1991(3) 0.245(9) Uani 1 1 d D U . . .
 H24A H 0.024211 0.550425 0.212190 0.368 Uiso 1 1 calc R U . . .
 H24B H -0.007918 0.554725 0.186684 0.368 Uiso 1 1 calc R U . . .
 H24C H 0.064225 0.579383 0.193478 0.368 Uiso 1 1 calc R U . . .
 C25A C -0.0337(8) 0.6369(5) 0.1860(2) 0.218(8) Uani 1 1 d D U . . .
 H25A H 0.013459 0.645956 0.180603 0.328 Uiso 1 1 calc R U . . .
 H25B H -0.058341 0.621043 0.173695 0.328 Uiso 1 1 calc R U . . .
 H25C H -0.061658 0.662423 0.190131 0.328 Uiso 1 1 calc R U . . .
 O11A O 0.1495(4) 0.6078(2) 0.26895(11) 0.1256(19) Uani 1 1 d D U . . .
 O12A O 0.1851(4) 0.6498(2) 0.24031(13) 0.141(2) Uani 1 1 d D U . . .
 C26A C 0.1942(5) 0.6197(4) 0.25444(18) 0.134(3) Uani 1 1 d D U . . .
 C27A C 0.2674(7) 0.5994(5) 0.2540(2) 0.197(5) Uani 1 1 d D U . . .
 C28A C 0.3237(9) 0.6341(6) 0.2579(4) 0.296(11) Uani 1 1 d D U . . .
 H28A H 0.318971 0.656304 0.246022 0.444 Uiso 1 1 calc R U . . .
 H28B H 0.317030 0.647131 0.273131 0.444 Uiso 1 1 calc R U . . .
 H28C H 0.371262 0.621081 0.257146 0.444 Uiso 1 1 calc R U . . .
 C29A C 0.2741(8) 0.5653(5) 0.2721(3) 0.207(6) Uani 1 1 d D U . . .
 H29A H 0.321901 0.552567 0.271523 0.310 Uiso 1 1 calc R U . . .
 H29B H 0.266534 0.578166 0.287307 0.310 Uiso 1 1 calc R U . . .
 H29C H 0.238290 0.542826 0.269338 0.310 Uiso 1 1 calc R U . . .
 C30A C 0.2799(12) 0.5811(6) 0.2303(3) 0.288(11) Uani 1 1 d D U . . .
 H30A H 0.275175 0.604194 0.218799 0.432 Uiso 1 1 calc R U . . .
 H30B H 0.328061 0.568883 0.229540 0.432 Uiso 1 1 calc R U . . .
 H30C H 0.244737 0.558529 0.227015 0.432 Uiso 1 1 calc R U . . .
 O13A O 0.1589(5) 0.7103(3) 0.20648(11) 0.163(3) Uani 1 1 d D U . . .
 O14A O 0.2281(4) 0.7676(3) 0.20844(10) 0.145(3) Uani 1 1 d D U . . .
 C31A C 0.2031(6) 0.7351(4) 0.19810(14) 0.139(4) Uani 1 1 d D U . . .
 C32A C 0.2229(6) 0.7274(4) 0.17333(14) 0.161(4) Uani 1 1 d D U . . .
 C33A C 0.2193(15) 0.6795(5) 0.1689(4) 0.338(13) Uani 1 1 d D U . . .
 H33A H 0.173449 0.668245 0.174242 0.507 Uiso 1 1 calc R U . . .
 H33B H 0.223940 0.673985 0.152351 0.507 Uiso 1 1 calc R U . . .
 H33C H 0.258218 0.665008 0.177213 0.507 Uiso 1 1 calc R U . . .
 C34A C 0.1593(8) 0.7417(9) 0.1592(2) 0.314(12) Uani 1 1 d D U . . .
 H34A H 0.117619 0.724349 0.163399 0.470 Uiso 1 1 calc R U . . .
 H34B H 0.149452 0.772203 0.162330 0.470 Uiso 1 1 calc R U . . .
 H34C H 0.169404 0.737863 0.142833 0.470 Uiso 1 1 calc R U . . .
 C35A C 0.2854(9) 0.7533(7) 0.1671(3) 0.298(12) Uani 1 1 d D U . . .
 H35A H 0.297634 0.747927 0.151021 0.447 Uiso 1 1 calc R U . . .
 H35B H 0.274502 0.783972 0.169228 0.447 Uiso 1 1 calc R U . . .
 H35C H 0.325833 0.745334 0.177064 0.447 Uiso 1 1 calc R U . . .
 O15A O 0.0571(4) 0.7520(3) 0.23326(11) 0.135(2) Uani 1 1 d D U . . .
 O16A O 0.1231(4) 0.8096(2) 0.23527(11) 0.126(2) Uani 1 1 d D U . . .
 C36A C 0.0648(5) 0.7918(3) 0.23228(15) 0.128(3) Uani 1 1 d D U . . .
 C37A C -0.0006(6) 0.8203(4) 0.2306(2) 0.186(5) Uani 1 1 d D U . . .
 C38A C -0.0499(10) 0.8020(6) 0.2126(3) 0.302(12) Uani 1 1 d D U . . .
 H38A H -0.064330 0.772837 0.217119 0.452 Uiso 1 1 calc R U . . .
 H38B H -0.092318 0.820378 0.211241 0.452 Uiso 1 1 calc R U . . .
 H38C H -0.025389 0.800925 0.197803 0.452 Uiso 1 1 calc R U . . .
 C39A C 0.0200(11) 0.8640(5) 0.2234(5) 0.336(14) Uani 1 1 d D U . . .
 H39A H 0.052271 0.876602 0.234902 0.503 Uiso 1 1 calc R U . . .
 H39B H 0.044128 0.862586 0.208489 0.503 Uiso 1 1 calc R U . . .
 H39C H -0.022800 0.882039 0.221927 0.503 Uiso 1 1 calc R U . . .
 C40A C -0.0362(12) 0.8206(9) 0.2538(3) 0.372(16) Uani 1 1 d D U . . .
 H40A H -0.049160 0.791108 0.258070 0.559 Uiso 1 1 calc R U . . .
 H40B H -0.003259 0.832526 0.265328 0.559 Uiso 1 1 calc R U . . .
 H40C H -0.079258 0.838506 0.253007 0.559 Uiso 1 1 calc R U . . .
 O17A O 0.2563(4) 0.8448(2) 0.22649(10) 0.126(2) Uani 1 1 d D U . . .
 O18A O 0.3207(3) 0.87520(17) 0.25369(9) 0.0951(14) Uani 1 1 d D U . . .
 C41A C 0.2939(5) 0.8750(3) 0.23392(13) 0.102(2) Uani 1 1 d D U . . .
 C42A C 0.3093(5) 0.9119(3) 0.21789(15) 0.125(3) Uani 1 1 d D U . . .
 C43A C 0.3263(13) 0.8948(5) 0.1949(2) 0.285(11) Uani 1 1 d D U . . .
 H43A H 0.365468 0.873970 0.196163 0.428 Uiso 1 1 calc R U . . .
 H43B H 0.284083 0.880386 0.188386 0.428 Uiso 1 1 calc R U . . .
 H43C H 0.340454 0.918506 0.184744 0.428 Uiso 1 1 calc R U . . .
 C44A C 0.3803(9) 0.9312(7) 0.2245(4) 0.331(13) Uani 1 1 d D U . . .
 H44A H 0.417539 0.909145 0.223327 0.496 Uiso 1 1 calc R U . . .
 H44B H 0.391349 0.955118 0.214006 0.496 Uiso 1 1 calc R U . . .
 H44C H 0.378333 0.942026 0.240300 0.496 Uiso 1 1 calc R U . . .
 C45A C 0.2518(9) 0.9436(5) 0.2193(3) 0.256(10) Uani 1 1 d D U . . .
 H45A H 0.245665 0.952465 0.235330 0.384 Uiso 1 1 calc R U . . .
 H45B H 0.263750 0.968786 0.209887 0.384 Uiso 1 1 calc R U . . .
 H45C H 0.207380 0.930666 0.213529 0.384 Uiso 1 1 calc R U . . .
 O19A O 0.3271(3) 0.7718(2) 0.24380(10) 0.1169(18) Uani 1 1 d D U . . .
 O20A O 0.3706(3) 0.80137(17) 0.27547(9) 0.0997(15) Uani 1 1 d D U . . .
 C46A C 0.3764(5) 0.7799(3) 0.25740(14) 0.107(2) Uani 1 1 d D U . . .
 C47A C 0.4505(5) 0.7667(4) 0.25092(19) 0.146(3) Uani 1 1 d D U . . .
 C48A C 0.4938(9) 0.7540(6) 0.2717(3) 0.263(10) Uani 1 1 d D U . . .
 H48A H 0.491678 0.776996 0.283236 0.395 Uiso 1 1 calc R U . . .
 H48B H 0.474454 0.727294 0.278233 0.395 Uiso 1 1 calc R U . . .
 H48C H 0.543465 0.749282 0.267198 0.395 Uiso 1 1 calc R U . . .
 C49A C 0.4511(9) 0.7341(7) 0.2331(3) 0.299(12) Uani 1 1 d D U . . .
 H49A H 0.500487 0.726555 0.229426 0.448 Uiso 1 1 calc R U . . .
 H49B H 0.425849 0.708367 0.238452 0.448 Uiso 1 1 calc R U . . .
 H49C H 0.427284 0.745346 0.219230 0.448 Uiso 1 1 calc R U . . .
 C50A C 0.4849(9) 0.8084(5) 0.2421(4) 0.271(10) Uani 1 1 d D U . . .
 H50A H 0.484213 0.830279 0.254291 0.406 Uiso 1 1 calc R U . . .
 H50B H 0.534287 0.802655 0.237654 0.406 Uiso 1 1 calc R U . . .
 H50C H 0.458035 0.819038 0.228693 0.406 Uiso 1 1 calc R U . . .
 O21A O 0.3808(3) 0.88051(18) 0.29556(9) 0.1039(15) Uani 1 1 d D U . . .
 O22A O 0.3593(3) 0.89219(19) 0.33230(10) 0.1063(16) Uani 1 1 d D U . . .
 C51A C 0.3973(4) 0.8967(3) 0.31462(14) 0.101(2) Uani 1 1 d D U . . .
 C52A C 0.4667(4) 0.9199(3) 0.31648(15) 0.114(2) Uani 1 1 d D U . . .
 C53A C 0.4766(6) 0.9404(4) 0.34000(18) 0.156(4) Uani 1 1 d D U . . .
 H53A H 0.522708 0.955279 0.340628 0.234 Uiso 1 1 calc R U . . .
 H53B H 0.438180 0.961122 0.342704 0.234 Uiso 1 1 calc R U . . .
 H53C H 0.475470 0.917913 0.351878 0.234 Uiso 1 1 calc R U . . .
 C54A C 0.4663(7) 0.9541(4) 0.2981(2) 0.170(5) Uani 1 1 d D U . . .
 H54A H 0.511253 0.970193 0.298656 0.256 Uiso 1 1 calc R U . . .
 H54B H 0.461030 0.940425 0.282912 0.256 Uiso 1 1 calc R U . . .
 H54C H 0.426357 0.973869 0.300592 0.256 Uiso 1 1 calc R U . . .
 C55A C 0.5266(5) 0.8881(4) 0.3129(2) 0.150(4) Uani 1 1 d D U . . .
 H55A H 0.572495 0.903154 0.314106 0.224 Uiso 1 1 calc R U . . .
 H55B H 0.524325 0.865530 0.324683 0.224 Uiso 1 1 calc R U . . .
 H55C H 0.521989 0.875045 0.297600 0.224 Uiso 1 1 calc R U . . .
 O23A O 0.2352(3) 0.89603(16) 0.28951(9) 0.0986(14) Uani 1 1 d D U . . .
 O24A O 0.2138(3) 0.90011(16) 0.32684(9) 0.0970(14) Uani 1 1 d D U . . .
 C56A C 0.2106(4) 0.9157(2) 0.30691(12) 0.092(2) Uani 1 1 d D U . . .
 C57A C 0.1827(4) 0.9598(2) 0.30305(12) 0.105(2) Uani 1 1 d D U . . .
 C58A C 0.2470(6) 0.9888(3) 0.2991(2) 0.151(4) Uani 1 1 d D U . . .
 H58A H 0.230852 1.018506 0.296497 0.226 Uiso 1 1 calc R U . . .
 H58B H 0.278288 0.988015 0.312736 0.226 Uiso 1 1 calc R U . . .
 H58C H 0.273387 0.978706 0.285663 0.226 Uiso 1 1 calc R U . . .
 C59A C 0.1393(7) 0.9632(3) 0.28095(15) 0.144(4) Uani 1 1 d D U . . .
 H59A H 0.121973 0.992790 0.279085 0.216 Uiso 1 1 calc R U . . .
 H59B H 0.169300 0.955473 0.267827 0.216 Uiso 1 1 calc R U . . .
 H59C H 0.098588 0.943389 0.281689 0.216 Uiso 1 1 calc R U . . .
 C60A C 0.1397(5) 0.9750(3) 0.32355(14) 0.119(3) Uani 1 1 d D U . . .
 H60A H 0.121863 1.004189 0.320616 0.178 Uiso 1 1 calc R U . . .
 H60B H 0.099401 0.955404 0.325922 0.178 Uiso 1 1 calc R U . . .
 H60C H 0.170173 0.975141 0.337339 0.178 Uiso 1 1 calc R U . . .
 O25A O 0.2719(4) 0.88941(19) 0.36993(9) 0.1097(17) Uani 1 1 d D U . . .
 O26A O 0.2203(4) 0.84673(19) 0.39546(9) 0.1150(18) Uani 1 1 d D U . . .
 C61A C 0.2465(5) 0.8817(3) 0.38950(12) 0.102(2) Uani 1 1 d D U . . .
 C62A C 0.2442(5) 0.9187(2) 0.40680(12) 0.110(2) Uani 1 1 d D U . . .
 C63A C 0.3147(6) 0.9420(4) 0.4070(2) 0.157(4) Uani 1 1 d D U . . .
 H63A H 0.352151 0.922460 0.412527 0.235 Uiso 1 1 calc R U . . .
 H63B H 0.325870 0.951583 0.391349 0.235 Uiso 1 1 calc R U . . .
 H63C H 0.311803 0.967066 0.417212 0.235 Uiso 1 1 calc R U . . .
 C64A C 0.1873(6) 0.9491(3) 0.39827(16) 0.134(3) Uani 1 1 d D U . . .
 H64A H 0.141141 0.934210 0.398080 0.201 Uiso 1 1 calc R U . . .
 H64B H 0.184781 0.974137 0.408516 0.201 Uiso 1 1 calc R U . . .
 H64C H 0.198848 0.958654 0.382653 0.201 Uiso 1 1 calc R U . . .
 C65A C 0.2282(7) 0.9016(3) 0.43067(13) 0.146(4) Uani 1 1 d D U . . .
 H65A H 0.266393 0.881971 0.435577 0.219 Uiso 1 1 calc R U . . .
 H65B H 0.225045 0.925699 0.441515 0.219 Uiso 1 1 calc R U . . .
 H65C H 0.182720 0.885953 0.430341 0.219 Uiso 1 1 calc R U . . .
 O27A O 0.3507(3) 0.81796(18) 0.35622(9) 0.0981(14) Uani 1 1 d D U . . .
 O28A O 0.2942(3) 0.77473(19) 0.38038(9) 0.1049(16) Uani 1 1 d D U . . .
 C66A C 0.3500(4) 0.7915(3) 0.37290(13) 0.095(2) Uani 1 1 d D U . . .
 C67A C 0.4181(4) 0.7822(3) 0.38566(13) 0.113(2) Uani 1 1 d D U . . .
 C68A C 0.4818(5) 0.7917(4) 0.37083(16) 0.131(3) Uani 1 1 d D U . . .
 H68A H 0.525630 0.785425 0.379490 0.196 Uiso 1 1 calc R U . . .
 H68B H 0.479860 0.773646 0.356984 0.196 Uiso 1 1 calc R U . . .
 H68C H 0.481265 0.822180 0.366370 0.196 Uiso 1 1 calc R U . . .
 C69A C 0.4175(6) 0.8109(4) 0.40670(16) 0.146(4) Uani 1 1 d D U . . .
 H69A H 0.461144 0.806114 0.415741 0.219 Uiso 1 1 calc R U . . .
 H69B H 0.415137 0.841154 0.401883 0.219 Uiso 1 1 calc R U . . .
 H69C H 0.375864 0.803988 0.416113 0.219 Uiso 1 1 calc R U . . .
 C70A C 0.4198(6) 0.7357(3) 0.39347(18) 0.138(3) Uani 1 1 d D U . . .
 H70A H 0.464550 0.730045 0.401780 0.207 Uiso 1 1 calc R U . . .
 H70B H 0.379427 0.730137 0.403676 0.207 Uiso 1 1 calc R U . . .
 H70C H 0.416583 0.716660 0.380018 0.207 Uiso 1 1 calc R U . . .
 O29A O 0.1865(4) 0.7667(2) 0.41077(9) 0.1158(18) Uani 1 1 d D U . . .
 O30A O 0.1275(3) 0.70634(19) 0.40816(9) 0.1055(16) Uani 1 1 d D U . . .
 C71A C 0.1648(5) 0.7330(3) 0.41912(11) 0.096(2) Uani 1 1 d D U . . .
 C72A C 0.1860(4) 0.7212(3) 0.44337(12) 0.107(2) Uani 1 1 d D U . . .
 C73A C 0.2301(6) 0.7575(3) 0.45440(15) 0.139(4) Uani 1 1 d D U . . .
 H73A H 0.273585 0.762131 0.445454 0.209 Uiso 1 1 calc R U . . .
 H73B H 0.201909 0.784115 0.454579 0.209 Uiso 1 1 calc R U . . .
 H73C H 0.243036 0.749481 0.470214 0.209 Uiso 1 1 calc R U . . .
 C74A C 0.2331(6) 0.6821(3) 0.44234(17) 0.137(3) Uani 1 1 d D U . . .
 H74A H 0.275538 0.688704 0.433242 0.205 Uiso 1 1 calc R U . . .
 H74B H 0.247588 0.673853 0.457981 0.205 Uiso 1 1 calc R U . . .
 H74C H 0.206891 0.658255 0.435134 0.205 Uiso 1 1 calc R U . . .
 C75A C 0.1196(5) 0.7140(4) 0.45701(15) 0.145(4) Uani 1 1 d D U . . .
 H75A H 0.091080 0.740514 0.457069 0.217 Uiso 1 1 calc R U . . .
 H75B H 0.091716 0.690613 0.450010 0.217 Uiso 1 1 calc R U . . .
 H75C H 0.132412 0.706211 0.472857 0.217 Uiso 1 1 calc R U . . .
 O31A O 0.0901(3) 0.81062(18) 0.38326(10) 0.1085(16) Uani 1 1 d D U . . .
 O32A O 0.0250(3) 0.7514(2) 0.38117(10) 0.1028(15) Uani 1 1 d D U . . .
 C76A C 0.0337(4) 0.7904(3) 0.38626(13) 0.099(2) Uani 1 1 d D U . . .
 C77A C -0.0279(5) 0.8122(3) 0.39819(15) 0.136(3) Uani 1 1 d D U . . .
 C78A C -0.0220(8) 0.8604(3) 0.3958(3) 0.187(6) Uani 1 1 d D U . . .
 H78A H -0.062200 0.874204 0.403623 0.281 Uiso 1 1 calc R U . . .
 H78B H 0.022865 0.870245 0.402843 0.281 Uiso 1 1 calc R U . . .
 H78C H -0.022801 0.868257 0.379474 0.281 Uiso 1 1 calc R U . . .
 C79A C -0.0204(7) 0.8003(5) 0.42352(16) 0.171(5) Uani 1 1 d D U . . .
 H79A H -0.024117 0.768894 0.425236 0.256 Uiso 1 1 calc R U . . .
 H79B H 0.026181 0.809941 0.429323 0.256 Uiso 1 1 calc R U . . .
 H79C H -0.058315 0.814256 0.432313 0.256 Uiso 1 1 calc R U . . .
 C80A C -0.0987(5) 0.7952(4) 0.3894(2) 0.168(4) Uani 1 1 d D U . . .
 H80A H -0.100129 0.763819 0.391228 0.251 Uiso 1 1 calc R U . . .
 H80B H -0.137531 0.808350 0.398112 0.251 Uiso 1 1 calc R U . . .
 H80C H -0.104144 0.802510 0.373019 0.251 Uiso 1 1 calc R U . . .
 O33A O 0.0590(3) 0.69180(17) 0.34558(8) 0.0920(13) Uani 1 1 d . U . . .
 O34A O 0.0776(3) 0.64418(18) 0.30612(9) 0.0968(14) Uani 1 1 d . U . . .
 O35A O 0.0790(3) 0.6854(2) 0.26487(9) 0.1099(17) Uani 1 1 d . U . . .
 O36A O 0.1908(3) 0.7362(2) 0.25042(9) 0.1106(17) Uani 1 1 d . U . . .
 O37A O 0.2267(3) 0.81395(17) 0.26996(8) 0.0932(14) Uani 1 1 d . U . . .
 O38A O 0.2812(3) 0.82427(16) 0.31316(8) 0.0870(13) Uani 1 1 d . U . . .
 O39A O 0.2018(3) 0.82012(16) 0.35125(8) 0.0870(13) Uani 1 1 d . U . . .
 O40A O 0.1630(3) 0.74011(16) 0.36518(8) 0.0852(12) Uani 1 1 d . U . . .
 O1B O 0.1942(4) 0.3737(2) 0.37194(10) 0.124(2) Uani 1 1 d D U . . .
 O2B O 0.2480(5) 0.3398(2) 0.34387(11) 0.139(2) Uani 1 1 d D U . . .
 C1B C 0.2150(5) 0.3713(3) 0.35177(14) 0.110(2) Uani 1 1 d D U . . .
 C2B C 0.2008(6) 0.4086(3) 0.33618(16) 0.131(3) Uani 1 1 d D U . . .
 C3B C 0.1426(8) 0.4373(4) 0.3463(3) 0.209(7) Uani 1 1 d D U . . .
 H3BA H 0.098151 0.420909 0.347472 0.313 Uiso 1 1 calc R U . . .
 H3BB H 0.157396 0.447120 0.361682 0.313 Uiso 1 1 calc R U . . .
 H3BC H 0.135086 0.462410 0.336310 0.313 Uiso 1 1 calc R U . . .
 C4B C 0.1742(11) 0.3919(4) 0.3135(2) 0.252(10) Uani 1 1 d D U . . .
 H4BA H 0.130021 0.375595 0.315856 0.378 Uiso 1 1 calc R U . . .
 H4BB H 0.164727 0.416187 0.303114 0.378 Uiso 1 1 calc R U . . .
 H4BC H 0.210251 0.373010 0.306728 0.378 Uiso 1 1 calc R U . . .
 C5B C 0.2681(6) 0.4341(4) 0.3345(2) 0.147(4) Uani 1 1 d D U . . .
 H5BA H 0.260421 0.458902 0.324371 0.220 Uiso 1 1 calc R U . . .
 H5BB H 0.282160 0.444203 0.349892 0.220 Uiso 1 1 calc R U . . .
 H5BC H 0.305936 0.415801 0.328252 0.220 Uiso 1 1 calc R U . . .
 O3B O 0.1397(3) 0.2987(2) 0.39184(11) 0.1198(19) Uani 1 1 d D U . . .
 O4B O 0.1827(3) 0.2653(2) 0.36141(11) 0.1159(18) Uani 1 1 d D U . . .
 C6B C 0.1340(4) 0.2743(3) 0.37455(15) 0.106(2) Uani 1 1 d D U . . .
 C7B C 0.0592(5) 0.2624(5) 0.3687(2) 0.174(4) Uani 1 1 d D U . . .
 C8B C 0.0534(7) 0.2306(5) 0.3501(3) 0.219(8) Uani 1 1 d D U . . .
 H8BA H 0.085227 0.238799 0.337538 0.329 Uiso 1 1 calc R U . . .
 H8BB H 0.067121 0.202119 0.355987 0.329 Uiso 1 1 calc R U . . .
 H8BC H 0.004127 0.229642 0.344432 0.329 Uiso 1 1 calc R U . . .
 C9B C 0.0258(10) 0.3041(5) 0.3586(4) 0.277(10) Uani 1 1 d D U . . .
 H9BA H 0.027681 0.327107 0.370156 0.416 Uiso 1 1 calc R U . . .
 H9BB H 0.052468 0.312980 0.344943 0.416 Uiso 1 1 calc R U . . .
 H9BC H -0.024042 0.298570 0.354265 0.416 Uiso 1 1 calc R U . . .
 C10B C 0.0135(7) 0.2538(6) 0.3890(2) 0.215(7) Uani 1 1 d D U . . .
 H10D H 0.020600 0.276470 0.400482 0.323 Uiso 1 1 calc R U . . .
 H10E H -0.036709 0.253287 0.384095 0.323 Uiso 1 1 calc R U . . .
 H10F H 0.026284 0.225764 0.395651 0.323 Uiso 1 1 calc R U . . .
 O5B O 0.2762(4) 0.2643(2) 0.32495(10) 0.131(2) Uani 1 1 d D U . . .
 O6B O 0.3531(3) 0.21203(18) 0.32128(9) 0.1064(16) Uani 1 1 d D U . . .
 C11B C 0.3060(5) 0.2357(3) 0.31356(12) 0.103(2) Uani 1 1 d D U . . .
 C12B C 0.2803(5) 0.2279(3) 0.28951(13) 0.123(3) Uani 1 1 d D U . . .
 C13B C 0.2057(7) 0.2106(6) 0.2910(3) 0.224(8) Uani 1 1 d D U . . .
 H13D H 0.176185 0.230603 0.299891 0.337 Uiso 1 1 calc R U . . .
 H13E H 0.185592 0.207452 0.275468 0.337 Uiso 1 1 calc R U . . .
 H13F H 0.206480 0.182400 0.298652 0.337 Uiso 1 1 calc R U . . .
 C14B C 0.2753(13) 0.2707(4) 0.2781(2) 0.279(10) Uani 1 1 d D U . . .
 H14D H 0.244048 0.289582 0.287019 0.419 Uiso 1 1 calc R U . . .
 H14E H 0.322929 0.283578 0.277165 0.419 Uiso 1 1 calc R U . . .
 H14F H 0.255608 0.267110 0.262517 0.419 Uiso 1 1 calc R U . . .
 C15B C 0.3272(8) 0.1990(6) 0.2763(2) 0.244(9) Uani 1 1 d D U . . .
 H15D H 0.330046 0.170955 0.284004 0.366 Uiso 1 1 calc R U . . .
 H15E H 0.307626 0.195236 0.260732 0.366 Uiso 1 1 calc R U . . .
 H15F H 0.374947 0.211704 0.275381 0.366 Uiso 1 1 calc R U . . .
 O7B O 0.3816(4) 0.3073(2) 0.35142(13) 0.134(2) Uani 1 1 d D U . . .
 O8B O 0.4547(3) 0.2522(2) 0.35030(9) 0.1017(15) Uani 1 1 d D U . . .
 C16B C 0.4427(5) 0.2915(3) 0.35023(14) 0.107(2) Uani 1 1 d D U . . .
 C17B C 0.5070(6) 0.3203(4) 0.3477(2) 0.174(4) Uani 1 1 d D U . . .
 C18B C 0.4861(10) 0.3654(4) 0.3478(5) 0.345(14) Uani 1 1 d D U . . .
 H18D H 0.445922 0.369678 0.337117 0.517 Uiso 1 1 calc R U . . .
 H18E H 0.471942 0.373803 0.363334 0.517 Uiso 1 1 calc R U . . .
 H18F H 0.526466 0.383259 0.342866 0.517 Uiso 1 1 calc R U . . .
 C19B C 0.5321(12) 0.3108(8) 0.3234(3) 0.325(12) Uani 1 1 d D U . . .
 H19D H 0.546915 0.280550 0.322324 0.487 Uiso 1 1 calc R U . . .
 H19E H 0.492969 0.316145 0.312442 0.487 Uiso 1 1 calc R U . . .
 H19F H 0.572492 0.329538 0.319656 0.487 Uiso 1 1 calc R U . . .
 C20B C 0.5671(8) 0.3048(6) 0.3623(4) 0.271(9) Uani 1 1 d D U . . .
 H20D H 0.573477 0.273726 0.360055 0.407 Uiso 1 1 calc R U . . .
 H20E H 0.610943 0.319954 0.358090 0.407 Uiso 1 1 calc R U . . .
 H20F H 0.556419 0.310499 0.378557 0.407 Uiso 1 1 calc R U . . .
 O9B O 0.4646(3) 0.1650(2) 0.33537(9) 0.1095(17) Uani 1 1 d D U . . .
 O10B O 0.4923(4) 0.1121(2) 0.35898(9) 0.120(2) Uani 1 1 d D U . . .
 C21B C 0.4933(5) 0.1298(3) 0.33983(12) 0.107(2) Uani 1 1 d D U . . .
 C22B C 0.5246(6) 0.1065(3) 0.31962(14) 0.139(3) Uani 1 1 d D U . . .
 C23B C 0.4586(9) 0.0793(6) 0.3099(3) 0.245(8) Uani 1 1 d D U . . .
 H23D H 0.420319 0.099061 0.305209 0.367 Uiso 1 1 calc R U . . .
 H23E H 0.473770 0.062243 0.296648 0.367 Uiso 1 1 calc R U . . .
 H23F H 0.441069 0.060021 0.322001 0.367 Uiso 1 1 calc R U . . .
 C24B C 0.5355(9) 0.1338(5) 0.2990(2) 0.204(7) Uani 1 1 d D U . . .
 H24D H 0.495721 0.154171 0.297408 0.305 Uiso 1 1 calc R U . . .
 H24E H 0.580290 0.149811 0.300572 0.305 Uiso 1 1 calc R U . . .
 H24F H 0.537481 0.115455 0.285234 0.305 Uiso 1 1 calc R U . . .
 C25B C 0.5762(9) 0.0736(5) 0.3258(2) 0.220(8) Uani 1 1 d D U . . .
 H25D H 0.560605 0.058802 0.339845 0.330 Uiso 1 1 calc R U . . .
 H25E H 0.579998 0.052631 0.313254 0.330 Uiso 1 1 calc R U . . .
 H25F H 0.622806 0.086987 0.328593 0.330 Uiso 1 1 calc R U . . .
 O11B O 0.3307(3) 0.14796(18) 0.35362(9) 0.1038(16) Uani 1 1 d D U . . .
 O12B O 0.3638(3) 0.10535(18) 0.38268(9) 0.1076(16) Uani 1 1 d D U . . .
 C26B C 0.3231(5) 0.1165(3) 0.36665(14) 0.109(2) Uani 1 1 d D U . . .
 C27B C 0.2665(7) 0.0838(4) 0.3616(2) 0.183(5) Uani 1 1 d D U . . .
 C28B C 0.2228(9) 0.0763(7) 0.3822(3) 0.276(9) Uani 1 1 d D U . . .
 H28D H 0.185942 0.054868 0.378747 0.415 Uiso 1 1 calc R U . . .
 H28E H 0.253330 0.065750 0.394798 0.415 Uiso 1 1 calc R U . . .
 H28F H 0.200226 0.103449 0.386886 0.415 Uiso 1 1 calc R U . . .
 C29B C 0.2231(8) 0.0938(5) 0.3405(3) 0.218(8) Uani 1 1 d D U . . .
 H29D H 0.254919 0.098436 0.327397 0.327 Uiso 1 1 calc R U . . .
 H29E H 0.190975 0.069644 0.337103 0.327 Uiso 1 1 calc R U . . .
 H29F H 0.194884 0.119972 0.343121 0.327 Uiso 1 1 calc R U . . .
 C30B C 0.3059(10) 0.0407(4) 0.3571(3) 0.265(9) Uani 1 1 d D U . . .
 H30D H 0.335977 0.043704 0.343427 0.398 Uiso 1 1 calc R U . . .
 H30E H 0.335696 0.033437 0.370435 0.398 Uiso 1 1 calc R U . . .
 H30F H 0.270829 0.017726 0.354448 0.398 Uiso 1 1 calc R U . . .
 O13B O 0.4907(4) 0.0685(2) 0.39912(9) 0.120(2) Uani 1 1 d D U . . .
 O14B O 0.5249(3) 0.07521(17) 0.43558(8) 0.1010(15) Uani 1 1 d D U . . .
 C31B C 0.5188(5) 0.0537(2) 0.41729(12) 0.101(2) Uani 1 1 d D U . . .
 C32B C 0.5466(5) 0.0090(3) 0.41706(14) 0.117(3) Uani 1 1 d D U . . .
 C33B C 0.4964(12) -0.0176(5) 0.4325(4) 0.338(13) Uani 1 1 d D U . . .
 H33D H 0.495529 -0.004962 0.447992 0.507 Uiso 1 1 calc R U . . .
 H33E H 0.448113 -0.017304 0.425929 0.507 Uiso 1 1 calc R U . . .
 H33F H 0.513627 -0.047385 0.433457 0.507 Uiso 1 1 calc R U . . .
 C34B C 0.6118(10) 0.0034(5) 0.4314(4) 0.297(11) Uani 1 1 d D U . . .
 H34D H 0.604878 0.017348 0.446392 0.446 Uiso 1 1 calc R U . . .
 H34E H 0.620951 -0.027406 0.433710 0.446 Uiso 1 1 calc R U . . .
 H34F H 0.652538 0.016634 0.423643 0.446 Uiso 1 1 calc R U . . .
 C35B C 0.5478(14) -0.0099(5) 0.3939(2) 0.319(13) Uani 1 1 d D U . . .
 H35D H 0.566589 -0.039400 0.394829 0.478 Uiso 1 1 calc R U . . .
 H35E H 0.499204 -0.010611 0.387589 0.478 Uiso 1 1 calc R U . . .
 H35F H 0.578277 0.007480 0.383949 0.478 Uiso 1 1 calc R U . . .
 O15B O 0.5599(3) 0.1477(2) 0.39722(9) 0.1160(18) Uani 1 1 d D U . . .
 O16B O 0.5690(3) 0.16038(19) 0.43498(9) 0.1051(16) Uani 1 1 d D U . . .
 C36B C 0.5936(4) 0.1587(3) 0.41465(14) 0.116(3) Uani 1 1 d D U . . .
 C37B C 0.6717(5) 0.1668(5) 0.41116(19) 0.171(5) Uani 1 1 d D U . . .
 C38B C 0.6833(9) 0.2051(6) 0.3963(3) 0.255(9) Uani 1 1 d D U . . .
 H38D H 0.654721 0.202286 0.382199 0.382 Uiso 1 1 calc R U . . .
 H38E H 0.668840 0.231203 0.404603 0.382 Uiso 1 1 calc R U . . .
 H38F H 0.733890 0.207139 0.392368 0.382 Uiso 1 1 calc R U . . .
 C39B C 0.6999(9) 0.1313(7) 0.3951(4) 0.302(11) Uani 1 1 d D U . . .
 H39D H 0.672042 0.131288 0.380756 0.453 Uiso 1 1 calc R U . . .
 H39E H 0.750138 0.136842 0.391671 0.453 Uiso 1 1 calc R U . . .
 H39F H 0.695327 0.103212 0.402683 0.453 Uiso 1 1 calc R U . . .
 C40B C 0.7122(8) 0.1678(9) 0.4329(2) 0.322(13) Uani 1 1 d D U . . .
 H40D H 0.702030 0.141679 0.441743 0.483 Uiso 1 1 calc R U . . .
 H40E H 0.763341 0.169191 0.429556 0.483 Uiso 1 1 calc R U . . .
 H40F H 0.698290 0.193255 0.441792 0.483 Uiso 1 1 calc R U . . .
 O17B O 0.5490(3) 0.1186(2) 0.47517(9) 0.1123(17) Uani 1 1 d D U . . .
 O18B O 0.4949(4) 0.1508(2) 0.50432(9) 0.1187(19) Uani 1 1 d D U . . .
 C41B C 0.5463(5) 0.1300(3) 0.49595(13) 0.109(2) Uani 1 1 d D U . . .
 C42B C 0.6062(5) 0.1176(3) 0.51191(14) 0.128(3) Uani 1 1 d D U . . .
 C43B C 0.6632(6) 0.0929(5) 0.4995(2) 0.175(5) Uani 1 1 d D U . . .
 H43D H 0.642350 0.067028 0.492489 0.263 Uiso 1 1 calc R U . . .
 H43E H 0.683798 0.111126 0.487458 0.263 Uiso 1 1 calc R U . . .
 H43F H 0.700675 0.084481 0.510466 0.263 Uiso 1 1 calc R U . . .
 C44B C 0.6370(9) 0.1571(4) 0.5227(3) 0.222(8) Uani 1 1 d D U . . .
 H44D H 0.676050 0.148974 0.533093 0.334 Uiso 1 1 calc R U . . .
 H44E H 0.655179 0.176232 0.510630 0.334 Uiso 1 1 calc R U . . .
 H44F H 0.599904 0.172140 0.531388 0.334 Uiso 1 1 calc R U . . .
 C45B C 0.5758(7) 0.0880(5) 0.5298(2) 0.205(7) Uani 1 1 d D U . . .
 H45D H 0.555905 0.062306 0.522309 0.307 Uiso 1 1 calc R U . . .
 H45E H 0.613617 0.079332 0.540606 0.307 Uiso 1 1 calc R U . . .
 H45F H 0.538031 0.102975 0.538232 0.307 Uiso 1 1 calc R U . . .
 O19B O 0.4096(3) 0.09455(18) 0.46253(9) 0.1054(16) Uani 1 1 d D U . . .
 O20B O 0.3558(4) 0.13428(18) 0.48875(9) 0.1067(16) Uani 1 1 d D U . . .
 C46B C 0.3659(5) 0.0990(2) 0.47845(13) 0.101(2) Uani 1 1 d D U . . .
 C47B C 0.3283(6) 0.0595(3) 0.48711(15) 0.132(3) Uani 1 1 d D U . . .
 C48B C 0.3135(6) 0.0282(3) 0.46771(17) 0.135(3) Uani 1 1 d D U . . .
 H48D H 0.288986 0.002772 0.473765 0.203 Uiso 1 1 calc R U . . .
 H48E H 0.283312 0.042191 0.456050 0.203 Uiso 1 1 calc R U . . .
 H48F H 0.358664 0.019432 0.460721 0.203 Uiso 1 1 calc R U . . .
 C49B C 0.3791(9) 0.0391(4) 0.5043(2) 0.211(6) Uani 1 1 d D U . . .
 H49D H 0.357492 0.012894 0.510590 0.316 Uiso 1 1 calc R U . . .
 H49E H 0.423761 0.031607 0.496532 0.316 Uiso 1 1 calc R U . . .
 H49F H 0.389091 0.059467 0.516774 0.316 Uiso 1 1 calc R U . . .
 C50B C 0.2612(8) 0.0724(4) 0.4995(3) 0.223(7) Uani 1 1 d D U . . .
 H50D H 0.236939 0.046437 0.505133 0.334 Uiso 1 1 calc R U . . .
 H50E H 0.273539 0.090975 0.512611 0.334 Uiso 1 1 calc R U . . .
 H50F H 0.229551 0.087996 0.488941 0.334 Uiso 1 1 calc R U . . .
 O21B O 0.3841(4) 0.1893(2) 0.52440(9) 0.122(2) Uani 1 1 d D U . . .
 O22B O 0.3147(4) 0.2465(2) 0.52805(9) 0.1204(19) Uani 1 1 d D U . . .
 C51B C 0.3408(5) 0.2124(3) 0.53538(12) 0.109(2) Uani 1 1 d D U . . .
 C52B C 0.3168(6) 0.1984(4) 0.55893(13) 0.141(3) Uani 1 1 d D U . . .
 C53B C 0.3799(7) 0.1950(9) 0.5731(2) 0.331(13) Uani 1 1 d D U . . .
 H53D H 0.406934 0.222037 0.572354 0.496 Uiso 1 1 calc R U . . .
 H53E H 0.366076 0.189523 0.589119 0.496 Uiso 1 1 calc R U . . .
 H53F H 0.409612 0.171204 0.567626 0.496 Uiso 1 1 calc R U . . .
 C54B C 0.2681(11) 0.1620(6) 0.5574(2) 0.261(10) Uani 1 1 d D U . . .
 H54D H 0.228191 0.169363 0.547113 0.392 Uiso 1 1 calc R U . . .
 H54E H 0.293410 0.136890 0.551234 0.392 Uiso 1 1 calc R U . . .
 H54F H 0.249875 0.155209 0.572726 0.392 Uiso 1 1 calc R U . . .
 C55B C 0.2702(13) 0.2332(6) 0.5699(3) 0.314(12) Uani 1 1 d D U . . .
 H55D H 0.226394 0.236732 0.560748 0.471 Uiso 1 1 calc R U . . .
 H55E H 0.258043 0.224654 0.585593 0.471 Uiso 1 1 calc R U . . .
 H55F H 0.296359 0.260597 0.570245 0.471 Uiso 1 1 calc R U . . .
 O23B O 0.4811(3) 0.2366(2) 0.49885(10) 0.1111(17) Uani 1 1 d D U . . .
 O24B O 0.4136(4) 0.29393(19) 0.50256(10) 0.1131(17) Uani 1 1 d D U . . .
 C56B C 0.4717(4) 0.2754(3) 0.50477(13) 0.099(2) Uani 1 1 d D U . . .
 C57B C 0.5327(5) 0.2986(3) 0.51608(16) 0.135(3) Uani 1 1 d D U . . .
 C58B C 0.6038(6) 0.2830(5) 0.5065(3) 0.184(5) Uani 1 1 d D U . . .
 H58D H 0.642985 0.298482 0.514041 0.276 Uiso 1 1 calc R U . . .
 H58E H 0.608834 0.251962 0.509351 0.276 Uiso 1 1 calc R U . . .
 H58F H 0.605080 0.288391 0.489852 0.276 Uiso 1 1 calc R U . . .
 C59B C 0.5265(8) 0.3465(3) 0.5127(3) 0.198(6) Uani 1 1 d D U . . .
 H59D H 0.566912 0.360929 0.520268 0.298 Uiso 1 1 calc R U . . .
 H59E H 0.526621 0.353166 0.496231 0.298 Uiso 1 1 calc R U . . .
 H59F H 0.481838 0.356758 0.519510 0.298 Uiso 1 1 calc R U . . .
 C60B C 0.5297(8) 0.2867(5) 0.54128(16) 0.200(7) Uani 1 1 d D U . . .
 H60D H 0.568687 0.301077 0.549599 0.300 Uiso 1 1 calc R U . . .
 H60E H 0.483921 0.295883 0.547660 0.300 Uiso 1 1 calc R U . . .
 H60F H 0.534654 0.255370 0.542925 0.300 Uiso 1 1 calc R U . . .
 O25B O 0.2850(4) 0.3287(2) 0.51419(10) 0.128(2) Uani 1 1 d D U . . .
 O26B O 0.2379(4) 0.3745(2) 0.48850(10) 0.122(2) Uani 1 1 d D U . . .
 C61B C 0.2636(6) 0.3651(3) 0.50814(14) 0.125(3) Uani 1 1 d D U . . .
 C62B C 0.2573(7) 0.4003(3) 0.52564(16) 0.158(4) Uani 1 1 d D U . . .
 C63B C 0.2951(12) 0.4379(5) 0.5165(2) 0.283(11) Uani 1 1 d D U . . .
 H63D H 0.278531 0.443716 0.500805 0.424 Uiso 1 1 calc R U . . .
 H63E H 0.285539 0.463005 0.526285 0.424 Uiso 1 1 calc R U . . .
 H63F H 0.346427 0.432010 0.516459 0.424 Uiso 1 1 calc R U . . .
 C64B C 0.1791(7) 0.4157(5) 0.5276(3) 0.213(7) Uani 1 1 d D U . . .
 H64D H 0.149694 0.392175 0.533659 0.320 Uiso 1 1 calc R U . . .
 H64E H 0.176751 0.440459 0.538067 0.320 Uiso 1 1 calc R U . . .
 H64F H 0.161203 0.424146 0.512369 0.320 Uiso 1 1 calc R U . . .
 C65B C 0.2736(9) 0.3855(4) 0.54923(16) 0.189(6) Uani 1 1 d D U . . .
 H65D H 0.244194 0.360257 0.552813 0.284 Uiso 1 1 calc R U . . .
 H65E H 0.324139 0.377678 0.550358 0.284 Uiso 1 1 calc R U . . .
 H65F H 0.263250 0.408673 0.560184 0.284 Uiso 1 1 calc R U . . .
 O27B O 0.2098(3) 0.2595(2) 0.49690(10) 0.1187(18) Uani 1 1 d D U . . .
 O28B O 0.1554(3) 0.3045(2) 0.47247(11) 0.1175(18) Uani 1 1 d D U . . .
 C66B C 0.1551(5) 0.2777(3) 0.48888(15) 0.115(3) Uani 1 1 d D U . . .
 C67B C 0.0869(5) 0.2714(3) 0.50177(16) 0.134(3) Uani 1 1 d D U . . .
 C68B C 0.0826(6) 0.2267(4) 0.5110(2) 0.156(4) Uani 1 1 d D U . . .
 H68D H 0.037760 0.223142 0.519371 0.234 Uiso 1 1 calc R U . . .
 H68E H 0.084405 0.206064 0.498276 0.234 Uiso 1 1 calc R U . . .
 H68F H 0.122878 0.221610 0.521527 0.234 Uiso 1 1 calc R U . . .
 C69B C 0.0242(5) 0.2788(5) 0.4858(2) 0.171(5) Uani 1 1 d D U . . .
 H69D H 0.026424 0.308163 0.479541 0.257 Uiso 1 1 calc R U . . .
 H69E H 0.025810 0.257979 0.473076 0.257 Uiso 1 1 calc R U . . .
 H69F H -0.020352 0.275111 0.494270 0.257 Uiso 1 1 calc R U . . .
 C70B C 0.0873(8) 0.3039(5) 0.5210(2) 0.205(7) Uani 1 1 d D U . . .
 H70D H 0.090101 0.333085 0.514547 0.308 Uiso 1 1 calc R U . . .
 H70E H 0.043403 0.301121 0.529964 0.308 Uiso 1 1 calc R U . . .
 H70F H 0.128643 0.298821 0.531074 0.308 Uiso 1 1 calc R U . . .
 O29B O 0.1537(3) 0.38156(19) 0.45068(10) 0.1107(17) Uani 1 1 d D U . . .
 O30B O 0.1337(4) 0.3762(2) 0.41322(11) 0.137(2) Uani 1 1 d D U . . .
 C71B C 0.1166(5) 0.3885(3) 0.43306(15) 0.117(3) Uani 1 1 d D U . . .
 C72B C 0.0482(5) 0.4134(3) 0.43539(18) 0.134(3) Uani 1 1 d D U . . .
 C73B C 0.0356(9) 0.4258(6) 0.4606(2) 0.217(7) Uani 1 1 d D U . . .
 H73D H 0.036073 0.399692 0.470111 0.325 Uiso 1 1 calc R U . . .
 H73E H 0.073477 0.445353 0.465773 0.325 Uiso 1 1 calc R U . . .
 H73F H -0.010704 0.440144 0.461927 0.325 Uiso 1 1 calc R U . . .
 C74B C -0.0124(6) 0.3830(4) 0.4304(3) 0.188(5) Uani 1 1 d D U . . .
 H74D H -0.010002 0.358450 0.440966 0.281 Uiso 1 1 calc R U . . .
 H74E H -0.057876 0.398127 0.432365 0.281 Uiso 1 1 calc R U . . .
 H74F H -0.008943 0.372610 0.414468 0.281 Uiso 1 1 calc R U . . .
 C75B C 0.0482(8) 0.4514(4) 0.4200(3) 0.212(7) Uani 1 1 d D U . . .
 H75D H 0.088529 0.470130 0.424008 0.318 Uiso 1 1 calc R U . . .
 H75E H 0.052413 0.441888 0.404015 0.318 Uiso 1 1 calc R U . . .
 H75F H 0.003480 0.467406 0.421912 0.318 Uiso 1 1 calc R U . . .
 O31B O 0.3010(3) 0.38555(17) 0.44708(9) 0.0994(15) Uani 1 1 d D U . . .
 O32B O 0.2820(4) 0.38896(18) 0.40951(9) 0.1143(18) Uani 1 1 d D U . . .
 C76B C 0.3057(5) 0.4046(2) 0.42795(13) 0.099(2) Uani 1 1 d D U . . .
 C77B C 0.3350(5) 0.4496(3) 0.42749(14) 0.115(2) Uani 1 1 d D U . . .
 C78B C 0.3656(10) 0.4603(4) 0.40451(18) 0.218(8) Uani 1 1 d D U . . .
 H78D H 0.330176 0.454167 0.392445 0.327 Uiso 1 1 calc R U . . .
 H78E H 0.378328 0.490930 0.404080 0.327 Uiso 1 1 calc R U . . .
 H78F H 0.408320 0.442778 0.401913 0.327 Uiso 1 1 calc R U . . .
 C79B C 0.2699(7) 0.4787(4) 0.4317(3) 0.196(6) Uani 1 1 d D U . . .
 H79D H 0.234813 0.474533 0.419347 0.294 Uiso 1 1 calc R U . . .
 H79E H 0.248391 0.471257 0.446532 0.294 Uiso 1 1 calc R U . . .
 H79F H 0.285143 0.508977 0.432014 0.294 Uiso 1 1 calc R U . . .
 C80B C 0.3853(6) 0.4579(3) 0.44689(17) 0.136(3) Uani 1 1 d D U . . .
 H80D H 0.362363 0.450256 0.461451 0.204 Uiso 1 1 calc R U . . .
 H80E H 0.428297 0.440321 0.444924 0.204 Uiso 1 1 calc R U . . .
 H80F H 0.398304 0.488473 0.447091 0.204 Uiso 1 1 calc R U . . .
 O33B O 0.2846(3) 0.30886(17) 0.38678(9) 0.0961(14) Uani 1 1 d . U . . .
 O34B O 0.3215(3) 0.23244(16) 0.36647(8) 0.0907(13) Uani 1 1 d . U . . .
 O35B O 0.4355(3) 0.18334(17) 0.38045(8) 0.0940(14) Uani 1 1 d . U . . .
 O36B O 0.4326(3) 0.13876(18) 0.42091(8) 0.0964(14) Uani 1 1 d . U . . .
 O37B O 0.4497(3) 0.18098(16) 0.46194(7) 0.0909(13) Uani 1 1 d . U . . .
 O38B O 0.3423(3) 0.22450(16) 0.48304(8) 0.0926(14) Uani 1 1 d . U . . .
 O39B O 0.3037(3) 0.30428(16) 0.46899(9) 0.0942(14) Uani 1 1 d . U . . .
 O40B O 0.2273(3) 0.31480(17) 0.42996(9) 0.1013(15) Uani 1 1 d . U . . .
 N1C N 0.1731(3) 0.75343(18) 0.31645(9) 0.0811(14) Uani 1 1 d D U . . .
 H1CA H 0.201042 0.777270 0.315089 0.097 Uiso 1 1 calc R U . . .
 H1CB H 0.164807 0.748792 0.331676 0.097 Uiso 1 1 calc R U . . .
 N2C N -0.0351(5) 0.8631(3) 0.32045(17) 0.134(3) Uani 1 1 d D U . . .
 N3C N 0.4145(16) 0.6751(18) 0.3330(10) 0.122(7) Uani 0.248(9) 1 d D U P A 1
 C1C C 0.1038(4) 0.7602(3) 0.30388(13) 0.093(2) Uani 1 1 d D U . . .
 H1CC H 0.114199 0.764324 0.287338 0.111 Uiso 1 1 calc R U . . .
 H1CD H 0.075006 0.733536 0.305283 0.111 Uiso 1 1 calc R U . . .
 C2C C 0.0603(5) 0.7970(3) 0.31184(14) 0.098(2) Uani 1 1 d D U . . .
 C3C C -0.0045(6) 0.7893(3) 0.32213(18) 0.133(3) Uani 1 1 d D U . . .
 H3C H -0.017225 0.760761 0.326383 0.159 Uiso 1 1 calc R U . . .
 C4C C -0.0517(7) 0.8233(4) 0.32633(19) 0.143(4) Uani 1 1 d D U . . .
 H4C H -0.096069 0.817678 0.333507 0.172 Uiso 1 1 calc R U . . .
 C5C C 0.0281(7) 0.8703(4) 0.3120(3) 0.180(5) Uani 1 1 d D U . . .
 H5C H 0.040766 0.899073 0.308084 0.216 Uiso 1 1 calc R U . . .
 C6C C 0.0783(6) 0.8371(3) 0.3084(3) 0.159(5) Uani 1 1 d D U . . .
 H6C H 0.125238 0.843951 0.303575 0.191 Uiso 1 1 calc R U . . .
 C7C C 0.2091(4) 0.7159(3) 0.30644(14) 0.098(2) Uani 1 1 d D U . . .
 H7CA H 0.219125 0.722316 0.290079 0.118 Uiso 0.248(9) 1 calc R U P A 1
 H7CB H 0.175703 0.691195 0.306772 0.118 Uiso 0.248(9) 1 calc R U P A 1
 H7CC H 0.175438 0.691334 0.306874 0.118 Uiso 0.752(9) 1 calc R U P A 2
 H7CD H 0.218189 0.722364 0.290025 0.118 Uiso 0.752(9) 1 calc R U P A 2
 C8C C 0.2770(11) 0.7023(15) 0.3177(8) 0.105(7) Uani 0.248(9) 1 d D U P A 1
 C9C C 0.3390(14) 0.7193(13) 0.3087(7) 0.107(8) Uani 0.248(9) 1 d D U P A 1
 H9C H 0.337032 0.742607 0.298067 0.128 Uiso 0.248(9) 1 calc R U P A 1
 C10C C 0.4041(15) 0.7018(14) 0.3152(8) 0.117(8) Uani 0.248(9) 1 d D U P A 1
 H10I H 0.444630 0.709447 0.306346 0.141 Uiso 0.248(9) 1 calc R U P A 1
 C11C C 0.3553(15) 0.6625(12) 0.3438(6) 0.114(7) Uani 0.248(9) 1 d D U P A 1
 H11C H 0.359524 0.644360 0.356886 0.136 Uiso 0.248(9) 1 calc R U P A 1
 C12C C 0.2870(14) 0.6752(11) 0.3364(5) 0.103(7) Uani 0.248(9) 1 d D U P A 1
 H12C H 0.246529 0.664830 0.344405 0.123 Uiso 0.248(9) 1 calc R U P A 1
 N1D N 0.3433(3) 0.2420(2) 0.43362(10) 0.0893(16) Uani 1 1 d D U . . .
 H1DA H 0.314373 0.264923 0.436401 0.107 Uiso 0.577(6) 1 calc R U P B 1
 H1DB H 0.360401 0.232409 0.447414 0.107 Uiso 0.577(6) 1 calc R U P B 1
 H1DC H 0.321445 0.267157 0.437438 0.107 Uiso 0.423(6) 1 calc R U P B 2
 H1DD H 0.354792 0.227756 0.446849 0.107 Uiso 0.423(6) 1 calc R U P B 2
 N2D N 0.1072(9) 0.1559(6) 0.4492(6) 0.146(5) Uani 0.577(6) 1 d D U P B 1
 N3D N 0.5700(9) 0.3415(5) 0.4377(6) 0.128(5) Uani 0.485(5) 1 d D U P B 1
 C1D C 0.3007(10) 0.2071(6) 0.4227(3) 0.086(4) Uani 0.577(6) 1 d D U P B 1
 H1DE H 0.288073 0.216622 0.406875 0.104 Uiso 0.577(6) 1 calc R U P B 1
 H1DF H 0.331862 0.181515 0.421171 0.104 Uiso 0.577(6) 1 calc R U P B 1
 C2D C 0.2345(9) 0.1933(5) 0.4340(5) 0.093(4) Uani 0.577(6) 1 d D U P B 1
 C3D C 0.1693(9) 0.2128(6) 0.4312(4) 0.118(5) Uani 0.577(6) 1 d D U P B 1
 H3D H 0.167036 0.240377 0.424065 0.142 Uiso 0.577(6) 1 calc R U P B 1
 C4D C 0.1064(10) 0.1933(7) 0.4384(4) 0.143(6) Uani 0.577(6) 1 d D U P B 1
 H4D H 0.062031 0.207128 0.435388 0.172 Uiso 0.577(6) 1 calc R U P B 1
 C5D C 0.1704(10) 0.1431(8) 0.4567(4) 0.165(6) Uani 0.577(6) 1 d D U P B 1
 H5D H 0.172814 0.123695 0.469409 0.198 Uiso 0.577(6) 1 calc R U P B 1
 C6D C 0.2353(9) 0.1572(7) 0.4465(4) 0.145(5) Uani 0.577(6) 1 d D U P B 1
 H6D H 0.278153 0.141252 0.448447 0.173 Uiso 0.577(6) 1 calc R U P B 1
 C7D C 0.4030(12) 0.2562(10) 0.4196(4) 0.106(6) Uani 0.485(5) 1 d D U P B 1
 H7DA H 0.382250 0.271885 0.406289 0.128 Uiso 0.485(5) 1 calc R U P B 1
 H7DB H 0.425448 0.229806 0.413323 0.128 Uiso 0.485(5) 1 calc R U P B 1
 C8D C 0.4611(9) 0.2832(6) 0.4287(6) 0.103(5) Uani 0.485(5) 1 d D U P B 1
 C9D C 0.4467(9) 0.3238(6) 0.4373(4) 0.120(5) Uani 0.485(5) 1 d D U P B 1
 H9D H 0.398843 0.333030 0.439379 0.144 Uiso 0.485(5) 1 calc R U P B 1
 C10D C 0.5031(9) 0.3507(6) 0.4429(5) 0.128(5) Uani 0.485(5) 1 d D U P B 1
 H10G H 0.493463 0.376795 0.450841 0.154 Uiso 0.485(5) 1 calc R U P B 1
 C11D C 0.5830(10) 0.2990(6) 0.4377(5) 0.129(6) Uani 0.485(5) 1 d D U P B 1
 H11D H 0.630563 0.289361 0.440149 0.155 Uiso 0.485(5) 1 calc R U P B 1
 C12D C 0.5296(9) 0.2684(6) 0.4344(4) 0.115(5) Uani 0.485(5) 1 d D U P B 1
 H12D H 0.539323 0.238453 0.435875 0.138 Uiso 0.485(5) 1 calc R U P B 1
 F13D F 0.6101(10) 0.4695(7) 0.5027(3) 0.253(9) Uani 0.485(5) 1 d D U P B 1
 F14D F 0.5384(12) 0.5160(5) 0.4867(4) 0.273(10) Uani 0.485(5) 1 d D U P B 1
 F15D F 0.5005(10) 0.4559(6) 0.4973(4) 0.226(8) Uani 0.485(5) 1 d D U P B 1
 F16D F 0.6351(13) 0.5152(10) 0.3987(5) 0.305(11) Uani 0.485(5) 1 d D U P B 1
 F17D F 0.536(2) 0.4869(12) 0.3877(5) 0.320(14) Uani 0.485(5) 1 d D U P B 1
 F18D F 0.5472(18) 0.5351(8) 0.4170(6) 0.327(13) Uani 0.485(5) 1 d D U P B 1
 O5D O 0.5945(7) 0.4205(4) 0.4669(2) 0.142(5) Uani 0.485(5) 1 d D U P B 1
 O6D O 0.5968(14) 0.4263(7) 0.4187(4) 0.197(6) Uani 0.485(5) 1 d D U P B 1
 C23D C 0.5549(11) 0.4746(6) 0.4879(3) 0.213(8) Uani 0.485(5) 1 d D U P B 1
 C24D C 0.5723(11) 0.4546(6) 0.4658(3) 0.159(6) Uani 0.485(5) 1 d D U P B 1
 C25D C 0.5692(14) 0.4818(8) 0.4456(4) 0.204(8) Uani 0.485(5) 1 d D U P B 1
 H25G H 0.558447 0.511623 0.447194 0.245 Uiso 0.485(5) 1 calc R U P B 1
 C26D C 0.5822(9) 0.4641(7) 0.4231(4) 0.216(8) Uani 0.485(5) 1 d D U P B 1
 C27D C 0.5754(14) 0.4986(8) 0.4055(4) 0.245(9) Uani 0.485(5) 1 d D U P B 1
 F19D F 0.754(2) 0.2967(9) 0.3894(8) 0.342(15) Uani 0.485(5) 1 d D U P B 1
 F20D F 0.8557(13) 0.3273(10) 0.3929(7) 0.274(11) Uani 0.485(5) 1 d D U P B 1
 F21D F 0.782(2) 0.3568(12) 0.3726(5) 0.373(14) Uani 0.485(5) 1 d D U P B 1
 F22D F 0.8510(13) 0.4722(7) 0.4121(4) 0.208(8) Uani 0.485(5) 1 d D U P B 1
 F23D F 0.8604(13) 0.4719(10) 0.4485(5) 0.228(11) Uani 0.485(5) 1 d D U P B 1
 F24D F 0.7737(6) 0.5065(4) 0.4299(2) 0.127(4) Uani 0.485(5) 1 d D U P B 1
 O7D O 0.7016(12) 0.3480(7) 0.4206(5) 0.221(8) Uani 0.485(5) 1 d D U P B 1
 O8D O 0.7134(9) 0.4326(5) 0.4425(4) 0.142(5) Uani 0.485(5) 1 d D U P B 1
 C28D C 0.7871(14) 0.3357(8) 0.3922(5) 0.262(9) Uani 0.485(5) 1 d D U P B 1
 C29D C 0.7551(15) 0.3589(8) 0.4111(5) 0.238(8) Uani 0.485(5) 1 d D U P B 1
 C30D C 0.7900(11) 0.3997(6) 0.4157(4) 0.200(8) Uani 0.485(5) 1 d D U P B 1
 H30G H 0.831502 0.405817 0.406932 0.240 Uiso 0.485(5) 1 calc R U P B 1
 C31D C 0.7687(9) 0.4313(5) 0.4318(3) 0.158(6) Uani 0.485(5) 1 d D U P B 1
 C32D C 0.8163(9) 0.4698(6) 0.4314(4) 0.148(5) Uani 0.485(5) 1 d D U P B 1
 F13E F 0.8516(13) 0.4526(7) 0.4180(5) 0.230(10) Uani 0.515(5) 1 d D U P B 2
 F14E F 0.8154(10) 0.5157(5) 0.4214(4) 0.199(7) Uani 0.515(5) 1 d D U P B 2
 F15E F 0.8301(13) 0.4793(8) 0.4516(4) 0.203(8) Uani 0.515(5) 1 d D U P B 2
 F16E F 0.6058(13) 0.5240(8) 0.3825(5) 0.304(11) Uani 0.515(5) 1 d D U P B 2
 F17E F 0.5420(14) 0.4684(6) 0.3773(4) 0.232(9) Uani 0.515(5) 1 d D U P B 2
 F18E F 0.5221(12) 0.5179(8) 0.4051(5) 0.266(9) Uani 0.515(5) 1 d D U P B 2
 O5E O 0.7274(9) 0.4263(6) 0.4366(4) 0.161(6) Uani 0.515(5) 1 d D U P B 2
 O6E O 0.5900(13) 0.4309(7) 0.4131(4) 0.211(7) Uani 0.515(5) 1 d D U P B 2
 C23E C 0.8072(10) 0.4779(6) 0.4307(4) 0.161(6) Uani 0.515(5) 1 d D U P B 2
 C24E C 0.7354(9) 0.4606(6) 0.4282(4) 0.158(6) Uani 0.515(5) 1 d D U P B 2
 C25E C 0.6873(10) 0.4810(7) 0.4123(5) 0.189(8) Uani 0.515(5) 1 d D U P B 2
 H25H H 0.702827 0.506289 0.404541 0.227 Uiso 0.515(5) 1 calc R U P B 2
 C26E C 0.6179(10) 0.4653(6) 0.4077(3) 0.218(7) Uani 0.515(5) 1 d D U P B 2
 C27E C 0.5722(12) 0.4935(7) 0.3928(4) 0.231(8) Uani 0.515(5) 1 d D U P B 2
 F19E F 0.7581(19) 0.3202(12) 0.3764(5) 0.367(15) Uani 0.515(5) 1 d D U P B 2
 F20E F 0.8217(19) 0.2879(9) 0.4016(7) 0.373(13) Uani 0.515(5) 1 d D U P B 2
 F21E F 0.8514(13) 0.3494(10) 0.3910(6) 0.269(11) Uani 0.515(5) 1 d D U P B 2
 F22E F 0.8515(8) 0.3410(9) 0.4820(4) 0.337(15) Uani 0.515(5) 1 d D U P B 2
 F23E F 0.7679(9) 0.2939(7) 0.4829(3) 0.255(9) Uani 0.515(5) 1 d D U P B 2
 F24E F 0.7585(12) 0.3601(8) 0.4970(4) 0.286(9) Uani 0.515(5) 1 d D U P B 2
 O7E O 0.6937(11) 0.3596(8) 0.4101(3) 0.216(7) Uani 0.515(5) 1 d D U P B 2
 O8E O 0.6894(7) 0.3566(4) 0.4590(2) 0.132(4) Uani 0.515(5) 1 d D U P B 2
 C28E C 0.7970(13) 0.3266(8) 0.3962(4) 0.276(9) Uani 0.515(5) 1 d D U P B 2
 C29E C 0.7496(11) 0.3424(6) 0.4139(4) 0.242(8) Uani 0.515(5) 1 d D U P B 2
 C30E C 0.7851(13) 0.3367(11) 0.4362(4) 0.234(9) Uani 0.515(5) 1 d D U P B 2
 H30H H 0.832039 0.325104 0.436700 0.281 Uiso 0.515(5) 1 calc R U P B 2
 C31E C 0.7511(10) 0.3480(9) 0.4574(3) 0.215(8) Uani 0.515(5) 1 d D U P B 2
 C32E C 0.7851(10) 0.3341(8) 0.4796(4) 0.253(9) Uani 0.515(5) 1 d D U P B 2
 Cu2E Cu 0.6385(5) 0.3917(3) 0.43600(14) 0.154(3) Uani 0.515(5) 1 d D U P B 2
 F7E F -0.1860(12) 0.1602(12) 0.4770(6) 0.355(17) Uani 0.423(6) 1 d D U P B 2
 F8E F -0.1348(13) 0.2176(7) 0.4895(7) 0.349(17) Uani 0.423(6) 1 d D U P B 2
 F9E F -0.1518(16) 0.1640(9) 0.5102(5) 0.306(13) Uani 0.423(6) 1 d D U P B 2
 F10E F 0.0307(19) 0.0918(13) 0.5443(4) 0.252(11) Uani 0.423(6) 1 d D U P B 2
 F11E F 0.126(2) 0.1182(14) 0.5304(8) 0.299(16) Uani 0.423(6) 1 d D U P B 2
 F12E F 0.0883(18) 0.0549(9) 0.5217(6) 0.281(11) Uani 0.423(6) 1 d D U P B 2
 O3E O -0.0420(10) 0.1657(6) 0.4640(4) 0.219(8) Uani 0.423(6) 1 d D U P B 2
 O4E O 0.0656(13) 0.1107(10) 0.4855(3) 0.202(7) Uani 0.423(6) 1 d D U P B 2
 C18E C -0.1325(11) 0.1762(8) 0.4901(5) 0.250(11) Uani 0.423(6) 1 d D U P B 2
 C19E C -0.0648(11) 0.1567(9) 0.4828(4) 0.218(9) Uani 0.423(6) 1 d D U P B 2
 C20E C -0.0317(14) 0.1385(11) 0.5034(5) 0.236(10) Uani 0.423(6) 1 d D U P B
 2
 H20H H -0.056299 0.142066 0.517495 0.283 Uiso 0.423(6) 1 calc R U P B 2
 C21E C 0.0342(12) 0.1159(6) 0.5042(4) 0.210(8) Uani 0.423(6) 1 d D U P B 2
 C22E C 0.0661(15) 0.0978(9) 0.5254(4) 0.224(8) Uani 0.423(6) 1 d D U P B 2
 Cu1E Cu 0.0247(6) 0.1176(4) 0.45348(17) 0.167(5) Uani 0.423(6) 1 d D U P B 2
 F1E F -0.0993(18) 0.1646(9) 0.3941(6) 0.234(11) Uani 0.423(6) 1 d D U P B 2
 F2E F -0.122(2) 0.1034(12) 0.3788(6) 0.204(10) Uani 0.423(6) 1 d D U P B 2
 F3E F -0.0187(18) 0.1276(12) 0.3783(6) 0.205(10) Uani 0.423(6) 1 d D U P B 2
 F4E F -0.2236(12) 0.0570(12) 0.4487(6) 0.242(10) Uani 0.423(6) 1 d D U P B 2
 F5E F -0.1688(15) 0.0450(14) 0.4797(4) 0.234(11) Uani 0.423(6) 1 d D U P B 2
 F6E F -0.170(2) 0.0015(9) 0.4486(8) 0.289(13) Uani 0.423(6) 1 d D U P B 2
 O1E O 0.0039(14) 0.1118(9) 0.4197(3) 0.171(8) Uani 0.423(6) 1 d D U P B 2
 O2E O -0.0438(11) 0.0684(7) 0.4602(4) 0.188(7) Uani 0.423(6) 1 d D U P B 2
 C13E C -0.0741(17) 0.1236(10) 0.3912(4) 0.202(8) Uani 0.423(6) 1 d D U P B 2
 C14E C -0.0560(15) 0.1055(7) 0.4138(4) 0.183(7) Uani 0.423(6) 1 d D U P B 2
 C15E C -0.1089(18) 0.0802(15) 0.4255(5) 0.200(8) Uani 0.423(6) 1 d D U P B 2
 H15H H -0.153673 0.075400 0.418122 0.240 Uiso 0.423(6) 1 calc R U P B 2
 C16E C -0.0964(12) 0.0619(11) 0.4480(5) 0.196(7) Uani 0.423(6) 1 d D U P B 2
 C17E C -0.1637(12) 0.0433(9) 0.4573(5) 0.227(8) Uani 0.423(6) 1 d D U P B 2
 N2E N 0.1166(11) 0.1464(7) 0.4465(9) 0.141(6) Uani 0.423(6) 1 d D U P B 2
 C1E C 0.2944(15) 0.2150(11) 0.4193(4) 0.101(7) Uani 0.423(6) 1 d D U P B 2
 H1EA H 0.271280 0.234018 0.407738 0.121 Uiso 0.423(6) 1 calc R U P B 2
 H1EB H 0.323688 0.193883 0.410752 0.121 Uiso 0.423(6) 1 calc R U P B 2
 C2E C 0.2377(12) 0.1910(7) 0.4314(7) 0.095(5) Uani 0.423(6) 1 d D U P B 2
 C3E C 0.1837(13) 0.2116(7) 0.4428(5) 0.125(7) Uani 0.423(6) 1 d D U P B 2
 H3E H 0.187090 0.241610 0.445891 0.150 Uiso 0.423(6) 1 calc R U P B 2
 C4E C 0.1236(14) 0.1885(8) 0.4498(6) 0.143(7) Uani 0.423(6) 1 d D U P B 2
 H4E H 0.086133 0.203658 0.457216 0.172 Uiso 0.423(6) 1 calc R U P B 2
 C5E C 0.1735(11) 0.1264(7) 0.4382(5) 0.133(6) Uani 0.423(6) 1 d D U P B 2
 H5E H 0.172013 0.095883 0.436845 0.159 Uiso 0.423(6) 1 calc R U P B 2
 C6E C 0.2365(11) 0.1482(7) 0.4311(4) 0.112(5) Uani 0.423(6) 1 d D U P B 2
 H6E H 0.277032 0.132331 0.426160 0.134 Uiso 0.423(6) 1 calc R U P B 2
 N3E N 0.5540(10) 0.3530(6) 0.4367(5) 0.132(5) Uani 0.515(5) 1 d D U P B 2
 C7E C 0.4079(12) 0.2510(9) 0.4205(4) 0.102(6) Uani 0.515(5) 1 d D U P B 2
 H7EA H 0.394020 0.256373 0.404312 0.123 Uiso 0.515(5) 1 calc R U P B 2
 H7EB H 0.438197 0.224798 0.420772 0.123 Uiso 0.515(5) 1 calc R U P B 2
 C8E C 0.4515(10) 0.2878(6) 0.4286(5) 0.102(5) Uani 0.515(5) 1 d D U P B 2
 C9E C 0.4464(9) 0.3276(5) 0.4185(4) 0.113(5) Uani 0.515(5) 1 d D U P B 2
 H9E H 0.407105 0.334047 0.408691 0.136 Uiso 0.515(5) 1 calc R U P B 2
 C10E C 0.4982(9) 0.3584(6) 0.4226(4) 0.127(5) Uani 0.515(5) 1 d D U P B 2
 H10H H 0.493801 0.385200 0.414798 0.153 Uiso 0.515(5) 1 calc R U P B 2
 C11E C 0.5596(13) 0.3136(7) 0.4458(4) 0.142(6) Uani 0.515(5) 1 d D U P B 2
 H11E H 0.601417 0.307230 0.454447 0.171 Uiso 0.515(5) 1 calc R U P B 2
 C12E C 0.5090(13) 0.2811(7) 0.4435(4) 0.141(6) Uani 0.515(5) 1 d D U P B 2
 H12E H 0.513537 0.254883 0.451825 0.169 Uiso 0.515(5) 1 calc R U P B 2
 N1 N 0.4066(6) 0.6657(4) 0.3307(3) 0.112(4) Uani 0.752(9) 1 d D U P A 2
 C1 C 0.2762(6) 0.7016(5) 0.3168(3) 0.092(3) Uani 0.752(9) 1 d D U P A 2
 C2 C 0.3362(7) 0.7264(4) 0.3189(2) 0.106(4) Uani 0.752(9) 1 d D U P A 2
 H2 H 0.334254 0.756264 0.315337 0.127 Uiso 0.752(9) 1 calc R U P A 2
 C3 C 0.4000(7) 0.7081(4) 0.3263(3) 0.109(4) Uani 0.752(9) 1 d D U P A 2
 H3 H 0.440439 0.726252 0.328433 0.130 Uiso 0.752(9) 1 calc R U P A 2
 C4 C 0.3468(7) 0.6416(5) 0.3288(4) 0.151(5) Uani 0.752(9) 1 d D U P A 2
 H4 H 0.349804 0.611755 0.332439 0.181 Uiso 0.752(9) 1 calc R U P A 2
 C5 C 0.2805(7) 0.6583(4) 0.3218(3) 0.135(5) Uani 0.752(9) 1 d D U P A 2
 H5 H 0.239789 0.640259 0.320505 0.162 Uiso 0.752(9) 1 calc R U P A 2
 Cu1 Cu 0.5023(3) 0.63870(11) 0.33402(9) 0.1130(10) Uani 0.752(9) 1 d . U P A
 2
 F1 F 0.6493(6) 0.7332(4) 0.3009(3) 0.205(5) Uani 0.752(9) 1 d D U P A 2
 F2 F 0.6950(7) 0.7601(4) 0.3310(3) 0.222(6) Uani 0.752(9) 1 d D U P A 2
 F3 F 0.5914(7) 0.7787(4) 0.3211(3) 0.214(6) Uani 0.752(9) 1 d D U P A 2
 F4 F 0.6468(8) 0.6195(4) 0.3979(2) 0.203(5) Uani 0.752(9) 1 d D U P A 2
 F5 F 0.6912(7) 0.6831(5) 0.3984(3) 0.216(5) Uani 0.752(9) 1 d D U P A 2
 F6 F 0.5881(8) 0.6699(6) 0.4131(2) 0.219(5) Uani 0.752(9) 1 d D U P A 2
 O1 O 0.5501(6) 0.6927(4) 0.3250(2) 0.146(4) Uani 0.752(9) 1 d D U P A 2
 O2 O 0.5386(8) 0.6515(5) 0.3687(2) 0.160(4) Uani 0.752(9) 1 d D U P A 2
 C6 C 0.6337(8) 0.7456(5) 0.3229(3) 0.183(5) Uani 0.752(9) 1 d D U P A 2
 C7 C 0.6004(8) 0.7098(5) 0.3348(3) 0.150(4) Uani 0.752(9) 1 d D U P A 2
 C8 C 0.6284(8) 0.7008(6) 0.3575(3) 0.154(5) Uani 0.752(9) 1 d D U P A 2
 H8 H 0.669840 0.715734 0.362676 0.185 Uiso 0.752(9) 1 calc R U P A 2
 C9 C 0.5961(8) 0.6704(5) 0.3725(3) 0.155(5) Uani 0.752(9) 1 d D U P A 2
 C10 C 0.6325(9) 0.6605(5) 0.3948(3) 0.180(5) Uani 0.752(9) 1 d D U P A 2
 F7 F 0.7221(5) 0.5719(4) 0.3422(2) 0.152(4) Uani 0.752(9) 1 d D U P A 2
 F8 F 0.7036(6) 0.5708(4) 0.30543(19) 0.172(4) Uani 0.752(9) 1 d D U P A 2
 F9 F 0.6913(7) 0.5160(3) 0.3246(2) 0.166(5) Uani 0.752(9) 1 d D U P A 2
 F10 F 0.4589(7) 0.4730(4) 0.3281(3) 0.205(6) Uani 0.752(9) 1 d D U P A 2
 F11 F 0.4009(10) 0.5055(6) 0.3537(3) 0.203(6) Uani 0.752(9) 1 d D U P A 2
 F12 F 0.3767(8) 0.5172(5) 0.3185(3) 0.165(4) Uani 0.752(9) 1 d D U P A 2
 O3 O 0.5949(5) 0.6096(3) 0.3298(2) 0.120(3) Uani 0.752(9) 1 d D U P A 2
 O4 O 0.4562(6) 0.5841(4) 0.3370(3) 0.134(5) Uani 0.752(9) 1 d D U P A 2
 C11 C 0.6796(6) 0.5567(4) 0.3252(2) 0.119(3) Uani 0.752(9) 1 d D U P A 2
 C12 C 0.6061(6) 0.5709(4) 0.3290(2) 0.109(3) Uani 0.752(9) 1 d D U P A 2
 C13 C 0.5539(6) 0.5378(4) 0.3302(3) 0.125(4) Uani 0.752(9) 1 d D U P A 2
 H13 H 0.568017 0.508554 0.328346 0.149 Uiso 0.752(9) 1 calc R U P A 2
 C14 C 0.4814(7) 0.5476(4) 0.3341(3) 0.135(5) Uani 0.752(9) 1 d D U P A 2
 C15 C 0.4316(8) 0.5106(5) 0.3337(3) 0.160(5) Uani 0.752(9) 1 d D U P A 2

loop_
  _atom_site_aniso_label
  _atom_site_aniso_U_11
  _atom_site_aniso_U_22
  _atom_site_aniso_U_33
  _atom_site_aniso_U_23
  _atom_site_aniso_U_13
  _atom_site_aniso_U_12
 Cu1C 0.1240(10) 0.1375(10) 0.1358(10) -0.0073(8) -0.0156(8) 0.0297(8)
 Cu2C 0.137(7) 0.209(10) 0.135(10) 0.023(6) 0.013(6) 0.042(6)
 Cu1D 0.183(7) 0.194(6) 0.179(7) -0.010(5) 0.046(5) -0.088(5)
 Cu2D 0.134(4) 0.128(4) 0.162(6) -0.018(4) 0.019(4) -0.033(3)
 Ti1A 0.1064(10) 0.1042(10) 0.0725(8) 0.0038(6) 0.0023(7) -0.0038(7)
 Ti2A 0.1220(11) 0.1159(11) 0.0811(9) 0.0091(7) -0.0166(8) -0.0196(8)
 Ti3A 0.1147(11) 0.1274(12) 0.0869(9) -0.0128(8) -0.0015(8) -0.0243(9)
 Ti4A 0.1776(17) 0.1488(15) 0.0818(10) -0.0241(9) 0.0041(10) -0.0555(13)
 Ti5A 0.1281(13) 0.1537(14) 0.0780(9) -0.0059(8) 0.0000(8) -0.0364(10)
 Ti6A 0.1019(9) 0.0861(8) 0.0815(8) -0.0023(6) -0.0019(7) -0.0020(7)
 Ti7A 0.1049(9) 0.0890(8) 0.0709(7) 0.0034(6) -0.0164(6) -0.0045(7)
 Ti8A 0.1120(10) 0.1086(10) 0.0691(8) -0.0079(6) -0.0030(7) -0.0092(8)
 Ti1B 0.1312(12) 0.0994(10) 0.0978(10) -0.0183(7) -0.0121(8) 0.0049(8)
 Ti2B 0.1238(12) 0.1293(12) 0.0850(9) 0.0081(8) 0.0037(8) 0.0219(9)
 Ti3B 0.1289(12) 0.1050(10) 0.0711(8) -0.0046(7) -0.0096(7) 0.0083(8)
 Ti4B 0.1199(11) 0.1248(11) 0.0691(8) 0.0026(7) -0.0138(7) 0.0157(8)
 Ti5B 0.1189(11) 0.1078(10) 0.0696(8) 0.0109(6) -0.0042(7) -0.0095(8)
 Ti6B 0.1395(12) 0.0924(9) 0.0648(7) 0.0031(6) -0.0163(7) -0.0102(8)
 Ti7B 0.1210(11) 0.1287(12) 0.0732(8) -0.0019(7) 0.0060(7) 0.0045(9)
 Ti8B 0.1204(11) 0.1041(10) 0.0869(9) 0.0004(7) 0.0178(8) 0.0059(8)
 Ga1A 0.1064(10) 0.1042(10) 0.0725(8) 0.0038(6) 0.0023(7) -0.0038(7)
 Ga2A 0.1220(11) 0.1159(11) 0.0811(9) 0.0091(7) -0.0166(8) -0.0196(8)
 Ga3A 0.1147(11) 0.1274(12) 0.0869(9) -0.0128(8) -0.0015(8) -0.0243(9)
 Ga4A 0.1776(17) 0.1488(15) 0.0818(10) -0.0241(9) 0.0041(10) -0.0555(13)
 Ga5A 0.1281(13) 0.1537(14) 0.0780(9) -0.0059(8) 0.0000(8) -0.0364(10)
 Ga6A 0.1019(9) 0.0861(8) 0.0815(8) -0.0023(6) -0.0019(7) -0.0020(7)
 Ga7A 0.1049(9) 0.0890(8) 0.0709(7) 0.0034(6) -0.0164(6) -0.0045(7)
 Ga8A 0.1120(10) 0.1086(10) 0.0691(8) -0.0079(6) -0.0030(7) -0.0092(8)
 Ga1B 0.1312(12) 0.0994(10) 0.0978(10) -0.0183(7) -0.0121(8) 0.0049(8)
 Ga2B 0.1238(12) 0.1293(12) 0.0850(9) 0.0081(8) 0.0037(8) 0.0219(9)
 Ga3B 0.1289(12) 0.1050(10) 0.0711(8) -0.0046(7) -0.0096(7) 0.0083(8)
 Ga4B 0.1199(11) 0.1248(11) 0.0691(8) 0.0026(7) -0.0138(7) 0.0157(8)
 Ga5B 0.1189(11) 0.1078(10) 0.0696(8) 0.0109(6) -0.0042(7) -0.0095(8)
 Ga6B 0.1395(12) 0.0924(9) 0.0648(7) 0.0031(6) -0.0163(7) -0.0102(8)
 Ga7B 0.1210(11) 0.1287(12) 0.0732(8) -0.0019(7) 0.0060(7) 0.0045(9)
 Ga8B 0.1204(11) 0.1041(10) 0.0869(9) 0.0004(7) 0.0178(8) 0.0059(8)
 F1C 0.250(10) 0.264(10) 0.255(11) -0.110(8) 0.063(8) -0.099(8)
 F2C 0.172(7) 0.354(13) 0.143(6) -0.082(7) -0.026(5) 0.037(7)
 F3C 0.296(12) 0.222(9) 0.380(15) -0.090(9) -0.218(11) 0.083(8)
 F4C 0.293(13) 0.383(15) 0.322(13) -0.176(12) -0.128(11) 0.232(11)
 F5C 0.325(13) 0.430(18) 0.219(9) 0.065(10) 0.000(9) 0.264(13)
 F6C 0.180(9) 0.320(14) 0.420(19) -0.010(12) -0.019(10) 0.125(8)
 O1C 0.122(5) 0.131(5) 0.155(6) -0.021(4) -0.018(4) 0.023(4)
 O2C 0.140(6) 0.169(6) 0.132(6) -0.018(4) -0.017(4) 0.047(5)
 C13C 0.165(10) 0.182(11) 0.135(8) -0.018(7) -0.027(6) 0.028(6)
 C14C 0.138(7) 0.143(8) 0.137(8) -0.014(6) -0.004(6) 0.024(6)
 C15C 0.178(9) 0.159(10) 0.156(9) -0.034(7) -0.028(7) 0.068(8)
 C16C 0.174(9) 0.178(10) 0.139(9) -0.017(6) -0.030(7) 0.075(8)
 C17C 0.197(11) 0.257(15) 0.172(10) -0.042(9) -0.032(10) 0.124(9)
 F7C 0.253(11) 0.52(2) 0.281(13) -0.246(13) -0.140(10) 0.149(13)
 F8C 0.377(18) 0.56(2) 0.157(9) 0.058(11) -0.113(11) -0.035(16)
 F9C 0.156(7) 0.455(18) 0.233(10) -0.136(10) -0.052(7) 0.004(8)
 F10C 0.204(10) 0.57(2) 0.257(13) 0.228(14) 0.023(9) 0.053(14)
 F11C 0.147(6) 0.486(19) 0.175(8) 0.070(9) 0.014(6) -0.022(9)
 F12C 0.353(18) 0.52(2) 0.274(15) -0.156(14) 0.176(14) -0.125(17)
 O3C 0.144(6) 0.164(6) 0.128(5) -0.005(4) -0.013(5) 0.024(5)
 O4C 0.136(5) 0.185(7) 0.125(5) 0.003(5) -0.034(4) 0.021(5)
 C18C 0.157(9) 0.352(17) 0.134(8) -0.062(9) -0.034(8) 0.047(11)
 C19C 0.134(7) 0.199(11) 0.126(6) -0.022(7) -0.023(6) 0.018(8)
 C20C 0.139(9) 0.217(12) 0.126(6) -0.002(8) -0.025(5) -0.001(8)
 C21C 0.138(7) 0.224(12) 0.115(6) 0.019(7) -0.010(5) 0.015(8)
 C22C 0.168(9) 0.329(17) 0.127(9) 0.033(8) 0.010(8) 0.003(12)
 F13C 0.20(3) 0.27(3) 0.28(2) -0.01(2) 0.04(2) 0.01(2)
 F14C 0.18(2) 0.22(3) 0.40(4) -0.02(3) -0.08(3) 0.001(19)
 F15C 0.15(2) 0.210(19) 0.28(3) 0.04(2) 0.03(2) 0.022(17)
 F16C 0.32(3) 0.24(2) 0.21(3) -0.013(18) -0.04(3) -0.04(2)
 F17C 0.210(18) 0.26(3) 0.27(3) -0.03(3) -0.063(18) -0.01(2)
 F18C 0.26(3) 0.26(3) 0.23(2) -0.09(3) -0.03(2) -0.07(3)
 O5C 0.121(12) 0.158(12) 0.206(16) -0.024(14) 0.009(13) 0.024(11)
 O6C 0.165(18) 0.161(18) 0.173(17) -0.042(13) -0.002(13) 0.047(13)
 C23C 0.135(15) 0.182(16) 0.263(18) -0.011(15) -0.004(15) 0.009(12)
 C24C 0.131(14) 0.157(14) 0.219(14) -0.029(13) -0.002(12) 0.029(13)
 C25C 0.155(16) 0.180(17) 0.210(14) -0.042(14) -0.001(14) 0.036(14)
 C26C 0.170(16) 0.188(16) 0.195(15) -0.043(13) -0.005(13) 0.028(13)
 C27C 0.210(18) 0.208(19) 0.208(17) -0.035(15) -0.034(15) 0.015(19)
 F19C 0.16(2) 0.30(3) 0.18(2) -0.04(2) -0.01(2) 0.00(2)
 F20C 0.17(2) 0.22(2) 0.20(2) 0.00(2) 0.06(2) 0.049(19)
 F21C 0.17(3) 0.170(15) 0.27(3) -0.024(19) -0.04(2) 0.052(16)
 F22C 0.128(18) 0.135(13) 0.24(3) 0.063(19) 0.01(2) -0.010(12)
 F23C 0.129(19) 0.16(2) 0.23(2) 0.078(19) -0.004(17) 0.025(16)
 F24C 0.16(2) 0.16(2) 0.23(2) 0.08(2) -0.056(18) -0.035(17)
 O7C 0.131(13) 0.145(11) 0.142(18) -0.015(15) 0.005(15) 0.021(10)
 O8C 0.135(14) 0.146(11) 0.15(2) 0.037(14) -0.008(15) 0.015(10)
 C28C 0.133(11) 0.162(15) 0.165(18) -0.019(16) 0.001(15) 0.026(12)
 C29C 0.132(10) 0.136(11) 0.149(17) 0.001(14) 0.007(13) 0.013(10)
 C30C 0.135(11) 0.140(13) 0.16(2) -0.003(17) -0.006(16) 0.008(10)
 C31C 0.130(10) 0.130(11) 0.175(18) 0.030(14) -0.016(13) 0.001(9)
 C32C 0.134(14) 0.142(12) 0.20(2) 0.037(17) -0.026(14) -0.006(11)
 F1D 0.22(2) 0.218(15) 0.36(3) 0.053(18) 0.01(2) 0.013(13)
 F2D 0.226(16) 0.24(2) 0.30(2) -0.084(18) -0.103(16) -0.015(17)
 F3D 0.239(15) 0.24(2) 0.207(16) 0.038(17) 0.045(14) 0.032(15)
 F4D 0.23(2) 0.31(3) 0.37(2) -0.035(19) -0.055(17) -0.071(18)
 F5D 0.152(18) 0.32(2) 0.33(2) -0.026(19) 0.087(16) -0.053(15)
 F6D 0.219(18) 0.232(16) 0.34(3) 0.017(15) 0.019(16) -0.081(13)
 O1D 0.149(12) 0.200(17) 0.175(10) -0.037(10) 0.025(8) -0.057(11)
 O2D 0.144(10) 0.214(14) 0.192(11) -0.036(11) 0.062(9) -0.060(9)
 C13D 0.155(13) 0.188(13) 0.203(11) -0.010(12) -0.017(10) -0.016(11)
 C14D 0.161(12) 0.214(14) 0.190(10) -0.047(10) 0.001(9) -0.047(10)
 C15D 0.168(14) 0.216(16) 0.215(11) -0.031(13) 0.018(12) -0.043(12)
 C16D 0.156(13) 0.235(15) 0.214(11) -0.034(12) 0.043(10) -0.048(11)
 C17D 0.162(15) 0.235(16) 0.265(16) -0.016(12) 0.031(11) -0.063(11)
 F7D 0.242(15) 0.34(2) 0.57(4) -0.28(2) 0.10(2) -0.095(16)
 F8D 0.176(12) 0.242(16) 0.261(15) -0.038(13) 0.048(11) 0.016(11)
 F9D 0.33(2) 0.216(15) 0.296(18) -0.065(13) -0.052(17) 0.045(16)
 F10D 0.37(3) 0.246(19) 0.229(18) 0.005(15) 0.042(19) 0.024(16)
 F11D 0.276(16) 0.247(18) 0.222(17) -0.066(14) 0.018(14) 0.001(13)
 F12D 0.277(16) 0.291(18) 0.144(14) -0.015(14) 0.015(13) -0.024(15)
 O3D 0.152(10) 0.215(11) 0.127(9) -0.028(8) 0.047(8) -0.082(9)
 O4D 0.176(13) 0.240(14) 0.153(10) -0.031(9) 0.046(9) -0.070(11)
 C18D 0.219(17) 0.256(17) 0.29(2) -0.072(12) 0.044(18) -0.001(19)
 C19D 0.213(18) 0.227(14) 0.181(13) -0.010(10) 0.047(15) -0.043(14)
 C20D 0.224(19) 0.248(15) 0.173(12) -0.017(12) 0.046(15) -0.037(17)
 C21D 0.222(15) 0.247(15) 0.186(11) -0.021(10) 0.034(12) -0.051(14)
 C22D 0.252(16) 0.248(17) 0.180(12) -0.014(11) 0.041(14) -0.011(12)
 O1A 0.124(4) 0.147(5) 0.075(3) 0.012(3) 0.001(3) -0.036(4)
 O2A 0.139(5) 0.159(6) 0.087(3) 0.007(3) 0.000(3) -0.052(4)
 C1A 0.123(6) 0.154(8) 0.083(5) 0.012(5) 0.008(4) -0.043(6)
 C2A 0.160(9) 0.226(12) 0.108(7) 0.020(6) 0.026(6) -0.066(8)
 C3A 0.27(2) 0.306(17) 0.224(17) -0.071(13) 0.158(15) -0.136(15)
 C4A 0.217(17) 0.40(2) 0.32(2) 0.22(2) 0.075(15) 0.004(18)
 C5A 0.152(12) 0.46(3) 0.191(15) -0.043(16) 0.038(9) -0.115(15)
 O3A 0.114(4) 0.093(3) 0.088(3) 0.005(3) -0.018(3) -0.001(3)
 O4A 0.159(5) 0.093(4) 0.105(4) -0.004(3) -0.033(4) -0.004(3)
 C6A 0.132(7) 0.104(5) 0.089(5) 0.009(4) -0.003(4) 0.003(4)
 C7A 0.157(8) 0.111(6) 0.142(8) 0.013(5) -0.019(6) 0.018(5)
 C8A 0.219(13) 0.133(10) 0.238(15) -0.020(9) -0.096(11) 0.055(8)
 C9A 0.206(12) 0.168(11) 0.220(15) 0.099(11) 0.044(10) 0.045(8)
 C10A 0.182(12) 0.138(10) 0.204(12) -0.008(8) 0.043(9) 0.030(8)
 O5A 0.134(5) 0.129(4) 0.092(4) 0.005(3) -0.008(3) -0.038(4)
 O6A 0.147(5) 0.120(4) 0.110(4) -0.013(3) -0.002(4) -0.034(4)
 C11A 0.115(6) 0.110(6) 0.115(6) 0.000(4) -0.019(5) -0.016(5)
 C12A 0.143(8) 0.099(6) 0.150(8) 0.004(5) -0.012(6) -0.014(5)
 C13A 0.271(17) 0.168(13) 0.41(3) -0.078(16) 0.172(18) -0.108(12)
 C14A 0.271(17) 0.132(11) 0.44(3) 0.051(15) -0.140(18) -0.002(11)
 C15A 0.43(3) 0.27(2) 0.168(11) 0.007(11) -0.051(13) -0.21(2)
 O7A 0.103(4) 0.146(5) 0.095(4) -0.017(3) -0.012(3) -0.010(3)
 O8A 0.114(4) 0.153(5) 0.086(4) 0.007(3) -0.013(3) -0.018(4)
 C16A 0.120(6) 0.137(7) 0.090(5) 0.011(5) -0.013(4) -0.004(5)
 C17A 0.134(7) 0.199(10) 0.117(7) 0.009(7) -0.010(5) 0.016(7)
 C18A 0.140(12) 0.43(2) 0.214(15) -0.102(17) -0.057(11) 0.027(15)
 C19A 0.192(16) 0.215(13) 0.47(3) 0.103(16) -0.022(19) 0.045(12)
 C20A 0.130(10) 0.32(2) 0.164(10) 0.043(12) 0.007(8) 0.017(11)
 O9A 0.155(5) 0.138(5) 0.082(3) -0.015(3) -0.012(3) -0.031(4)
 O10A 0.205(7) 0.164(6) 0.085(4) -0.019(4) 0.001(4) -0.077(5)
 C21A 0.148(8) 0.136(7) 0.089(5) -0.018(4) -0.009(5) -0.025(6)
 C22A 0.158(8) 0.142(7) 0.093(6) -0.012(5) -0.024(5) -0.032(6)
 C23A 0.185(9) 0.162(10) 0.116(8) -0.001(6) -0.037(6) -0.070(8)
 C24A 0.257(16) 0.232(14) 0.246(18) -0.144(13) -0.075(13) 0.047(13)
 C25A 0.206(15) 0.285(17) 0.163(11) 0.087(11) -0.079(10) -0.092(12)
 O11A 0.129(5) 0.141(5) 0.106(4) -0.025(4) 0.004(3) -0.016(4)
 O12A 0.174(6) 0.131(5) 0.120(5) -0.045(4) 0.043(4) -0.035(4)
 C26A 0.148(7) 0.141(8) 0.113(7) -0.049(5) 0.030(6) -0.021(6)
 C27A 0.182(10) 0.195(13) 0.214(13) -0.057(9) 0.053(11) 0.021(8)
 C28A 0.162(13) 0.29(2) 0.43(3) -0.048(19) 0.071(19) -0.032(13)
 C29A 0.167(12) 0.242(16) 0.211(14) -0.032(10) 0.060(11) 0.062(11)
 C30A 0.40(3) 0.225(17) 0.238(14) -0.037(12) 0.190(18) 0.043(17)
 O13A 0.221(8) 0.187(7) 0.080(4) -0.036(4) 0.015(4) -0.089(6)
 O14A 0.170(6) 0.190(7) 0.076(4) -0.020(4) 0.013(4) -0.065(5)
 C31A 0.157(8) 0.188(9) 0.072(5) -0.012(5) 0.010(5) -0.053(7)
 C32A 0.157(9) 0.254(12) 0.073(5) -0.045(7) 0.006(5) -0.056(8)
 C33A 0.48(4) 0.293(16) 0.24(2) -0.131(16) 0.18(2) -0.080(18)
 C34A 0.197(14) 0.64(4) 0.101(9) 0.079(17) -0.004(9) -0.01(2)
 C35A 0.237(15) 0.50(3) 0.157(13) -0.130(17) 0.107(12) -0.186(19)
 O15A 0.139(5) 0.162(5) 0.104(4) 0.021(4) -0.032(4) -0.043(4)
 O16A 0.128(5) 0.149(5) 0.100(4) 0.008(4) -0.026(3) -0.035(4)
 C36A 0.140(7) 0.165(7) 0.078(5) 0.020(6) -0.034(5) -0.052(6)
 C37A 0.166(9) 0.221(11) 0.169(10) 0.064(9) -0.070(8) -0.023(7)
 C38A 0.239(19) 0.32(2) 0.35(2) 0.049(19) -0.201(18) -0.009(16)
 C39A 0.211(19) 0.244(15) 0.55(4) 0.18(2) -0.13(2) -0.040(13)
 C40A 0.30(3) 0.58(4) 0.235(16) 0.15(2) 0.036(14) 0.24(3)
 O17A 0.146(5) 0.150(5) 0.081(4) 0.020(3) -0.022(3) -0.039(4)
 O18A 0.106(4) 0.094(3) 0.086(3) 0.001(3) 0.004(3) -0.008(3)
 C41A 0.107(6) 0.110(5) 0.088(5) 0.010(4) 0.001(4) -0.001(4)
 C42A 0.129(7) 0.139(7) 0.108(6) 0.039(5) 0.014(5) 0.005(5)
 C43A 0.49(3) 0.209(16) 0.159(10) 0.060(10) 0.162(15) 0.042(17)
 C44A 0.228(15) 0.36(2) 0.40(2) 0.270(19) -0.120(17) -0.150(15)
 C45A 0.270(16) 0.195(14) 0.31(2) 0.138(14) 0.137(16) 0.096(12)
 O19A 0.126(4) 0.135(5) 0.090(4) -0.026(3) 0.023(3) -0.015(4)
 O20A 0.114(4) 0.096(3) 0.089(3) -0.004(3) -0.006(3) 0.011(3)
 C46A 0.132(6) 0.098(6) 0.090(5) -0.003(4) 0.009(4) 0.003(5)
 C47A 0.128(7) 0.161(9) 0.148(9) -0.013(6) 0.027(6) 0.014(6)
 C48A 0.229(17) 0.34(2) 0.218(14) 0.002(14) 0.001(11) 0.182(18)
 C49A 0.164(14) 0.39(2) 0.35(2) -0.23(2) 0.029(14) 0.064(15)
 C50A 0.186(15) 0.238(14) 0.39(3) 0.073(15) 0.141(17) 0.015(12)
 O21A 0.112(4) 0.106(4) 0.093(3) -0.004(3) -0.003(3) -0.024(3)
 O22A 0.117(4) 0.109(4) 0.092(3) -0.005(3) -0.016(3) -0.027(3)
 C51A 0.102(5) 0.100(5) 0.101(5) 0.001(4) -0.012(4) -0.021(4)
 C52A 0.109(5) 0.113(6) 0.121(6) -0.005(4) -0.010(5) -0.021(4)
 C53A 0.135(9) 0.184(11) 0.148(8) -0.049(7) -0.019(7) -0.042(8)
 C54A 0.154(10) 0.156(10) 0.200(11) 0.045(8) -0.032(9) -0.068(8)
 C55A 0.106(7) 0.150(9) 0.193(11) -0.018(8) -0.008(7) -0.018(5)
 O23A 0.125(4) 0.093(3) 0.078(3) 0.009(2) -0.001(3) 0.014(3)
 O24A 0.123(4) 0.087(3) 0.082(3) 0.003(2) -0.008(3) 0.013(3)
 C56A 0.117(6) 0.088(4) 0.071(4) -0.004(3) -0.004(4) 0.006(4)
 C57A 0.123(6) 0.104(5) 0.088(5) 0.005(4) 0.003(4) 0.027(4)
 C58A 0.170(9) 0.099(6) 0.184(11) 0.002(7) 0.053(8) 0.007(6)
 C59A 0.212(11) 0.131(8) 0.089(5) 0.003(5) -0.020(6) 0.062(7)
 C60A 0.154(8) 0.109(6) 0.094(5) -0.005(5) 0.005(5) 0.037(6)
 O25A 0.149(5) 0.106(4) 0.074(3) -0.012(3) -0.012(3) -0.012(3)
 O26A 0.166(5) 0.107(4) 0.072(3) -0.015(3) -0.007(3) -0.018(4)
 C61A 0.128(6) 0.101(5) 0.077(4) -0.007(4) -0.023(4) 0.001(4)
 C62A 0.157(7) 0.097(5) 0.075(4) -0.010(4) -0.021(5) 0.002(4)
 C63A 0.180(9) 0.151(9) 0.138(9) -0.041(7) -0.033(7) -0.020(7)
 C64A 0.179(9) 0.126(7) 0.097(6) -0.012(5) -0.017(6) 0.026(6)
 C65A 0.235(13) 0.125(8) 0.078(5) -0.024(5) -0.021(6) 0.010(7)
 O27A 0.096(3) 0.114(4) 0.084(3) 0.010(3) -0.015(3) -0.002(3)
 O28A 0.118(4) 0.119(4) 0.077(3) 0.011(3) -0.017(3) -0.008(3)
 C66A 0.107(5) 0.098(5) 0.078(5) -0.001(4) -0.012(4) 0.003(4)
 C67A 0.122(5) 0.128(6) 0.090(5) 0.005(4) -0.018(4) 0.015(5)
 C68A 0.100(6) 0.179(9) 0.113(7) -0.003(6) -0.024(4) 0.010(6)
 C69A 0.148(9) 0.177(9) 0.113(7) -0.031(6) -0.048(6) 0.033(7)
 C70A 0.157(9) 0.139(7) 0.118(7) 0.024(6) -0.014(6) 0.037(7)
 O29A 0.162(5) 0.120(4) 0.065(3) -0.003(3) -0.002(3) -0.019(4)
 O30A 0.120(4) 0.125(4) 0.072(3) 0.012(3) -0.006(3) -0.013(3)
 C71A 0.115(6) 0.113(5) 0.059(4) 0.001(4) -0.001(4) 0.001(4)
 C72A 0.124(6) 0.124(6) 0.072(4) 0.004(4) -0.008(4) 0.005(4)
 C73A 0.172(9) 0.177(9) 0.068(5) -0.010(5) -0.010(5) -0.022(7)
 C74A 0.151(9) 0.151(8) 0.106(7) 0.013(6) -0.036(6) 0.019(6)
 C75A 0.129(7) 0.224(12) 0.080(6) 0.023(7) 0.002(5) 0.004(7)
 O31A 0.125(4) 0.100(4) 0.101(4) -0.002(3) 0.023(3) 0.009(3)
 O32A 0.091(3) 0.127(4) 0.091(3) -0.012(3) 0.009(3) 0.004(3)
 C76A 0.111(5) 0.115(5) 0.073(4) 0.000(4) 0.012(4) 0.016(4)
 C77A 0.152(7) 0.152(7) 0.103(6) 0.005(6) 0.039(5) 0.044(6)
 C78A 0.231(14) 0.147(7) 0.185(13) -0.002(8) 0.093(11) 0.052(8)
 C79A 0.195(12) 0.218(13) 0.100(6) -0.001(7) 0.039(7) 0.073(10)
 C80A 0.116(7) 0.228(13) 0.159(10) 0.033(9) 0.037(6) 0.049(7)
 O33A 0.105(4) 0.099(3) 0.073(3) 0.004(2) 0.001(2) -0.004(3)
 O34A 0.101(4) 0.112(4) 0.078(3) -0.006(3) -0.005(3) -0.015(3)
 O35A 0.127(4) 0.128(4) 0.075(3) -0.015(3) 0.001(3) -0.031(3)
 O36A 0.129(4) 0.125(4) 0.077(3) -0.018(3) 0.005(3) -0.026(3)
 O37A 0.102(3) 0.099(3) 0.079(3) -0.008(2) 0.005(2) -0.023(3)
 O38A 0.101(3) 0.089(3) 0.071(3) 0.005(2) -0.005(2) -0.005(2)
 O39A 0.100(3) 0.088(3) 0.073(3) -0.002(2) -0.007(2) -0.006(2)
 O40A 0.097(3) 0.094(3) 0.065(3) -0.003(2) 0.006(2) 0.000(2)
 O1B 0.172(6) 0.110(4) 0.090(4) -0.016(3) -0.021(4) 0.031(4)
 O2B 0.186(7) 0.136(5) 0.096(4) 0.017(4) 0.011(4) 0.056(5)
 C1B 0.125(7) 0.101(5) 0.102(5) -0.001(4) -0.012(5) 0.002(4)
 C2B 0.166(8) 0.099(6) 0.128(7) 0.010(5) -0.036(6) -0.006(5)
 C3B 0.193(12) 0.164(12) 0.270(17) 0.075(11) 0.034(12) 0.047(9)
 C4B 0.43(3) 0.136(10) 0.190(11) 0.025(8) -0.187(15) -0.011(12)
 C5B 0.170(9) 0.132(8) 0.138(9) 0.030(7) -0.006(7) -0.013(6)
 O3B 0.101(4) 0.141(5) 0.118(4) -0.035(4) 0.004(3) -0.005(3)
 O4B 0.109(4) 0.137(5) 0.101(4) -0.031(3) -0.024(3) 0.016(3)
 C6B 0.102(5) 0.109(6) 0.106(6) -0.014(4) -0.011(4) -0.006(4)
 C7B 0.123(7) 0.238(12) 0.160(10) -0.044(8) -0.023(6) -0.037(8)
 C8B 0.105(8) 0.302(17) 0.250(16) -0.142(14) -0.005(9) -0.016(10)
 C9B 0.221(18) 0.263(16) 0.35(3) 0.012(14) -0.135(17) -0.017(13)
 C10B 0.140(10) 0.283(17) 0.222(13) -0.083(12) 0.034(9) -0.093(12)
 O5B 0.165(6) 0.151(5) 0.077(3) 0.000(3) -0.004(3) 0.060(4)
 O6B 0.141(5) 0.108(4) 0.070(3) -0.003(3) -0.017(3) 0.016(3)
 C11B 0.114(6) 0.123(6) 0.071(4) 0.006(4) 0.001(4) 0.017(4)
 C12B 0.118(6) 0.176(8) 0.075(5) 0.004(5) -0.022(4) 0.022(6)
 C13B 0.161(10) 0.37(2) 0.147(12) -0.040(13) -0.007(9) -0.058(12)
 C14B 0.50(3) 0.218(13) 0.120(10) 0.049(9) -0.114(15) -0.038(14)
 C15B 0.205(13) 0.43(2) 0.100(8) -0.103(12) -0.045(8) 0.115(15)
 O7B 0.146(5) 0.115(4) 0.141(5) 0.028(4) 0.050(4) 0.010(4)
 O8B 0.102(4) 0.119(4) 0.084(3) 0.009(3) 0.007(3) 0.003(3)
 C16B 0.125(6) 0.120(5) 0.077(5) 0.006(5) 0.015(5) -0.011(4)
 C17B 0.172(9) 0.154(8) 0.195(11) 0.023(9) 0.031(8) -0.038(7)
 C18B 0.186(16) 0.142(10) 0.71(4) 0.005(18) 0.07(2) -0.029(10)
 C19B 0.33(3) 0.37(3) 0.281(16) 0.02(2) 0.173(17) -0.09(2)
 C20B 0.129(11) 0.30(2) 0.39(2) -0.084(18) -0.052(13) -0.023(12)
 O9B 0.134(5) 0.123(4) 0.071(3) 0.001(3) -0.008(3) 0.027(3)
 O10B 0.163(5) 0.126(4) 0.072(3) 0.006(3) -0.007(3) 0.053(4)
 C21B 0.134(7) 0.114(6) 0.072(4) 0.005(4) -0.012(4) 0.028(5)
 C22B 0.178(9) 0.142(8) 0.097(6) 0.019(5) 0.038(6) 0.053(6)
 C23B 0.319(18) 0.212(16) 0.204(16) -0.093(12) -0.008(13) -0.010(12)
 C24B 0.271(17) 0.222(13) 0.119(9) 0.059(9) 0.075(10) 0.110(11)
 C25B 0.306(17) 0.240(15) 0.115(9) 0.021(9) 0.050(10) 0.164(14)
 O11B 0.122(4) 0.099(4) 0.090(4) -0.010(3) -0.028(3) 0.002(3)
 O12B 0.137(4) 0.105(4) 0.081(3) 0.005(3) -0.022(3) -0.005(3)
 C26B 0.134(7) 0.109(6) 0.084(5) -0.009(4) -0.028(4) -0.005(5)
 C27B 0.183(11) 0.177(9) 0.187(11) 0.054(9) -0.076(8) -0.065(7)
 C28B 0.167(14) 0.39(3) 0.270(16) 0.093(17) -0.036(11) -0.132(14)
 C29B 0.189(13) 0.213(14) 0.250(14) 0.046(12) -0.139(12) -0.064(11)
 C30B 0.36(2) 0.135(10) 0.30(2) 0.001(12) -0.150(16) -0.026(11)
 O13B 0.169(6) 0.117(4) 0.074(3) 0.001(3) -0.018(3) 0.032(4)
 O14B 0.127(4) 0.104(4) 0.072(3) 0.004(2) -0.016(3) 0.002(3)
 C31B 0.125(6) 0.107(5) 0.072(4) 0.010(4) -0.003(4) 0.005(4)
 C32B 0.152(8) 0.101(5) 0.098(5) 0.001(4) -0.019(5) 0.008(5)
 C33B 0.38(2) 0.139(12) 0.50(3) 0.111(17) 0.21(2) 0.068(15)
 C34B 0.313(17) 0.188(15) 0.39(3) -0.117(16) -0.212(17) 0.113(13)
 C35B 0.61(4) 0.204(16) 0.137(10) -0.039(9) -0.071(14) 0.19(2)
 O15B 0.106(4) 0.167(5) 0.076(3) 0.032(3) -0.001(3) 0.011(3)
 O16B 0.111(4) 0.119(4) 0.085(3) 0.010(3) -0.006(3) -0.015(3)
 C36B 0.106(5) 0.147(8) 0.096(5) 0.037(5) 0.000(4) -0.012(5)
 C37B 0.104(6) 0.267(13) 0.141(8) 0.071(8) -0.008(5) 0.004(7)
 C38B 0.188(15) 0.336(18) 0.240(18) 0.136(15) 0.006(13) -0.087(14)
 C39B 0.125(12) 0.41(2) 0.37(3) -0.07(2) 0.006(15) 0.074(16)
 C40B 0.129(11) 0.69(4) 0.147(11) 0.133(16) -0.030(8) -0.103(18)
 O17B 0.139(5) 0.126(4) 0.071(3) 0.002(3) -0.024(3) 0.003(3)
 O18B 0.166(6) 0.118(4) 0.071(3) 0.005(3) -0.027(3) 0.011(4)
 C41B 0.151(7) 0.104(6) 0.073(4) 0.010(4) -0.021(4) -0.010(5)
 C42B 0.182(8) 0.115(6) 0.087(6) 0.006(4) -0.045(5) 0.010(5)
 C43B 0.169(10) 0.202(13) 0.154(10) -0.013(8) -0.063(7) 0.041(9)
 C44B 0.278(18) 0.136(9) 0.251(17) -0.034(9) -0.162(14) 0.032(9)
 C45B 0.178(12) 0.264(16) 0.172(11) 0.113(11) -0.064(8) -0.009(10)
 O19B 0.143(5) 0.099(4) 0.074(3) -0.003(3) 0.003(3) -0.020(3)
 O20B 0.144(5) 0.098(4) 0.078(3) 0.000(3) 0.012(3) -0.017(3)
 C46B 0.131(6) 0.102(5) 0.069(4) 0.007(4) -0.009(4) -0.012(4)
 C47B 0.179(9) 0.110(6) 0.106(6) 0.008(4) 0.016(5) -0.038(6)
 C48B 0.175(10) 0.103(6) 0.127(7) 0.000(5) -0.013(7) -0.028(6)
 C49B 0.358(17) 0.131(9) 0.142(10) 0.063(8) -0.073(11) -0.064(10)
 C50B 0.268(14) 0.164(11) 0.238(16) -0.012(10) 0.143(13) -0.071(10)
 O21B 0.186(6) 0.121(4) 0.060(3) 0.014(3) -0.006(3) 0.003(4)
 O22B 0.150(5) 0.147(5) 0.064(3) 0.003(3) 0.006(3) 0.011(4)
 C51B 0.139(7) 0.131(6) 0.057(4) -0.001(4) -0.010(4) -0.023(5)
 C52B 0.178(9) 0.187(9) 0.058(4) 0.012(5) -0.011(5) -0.042(7)
 C53B 0.157(11) 0.74(4) 0.089(8) 0.152(16) -0.014(7) -0.075(15)
 C54B 0.36(2) 0.328(18) 0.100(9) 0.020(11) 0.016(11) -0.201(18)
 C55B 0.49(3) 0.297(18) 0.155(15) 0.057(13) 0.132(17) 0.11(2)
 O23B 0.119(4) 0.112(4) 0.101(4) -0.016(3) -0.022(3) -0.005(3)
 O24B 0.141(5) 0.099(4) 0.100(4) -0.018(3) -0.014(3) -0.006(3)
 C56B 0.119(5) 0.103(5) 0.075(5) 0.002(4) -0.010(4) -0.019(4)
 C57B 0.152(7) 0.129(6) 0.122(7) 0.005(6) -0.036(6) -0.026(6)
 C58B 0.143(8) 0.193(12) 0.216(14) -0.001(11) -0.004(9) -0.044(8)
 C59B 0.215(14) 0.126(7) 0.254(17) -0.002(9) -0.065(13) -0.047(8)
 C60B 0.252(15) 0.247(14) 0.099(6) -0.009(7) -0.056(8) -0.109(13)
 O25B 0.166(6) 0.142(5) 0.077(3) -0.016(3) 0.005(3) 0.025(4)
 O26B 0.171(6) 0.113(4) 0.083(3) -0.010(3) 0.018(3) 0.025(4)
 C61B 0.154(8) 0.133(6) 0.088(5) -0.020(5) 0.014(5) 0.017(6)
 C62B 0.229(11) 0.135(7) 0.111(6) -0.029(6) 0.028(7) 0.018(7)
 C63B 0.47(3) 0.235(14) 0.140(11) -0.087(10) 0.119(15) -0.174(18)
 C64B 0.252(13) 0.205(14) 0.183(13) -0.070(11) 0.036(11) 0.056(11)
 C65B 0.288(17) 0.195(12) 0.086(6) -0.038(6) 0.014(8) -0.043(11)
 O27B 0.116(4) 0.147(5) 0.093(4) 0.026(3) 0.017(3) 0.005(4)
 O28B 0.110(4) 0.137(5) 0.106(4) 0.018(3) 0.014(3) 0.005(3)
 C66B 0.113(5) 0.132(7) 0.099(6) 0.011(4) 0.021(4) 0.002(5)
 C67B 0.119(6) 0.169(8) 0.113(7) 0.018(5) 0.022(5) -0.007(6)
 C68B 0.114(8) 0.189(9) 0.165(10) 0.061(8) 0.016(7) -0.015(7)
 C69B 0.123(7) 0.241(14) 0.150(9) 0.071(9) 0.029(6) 0.015(8)
 C70B 0.178(12) 0.265(14) 0.176(11) -0.067(11) 0.099(10) -0.067(12)
 O29B 0.125(4) 0.110(4) 0.098(4) -0.007(3) 0.012(3) 0.025(3)
 O30B 0.153(6) 0.151(5) 0.108(4) -0.031(4) -0.016(4) 0.055(4)
 C71B 0.123(6) 0.118(6) 0.111(5) -0.011(5) 0.010(5) 0.011(5)
 C72B 0.128(7) 0.134(8) 0.141(7) -0.014(6) 0.004(6) 0.028(5)
 C73B 0.210(15) 0.269(18) 0.172(10) -0.041(10) 0.022(10) 0.104(13)
 C74B 0.139(9) 0.175(11) 0.249(16) 0.014(10) 0.020(10) 0.013(7)
 C75B 0.191(13) 0.181(12) 0.266(17) 0.067(11) 0.076(13) 0.069(10)
 O31B 0.126(4) 0.093(3) 0.079(3) 0.003(2) -0.003(3) 0.003(3)
 O32B 0.174(5) 0.095(4) 0.074(3) -0.003(3) -0.006(3) -0.015(3)
 C76B 0.118(6) 0.091(5) 0.087(4) -0.002(4) -0.004(4) -0.001(4)
 C77B 0.130(7) 0.106(5) 0.107(5) 0.009(5) -0.010(5) -0.018(4)
 C78B 0.36(2) 0.175(12) 0.120(8) -0.022(8) 0.045(10) -0.127(13)
 C79B 0.177(11) 0.098(7) 0.312(19) 0.013(9) -0.021(10) 0.016(7)
 C80B 0.162(9) 0.123(7) 0.122(7) -0.006(6) -0.032(6) -0.023(6)
 O33B 0.110(4) 0.092(3) 0.086(3) -0.009(2) 0.002(3) -0.003(3)
 O34B 0.105(3) 0.099(3) 0.068(3) -0.006(2) -0.008(2) 0.008(3)
 O35B 0.111(4) 0.108(4) 0.063(3) -0.006(2) -0.010(2) -0.002(3)
 O36B 0.115(4) 0.111(4) 0.063(3) -0.001(2) -0.003(2) -0.001(3)
 O37B 0.117(4) 0.100(3) 0.055(2) 0.006(2) -0.014(2) -0.010(3)
 O38B 0.118(4) 0.096(3) 0.063(3) 0.002(2) -0.009(2) -0.009(3)
 O39B 0.109(4) 0.094(3) 0.080(3) 0.006(2) 0.017(3) 0.011(3)
 O40B 0.120(4) 0.094(3) 0.090(3) -0.013(3) 0.014(3) 0.004(3)
 N1C 0.100(4) 0.081(3) 0.062(3) -0.006(3) -0.003(3) -0.005(3)
 N2C 0.139(6) 0.113(5) 0.150(7) -0.014(5) -0.009(5) 0.020(5)
 N3C 0.114(10) 0.096(14) 0.156(15) 0.013(12) 0.015(11) 0.004(11)
 C1C 0.087(4) 0.112(5) 0.079(5) -0.003(4) -0.005(3) -0.007(4)
 C2C 0.108(5) 0.105(5) 0.081(5) -0.004(4) -0.013(4) 0.011(4)
 C3C 0.144(7) 0.138(7) 0.116(7) 0.037(6) 0.031(6) 0.037(6)
 C4C 0.166(9) 0.139(7) 0.125(8) 0.026(6) 0.039(7) 0.043(6)
 C5C 0.123(8) 0.113(7) 0.303(17) -0.012(9) -0.002(9) 0.006(6)
 C6C 0.107(7) 0.108(6) 0.262(14) 0.016(8) 0.001(8) 0.008(5)
 C7C 0.110(5) 0.099(5) 0.086(5) -0.018(4) -0.001(4) -0.002(4)
 C8C 0.111(9) 0.088(14) 0.115(15) -0.005(12) 0.006(10) 0.008(10)
 C9C 0.118(9) 0.082(15) 0.121(17) -0.007(13) 0.009(13) 0.006(11)
 C10C 0.111(10) 0.096(16) 0.145(17) 0.004(13) 0.009(14) 0.002(13)
 C11C 0.108(11) 0.095(15) 0.138(15) 0.005(12) 0.006(11) 0.006(12)
 C12C 0.104(10) 0.092(15) 0.113(15) -0.005(11) 0.017(11) 0.011(12)
 N1D 0.105(4) 0.100(4) 0.063(3) -0.005(3) 0.002(3) -0.010(3)
 N2D 0.131(8) 0.159(11) 0.148(12) -0.004(10) 0.017(8) -0.049(8)
 N3D 0.118(8) 0.106(8) 0.160(13) -0.006(10) 0.000(10) -0.005(8)
 C1D 0.106(8) 0.097(9) 0.056(8) -0.011(7) -0.009(6) 0.006(6)
 C2D 0.101(7) 0.107(8) 0.070(10) -0.016(6) -0.003(7) -0.010(6)
 C3D 0.116(8) 0.117(10) 0.123(13) 0.008(9) 0.020(9) 0.000(7)
 C4D 0.119(9) 0.157(11) 0.154(15) -0.001(10) 0.023(10) -0.013(9)
 C5D 0.152(10) 0.184(13) 0.159(14) 0.040(11) -0.015(10) -0.049(10)
 C6D 0.133(9) 0.159(11) 0.141(13) 0.040(10) -0.024(10) -0.022(9)
 C7D 0.109(10) 0.139(13) 0.071(12) -0.009(10) 0.009(8) -0.016(10)
 C8D 0.100(8) 0.112(9) 0.095(11) 0.002(8) 0.001(9) -0.010(7)
 C9D 0.096(9) 0.123(9) 0.140(12) -0.016(10) 0.008(10) 0.007(7)
 C10D 0.120(9) 0.115(10) 0.149(13) -0.028(11) 0.009(10) -0.003(7)
 C11D 0.110(10) 0.113(9) 0.165(16) -0.013(11) -0.019(11) 0.006(7)
 C12D 0.109(9) 0.105(10) 0.131(14) -0.025(10) -0.006(9) 0.006(7)
 F13D 0.233(16) 0.30(2) 0.222(16) -0.140(15) 0.027(12) -0.084(14)
 F14D 0.28(2) 0.189(12) 0.36(3) -0.095(14) 0.106(17) -0.081(13)
 F15D 0.211(14) 0.201(14) 0.268(19) -0.067(13) 0.108(13) -0.041(12)
 F16D 0.235(18) 0.33(2) 0.34(3) 0.185(19) -0.061(15) -0.075(16)
 F17D 0.34(3) 0.31(3) 0.31(2) 0.07(2) -0.13(2) -0.06(2)
 F18D 0.33(3) 0.233(19) 0.42(3) 0.01(2) -0.05(2) -0.06(2)
 O5D 0.124(11) 0.135(10) 0.169(11) -0.019(8) 0.040(8) -0.069(9)
 O6D 0.165(13) 0.217(12) 0.209(13) 0.078(11) -0.004(11) -0.051(11)
 C23D 0.188(16) 0.197(14) 0.254(15) -0.080(14) 0.057(12) -0.074(15)
 C24D 0.101(13) 0.166(13) 0.212(12) -0.021(11) 0.033(11) -0.046(12)
 C25D 0.112(15) 0.239(19) 0.262(15) 0.043(12) 0.015(17) -0.019(16)
 C26D 0.182(16) 0.234(13) 0.232(14) 0.065(12) -0.012(14) -0.037(14)
 C27D 0.228(17) 0.232(16) 0.275(17) 0.080(14) -0.054(15) -0.060(15)
 F19D 0.31(2) 0.25(2) 0.46(4) -0.10(2) 0.00(3) -0.08(2)
 F20D 0.209(14) 0.21(2) 0.41(3) 0.00(2) 0.112(16) -0.029(15)
 F21D 0.42(3) 0.34(3) 0.36(2) 0.00(2) 0.01(2) -0.02(3)
 F22D 0.179(15) 0.160(16) 0.286(16) -0.020(14) 0.108(13) -0.023(12)
 F23D 0.163(18) 0.198(19) 0.321(18) -0.034(17) -0.084(15) 0.027(13)
 F24D 0.098(8) 0.121(8) 0.162(10) -0.013(7) 0.010(7) -0.016(6)
 O7D 0.168(13) 0.170(13) 0.325(19) -0.052(14) 0.012(13) -0.046(10)
 O8D 0.133(9) 0.110(10) 0.184(13) -0.038(9) 0.037(8) -0.022(8)
 C28D 0.224(15) 0.236(17) 0.327(18) -0.074(15) 0.026(15) -0.043(15)
 C29D 0.197(14) 0.194(14) 0.324(16) -0.044(13) 0.041(13) -0.046(12)
 C30D 0.167(16) 0.176(14) 0.258(18) -0.048(13) 0.069(14) -0.032(12)
 C31D 0.126(11) 0.132(10) 0.218(14) -0.004(10) 0.045(10) -0.010(9)
 C32D 0.096(11) 0.135(10) 0.215(13) -0.018(12) 0.020(8) -0.003(7)
 F13E 0.183(15) 0.190(17) 0.32(2) -0.002(15) 0.088(15) 0.072(15)
 F14E 0.177(14) 0.124(9) 0.296(19) -0.013(10) -0.047(14) -0.028(9)
 F15E 0.192(19) 0.133(12) 0.282(14) -0.028(11) -0.047(13) -0.003(13)
 F16E 0.26(2) 0.29(2) 0.36(3) 0.172(18) -0.068(16) -0.091(16)
 F17E 0.29(2) 0.198(15) 0.209(16) 0.092(12) -0.095(14) -0.036(13)
 F18E 0.233(18) 0.24(2) 0.32(3) 0.010(16) -0.089(14) -0.056(13)
 O5E 0.177(12) 0.122(9) 0.184(14) -0.012(8) 0.019(11) -0.025(9)
 O6E 0.169(13) 0.252(14) 0.210(16) 0.124(12) -0.039(12) -0.065(10)
 C23E 0.128(11) 0.118(11) 0.239(14) -0.032(12) 0.025(10) 0.005(9)
 C24E 0.140(9) 0.125(11) 0.209(14) -0.008(10) 0.015(9) -0.001(9)
 C25E 0.153(13) 0.149(16) 0.26(2) 0.037(15) -0.006(14) -0.012(11)
 C26E 0.189(13) 0.229(14) 0.235(16) 0.092(13) -0.045(12) -0.063(10)
 C27E 0.214(16) 0.223(16) 0.256(19) 0.084(12) -0.070(12) -0.067(11)
 F19E 0.38(3) 0.34(3) 0.38(2) -0.20(2) -0.05(2) -0.07(2)
 F20E 0.29(3) 0.28(2) 0.55(3) -0.08(2) -0.02(2) -0.033(17)
 F21E 0.186(16) 0.34(3) 0.28(2) -0.07(2) 0.050(15) -0.034(17)
 F22E 0.143(11) 0.51(3) 0.36(3) 0.29(3) 0.009(13) 0.042(15)
 F23E 0.190(14) 0.352(19) 0.224(17) 0.143(15) 0.067(13) 0.095(14)
 F24E 0.199(18) 0.40(2) 0.263(18) 0.058(18) -0.008(15) -0.035(18)
 O7E 0.198(12) 0.229(16) 0.220(14) -0.068(13) -0.016(12) -0.078(11)
 O8E 0.129(8) 0.112(8) 0.154(10) 0.025(7) 0.006(8) -0.027(7)
 C28E 0.229(16) 0.275(19) 0.324(16) -0.082(17) 0.018(13) -0.054(13)
 C29E 0.203(14) 0.240(15) 0.282(14) -0.030(15) 0.023(12) -0.063(13)
 C30E 0.176(16) 0.243(19) 0.285(14) 0.016(18) 0.038(12) -0.014(16)
 C31E 0.146(12) 0.25(2) 0.249(13) 0.092(15) 0.021(12) 0.012(15)
 C32E 0.136(12) 0.38(2) 0.242(16) 0.170(18) 0.068(14) 0.051(18)
 Cu2E 0.169(4) 0.151(4) 0.142(4) 0.048(3) -0.057(3) -0.055(3)
 F7E 0.152(16) 0.45(4) 0.46(4) -0.06(4) -0.05(2) -0.09(2)
 F8E 0.161(18) 0.248(19) 0.64(5) -0.09(2) 0.09(3) 0.022(16)
 F9E 0.27(3) 0.27(2) 0.38(3) -0.15(2) 0.069(19) -0.05(2)
 F10E 0.28(3) 0.30(3) 0.184(16) -0.011(18) 0.028(16) -0.02(2)
 F11E 0.30(2) 0.36(3) 0.23(3) -0.03(3) -0.01(2) -0.11(2)
 F12E 0.33(3) 0.250(17) 0.27(3) 0.024(18) 0.08(2) 0.001(16)
 O3E 0.126(12) 0.254(16) 0.275(18) -0.138(15) -0.003(12) -0.033(13)
 O4E 0.191(16) 0.251(18) 0.163(11) -0.019(12) 0.045(11) -0.065(13)
 C18E 0.165(17) 0.24(2) 0.34(3) -0.16(2) 0.015(14) -0.019(15)
 C19E 0.155(16) 0.227(19) 0.27(2) -0.141(17) -0.007(13) -0.028(14)
 C20E 0.183(17) 0.26(2) 0.262(19) -0.092(18) 0.022(16) -0.039(15)
 C21E 0.205(15) 0.246(17) 0.179(12) -0.031(14) 0.056(12) -0.024(14)
 C22E 0.247(17) 0.245(17) 0.179(13) -0.038(15) 0.029(13) -0.047(14)
 Cu1E 0.154(7) 0.226(9) 0.123(6) -0.068(5) 0.036(4) -0.085(6)
 F1E 0.179(19) 0.175(13) 0.35(3) 0.003(17) 0.03(2) -0.040(12)
 F2E 0.200(18) 0.166(18) 0.25(2) 0.014(16) -0.061(17) 0.011(14)
 F3E 0.198(16) 0.23(3) 0.191(17) -0.007(17) -0.022(13) 0.000(16)
 F4E 0.157(12) 0.30(2) 0.27(2) 0.02(2) 0.025(16) -0.083(16)
 F5E 0.126(18) 0.30(3) 0.273(16) 0.022(18) 0.032(14) -0.050(18)
 F6E 0.25(3) 0.242(18) 0.37(3) -0.01(2) -0.04(2) -0.103(16)
 O1E 0.138(12) 0.160(18) 0.214(13) -0.018(12) 0.012(10) -0.019(12)
 O2E 0.145(13) 0.237(17) 0.184(14) -0.037(14) 0.046(11) -0.027(13)
 C13E 0.182(15) 0.195(15) 0.229(15) -0.006(14) -0.016(11) -0.011(13)
 C14E 0.157(12) 0.203(15) 0.191(12) -0.041(11) -0.003(10) -0.039(12)
 C15E 0.164(14) 0.222(17) 0.215(14) -0.034(14) 0.022(13) -0.037(14)
 C16E 0.151(12) 0.218(16) 0.218(13) -0.029(13) 0.034(10) -0.046(12)
 C17E 0.165(13) 0.243(17) 0.273(16) -0.005(15) 0.032(14) -0.064(14)
 N2E 0.124(10) 0.148(10) 0.151(13) -0.024(11) 0.036(10) -0.026(9)
 C1E 0.108(11) 0.120(14) 0.075(13) -0.006(10) -0.009(8) -0.015(10)
 C2E 0.091(9) 0.119(9) 0.077(12) 0.005(10) -0.006(8) -0.003(7)
 C3E 0.124(12) 0.116(10) 0.137(15) -0.015(12) 0.027(11) -0.011(9)
 C4E 0.130(12) 0.144(11) 0.157(16) -0.025(13) 0.053(12) -0.014(10)
 C5E 0.127(11) 0.124(11) 0.147(15) -0.011(12) 0.040(11) -0.025(8)
 C6E 0.114(10) 0.126(9) 0.096(12) 0.009(10) 0.035(10) 0.002(8)
 N3E 0.143(10) 0.121(9) 0.131(10) -0.013(9) -0.021(8) -0.024(9)
 C7E 0.107(9) 0.122(10) 0.077(12) -0.013(10) 0.010(8) -0.010(9)
 C8E 0.102(9) 0.119(9) 0.086(10) -0.005(8) 0.007(8) -0.012(7)
 C9E 0.112(10) 0.106(8) 0.121(11) -0.015(8) -0.019(9) -0.004(7)
 C10E 0.129(10) 0.119(10) 0.133(12) -0.016(9) -0.016(9) -0.015(8)
 C11E 0.153(13) 0.149(12) 0.125(13) 0.010(11) -0.039(11) -0.027(10)
 C12E 0.152(12) 0.138(12) 0.132(14) 0.013(11) -0.040(10) -0.023(9)
 N1 0.103(6) 0.095(7) 0.139(8) 0.014(7) 0.003(6) 0.006(5)
 C1 0.105(6) 0.093(6) 0.080(6) 0.000(6) 0.015(5) 0.006(5)
 C2 0.124(7) 0.085(7) 0.109(9) -0.007(7) -0.028(7) 0.001(5)
 C3 0.121(7) 0.080(6) 0.125(9) -0.028(7) -0.015(7) 0.007(5)
 C4 0.114(7) 0.099(8) 0.240(15) 0.027(9) 0.021(9) 0.006(6)
 C5 0.102(7) 0.099(7) 0.204(13) 0.020(8) 0.023(9) -0.005(6)
 Cu1 0.1044(15) 0.1036(15) 0.131(3) 0.0012(13) 0.0016(17) 0.0142(10)
 F1 0.142(8) 0.202(10) 0.270(13) 0.036(9) 0.038(8) 0.020(7)
 F2 0.158(8) 0.179(10) 0.328(16) 0.014(11) 0.023(10) -0.035(7)
 F3 0.165(10) 0.135(7) 0.342(19) 0.040(9) 0.050(11) 0.023(6)
 F4 0.214(12) 0.190(9) 0.202(12) -0.040(8) -0.057(9) 0.027(8)
 F5 0.180(9) 0.203(11) 0.263(14) -0.051(11) -0.055(8) 0.009(8)
 F6 0.221(11) 0.263(14) 0.172(10) -0.055(10) -0.031(8) 0.047(10)
 O1 0.118(6) 0.140(7) 0.182(9) 0.011(7) 0.009(7) 0.022(5)
 O2 0.143(9) 0.168(10) 0.167(9) -0.020(7) 0.010(7) 0.011(7)
 C6 0.134(11) 0.138(11) 0.277(14) 0.025(10) 0.019(12) 0.015(7)
 C7 0.106(9) 0.126(9) 0.218(12) 0.004(9) 0.006(8) 0.021(6)
 C8 0.113(10) 0.142(10) 0.208(12) -0.031(8) -0.012(8) 0.016(8)
 C9 0.132(10) 0.154(11) 0.180(10) -0.036(8) -0.007(8) 0.030(7)
 C10 0.163(12) 0.183(10) 0.195(11) -0.043(10) -0.036(8) 0.024(9)
 F7 0.118(6) 0.189(8) 0.149(8) -0.044(7) -0.026(6) 0.043(6)
 F8 0.140(7) 0.237(10) 0.139(7) 0.010(7) 0.027(6) 0.029(7)
 F9 0.133(7) 0.133(6) 0.230(13) -0.034(6) 0.021(8) 0.035(5)
 F10 0.162(9) 0.127(6) 0.325(17) 0.048(9) -0.036(11) -0.001(6)
 F11 0.163(11) 0.238(15) 0.207(11) 0.062(10) -0.016(9) -0.044(10)
 F12 0.140(7) 0.140(8) 0.214(11) 0.057(8) -0.040(7) -0.008(5)
 O3 0.107(5) 0.104(5) 0.150(9) -0.002(6) 0.000(6) 0.006(4)
 O4 0.101(6) 0.140(6) 0.161(13) 0.040(6) -0.003(6) 0.016(5)
 C11 0.110(7) 0.120(7) 0.129(8) -0.013(7) 0.002(6) 0.011(6)
 C12 0.110(6) 0.108(6) 0.108(9) -0.002(6) -0.010(6) 0.014(5)
 C13 0.119(6) 0.124(8) 0.130(11) 0.012(8) -0.015(8) 0.006(5)
 C14 0.115(6) 0.124(7) 0.166(13) 0.030(8) -0.015(8) 0.004(5)
 C15 0.136(9) 0.141(8) 0.203(13) 0.052(11) -0.028(8) -0.011(7)

_geom_special_details
;
 All esds (except the esd in the dihedral angle between two l.s. planes)
 are estimated using the full covariance matrix.  The cell esds are taken
 into account individually in the estimation of esds in distances, angles
 and torsion angles; correlations between esds in cell parameters are only
 used when they are defined by crystal symmetry.  An approximate (isotropic)
 treatment of cell esds is used for estimating esds involving l.s. planes.
;
loop_
  _geom_bond_atom_site_label_1
  _geom_bond_atom_site_label_2
  _geom_bond_distance
  _geom_bond_site_symmetry_2
  _geom_bond_publ_flag
 Cu1C O1C 1.962(7) . ?
 Cu1C O2C 1.959(7) . ?
 Cu1C O3C 1.952(7) . ?
 Cu1C O4C 2.140(8) . ?
 Cu1C N2C 1.982(9) . ?
 Cu2C O5C 1.998(15) . ?
 Cu2C O6C 2.040(15) . ?
 Cu2C O7C 1.99(4) . ?
 Cu2C O8C 1.991(15) . ?
 Cu2C N3C 2.05(4) . ?
 Cu1D O1D 2.008(12) . ?
 Cu1D O2D 1.987(11) . ?
 Cu1D O3D 2.017(13) . ?
 Cu1D O4D 2.006(12) . ?
 Cu1D N2D 1.966(12) . ?
 Cu2D N3D 1.960(14) . ?
 Cu2D O5D 2.025(11) . ?
 Cu2D O6D 2.057(13) . ?
 Cu2D O7D 2.028(13) . ?
 Cu2D O8D 1.957(11) . ?
 Ti1A Ti2A 3.317(2) . ?
 Ti1A Ti8A 3.322(2) . ?
 Ti1A O1A 2.039(6) . ?
 Ti1A O3A 2.000(6) . ?
 Ti1A O30A 2.067(5) . ?
 Ti1A O32A 2.016(6) . ?
 Ti1A O33A 1.814(5) . ?
 Ti1A O40A 1.834(5) . ?
 Ti2A Ti3A 3.318(2) . ?
 Ti2A O2A 2.017(6) . ?
 Ti2A O4A 1.998(6) . ?
 Ti2A O5A 2.052(6) . ?
 Ti2A O7A 1.974(6) . ?
 Ti2A O33A 1.830(5) . ?
 Ti2A O34A 1.828(6) . ?
 Ti3A Ti4A 3.302(2) . ?
 Ti3A O6A 2.036(7) . ?
 Ti3A O8A 2.034(7) . ?
 Ti3A O9A 2.062(6) . ?
 Ti3A O11A 2.002(7) . ?
 Ti3A O34A 1.817(5) . ?
 Ti3A O35A 1.841(6) . ?
 Ti4A Ti5A 3.329(2) . ?
 Ti4A O10A 2.026(7) . ?
 Ti4A O12A 1.986(9) . ?
 Ti4A O13A 2.027(7) . ?
 Ti4A O15A 2.014(8) . ?
 Ti4A O35A 1.780(6) . ?
 Ti4A O36A 1.848(6) . ?
 Ti5A Ti6A 3.318(2) . ?
 Ti5A O14A 2.035(6) . ?
 Ti5A O16A 2.020(7) . ?
 Ti5A O17A 2.067(6) . ?
 Ti5A O19A 2.018(7) . ?
 Ti5A O36A 1.793(6) . ?
 Ti5A O37A 1.828(5) . ?
 Ti6A Ti7A 3.3314(18) . ?
 Ti6A O18A 2.055(5) . ?
 Ti6A O20A 1.993(5) . ?
 Ti6A O21A 2.034(5) . ?
 Ti6A O23A 1.995(5) . ?
 Ti6A O37A 1.815(5) . ?
 Ti6A O38A 1.828(5) . ?
 Ti7A Ti8A 3.3178(19) . ?
 Ti7A O22A 2.036(6) . ?
 Ti7A O24A 2.005(5) . ?
 Ti7A O25A 2.021(5) . ?
 Ti7A O27A 2.007(5) . ?
 Ti7A O38A 1.852(5) . ?
 Ti7A O39A 1.835(5) . ?
 Ti8A O26A 2.047(6) . ?
 Ti8A O28A 2.014(6) . ?
 Ti8A O29A 2.043(6) . ?
 Ti8A O31A 1.997(6) . ?
 Ti8A O39A 1.813(5) . ?
 Ti8A O40A 1.847(5) . ?
 Ti1B Ti2B 3.310(2) . ?
 Ti1B Ti8B 3.310(2) . ?
 Ti1B O1B 2.070(6) . ?
 Ti1B O3B 1.995(6) . ?
 Ti1B O30B 2.045(6) . ?
 Ti1B O32B 2.016(6) . ?
 Ti1B O33B 1.812(6) . ?
 Ti1B O40B 1.819(6) . ?
 Ti2B Ti3B 3.318(2) . ?
 Ti2B O2B 2.039(6) . ?
 Ti2B O4B 2.008(7) . ?
 Ti2B O5B 2.038(6) . ?
 Ti2B O7B 1.996(7) . ?
 Ti2B O33B 1.822(5) . ?
 Ti2B O34B 1.804(5) . ?
 Ti3B Ti4B 3.318(2) . ?
 Ti3B O6B 2.066(5) . ?
 Ti3B O8B 1.992(6) . ?
 Ti3B O9B 2.033(6) . ?
 Ti3B O11B 2.000(6) . ?
 Ti3B O34B 1.839(5) . ?
 Ti3B O35B 1.804(5) . ?
 Ti4B Ti5B 3.3079(18) . ?
 Ti4B O10B 2.043(6) . ?
 Ti4B O12B 1.993(6) . ?
 Ti4B O13B 2.023(6) . ?
 Ti4B O15B 2.002(6) . ?
 Ti4B O35B 1.845(6) . ?
 Ti4B O36B 1.826(5) . ?
 Ti5B Ti6B 3.313(2) . ?
 Ti5B O14B 2.043(6) . ?
 Ti5B O16B 1.977(6) . ?
 Ti5B O17B 2.050(5) . ?
 Ti5B O19B 2.005(6) . ?
 Ti5B O36B 1.828(5) . ?
 Ti5B O37B 1.851(6) . ?
 Ti6B Ti7B 3.323(2) . ?
 Ti6B O18B 2.022(6) . ?
 Ti6B O20B 2.009(6) . ?
 Ti6B O21B 2.040(6) . ?
 Ti6B O23B 1.997(6) . ?
 Ti6B O37B 1.813(5) . ?
 Ti6B O38B 1.845(6) . ?
 Ti7B Ti8B 3.334(2) . ?
 Ti7B O22B 2.039(6) . ?
 Ti7B O24B 2.004(7) . ?
 Ti7B O25B 2.048(7) . ?
 Ti7B O27B 1.997(7) . ?
 Ti7B O38B 1.816(5) . ?
 Ti7B O39B 1.841(5) . ?
 Ti8B O26B 2.045(6) . ?
 Ti8B O28B 2.018(6) . ?
 Ti8B O29B 2.029(6) . ?
 Ti8B O31B 2.002(6) . ?
 Ti8B O39B 1.817(5) . ?
 Ti8B O40B 1.835(5) . ?
 F1C C13C 1.372(13) . ?
 F2C C13C 1.290(11) . ?
 F3C C13C 1.259(11) . ?
 F4C C17C 1.270(12) . ?
 F5C C17C 1.254(13) . ?
 F6C C17C 1.364(15) . ?
 O1C C14C 1.205(10) . ?
 O2C C16C 1.249(10) . ?
 C13C C14C 1.475(12) . ?
 C14C C15C 1.424(11) . ?
 C15C H15I 0.9500 . ?
 C15C C16C 1.403(12) . ?
 C16C C17C 1.502(13) . ?
 F7C C18C 1.318(13) . ?
 F8C C18C 1.311(14) . ?
 F9C C18C 1.275(13) . ?
 F10C C22C 1.269(13) . ?
 F11C C22C 1.301(13) . ?
 F12C C22C 1.382(14) . ?
 O3C C19C 1.186(11) . ?
 O4C C21C 1.247(11) . ?
 C18C C19C 1.465(13) . ?
 C19C C20C 1.431(12) . ?
 C20C H20I 0.9500 . ?
 C20C C21C 1.435(12) . ?
 C21C C22C 1.488(13) . ?
 F13C C23C 1.362(17) . ?
 F14C C23C 1.305(16) . ?
 F15C C23C 1.279(16) . ?
 F16C C27C 1.280(16) . ?
 F17C C27C 1.319(17) . ?
 F18C C27C 1.390(17) . ?
 O5C C24C 1.188(16) . ?
 O6C C26C 1.238(15) . ?
 C23C C24C 1.456(16) . ?
 C24C C25C 1.430(16) . ?
 C25C H25I 0.9500 . ?
 C25C C26C 1.441(16) . ?
 C26C C27C 1.491(16) . ?
 F19C C28C 1.363(17) . ?
 F20C C28C 1.313(16) . ?
 F21C C28C 1.276(16) . ?
 F22C C32C 1.279(16) . ?
 F23C C32C 1.308(17) . ?
 F24C C32C 1.391(17) . ?
 O7C C29C 1.197(15) . ?
 O8C C31C 1.230(15) . ?
 C28C C29C 1.462(16) . ?
 C29C C30C 1.445(16) . ?
 C30C H30I 0.9500 . ?
 C30C C31C 1.423(16) . ?
 C31C C32C 1.492(16) . ?
 F1D C13D 1.357(15) . ?
 F2D C13D 1.314(15) . ?
 F3D C13D 1.283(15) . ?
 F4D C17D 1.287(15) . ?
 F5D C17D 1.319(16) . ?
 F6D C17D 1.392(16) . ?
 O1D C14D 1.186(13) . ?
 O2D C16D 1.221(14) . ?
 C13D C14D 1.465(15) . ?
 C14D C15D 1.460(15) . ?
 C15D H15G 0.9500 . ?
 C15D C16D 1.434(15) . ?
 C16D C17D 1.490(15) . ?
 F7D C18D 1.337(16) . ?
 F8D C18D 1.309(15) . ?
 F9D C18D 1.274(16) . ?
 F10D C22D 1.295(15) . ?
 F11D C22D 1.313(16) . ?
 F12D C22D 1.390(16) . ?
 O3D C19D 1.151(14) . ?
 O4D C21D 1.238(15) . ?
 C18D C19D 1.452(15) . ?
 C19D C20D 1.475(15) . ?
 C20D H20G 0.9500 . ?
 C20D C21D 1.421(15) . ?
 C21D C22D 1.491(15) . ?
 O1A C1A 1.254(8) . ?
 O2A C1A 1.258(8) . ?
 C1A C2A 1.504(10) . ?
 C2A C3A 1.500(12) . ?
 C2A C4A 1.521(12) . ?
 C2A C5A 1.492(12) . ?
 C3A H3AA 0.9800 . ?
 C3A H3AB 0.9800 . ?
 C3A H3AC 0.9800 . ?
 C4A H4AA 0.9800 . ?
 C4A H4AB 0.9800 . ?
 C4A H4AC 0.9800 . ?
 C5A H5AA 0.9800 . ?
 C5A H5AB 0.9800 . ?
 C5A H5AC 0.9800 . ?
 O3A C6A 1.246(8) . ?
 O4A C6A 1.266(8) . ?
 C6A C7A 1.512(10) . ?
 C7A C8A 1.507(11) . ?
 C7A C9A 1.489(11) . ?
 C7A C10A 1.519(11) . ?
 C8A H8AA 0.9800 . ?
 C8A H8AB 0.9800 . ?
 C8A H8AC 0.9800 . ?
 C9A H9AA 0.9800 . ?
 C9A H9AB 0.9800 . ?
 C9A H9AC 0.9800 . ?
 C10A H10A 0.9800 . ?
 C10A H10B 0.9800 . ?
 C10A H10C 0.9800 . ?
 O5A C11A 1.266(9) . ?
 O6A C11A 1.257(9) . ?
 C11A C12A 1.503(10) . ?
 C12A C13A 1.480(11) . ?
 C12A C14A 1.472(11) . ?
 C12A C15A 1.514(11) . ?
 C13A H13A 0.9800 . ?
 C13A H13B 0.9800 . ?
 C13A H13C 0.9800 . ?
 C14A H14A 0.9800 . ?
 C14A H14B 0.9800 . ?
 C14A H14C 0.9800 . ?
 C15A H15A 0.9800 . ?
 C15A H15B 0.9800 . ?
 C15A H15C 0.9800 . ?
 O7A C16A 1.269(9) . ?
 O8A C16A 1.226(9) . ?
 C16A C17A 1.509(10) . ?
 C17A C18A 1.509(12) . ?
 C17A C19A 1.478(12) . ?
 C17A C20A 1.494(11) . ?
 C18A H18A 0.9800 . ?
 C18A H18B 0.9800 . ?
 C18A H18C 0.9800 . ?
 C19A H19A 0.9800 . ?
 C19A H19B 0.9800 . ?
 C19A H19C 0.9800 . ?
 C20A H20A 0.9800 . ?
 C20A H20B 0.9800 . ?
 C20A H20C 0.9800 . ?
 O9A C21A 1.258(9) . ?
 O10A C21A 1.242(9) . ?
 C21A C22A 1.528(9) . ?
 C22A C23A 1.501(11) . ?
 C22A C24A 1.509(11) . ?
 C22A C25A 1.485(11) . ?
 C23A H23A 0.9800 . ?
 C23A H23B 0.9800 . ?
 C23A H23C 0.9800 . ?
 C24A H24A 0.9800 . ?
 C24A H24B 0.9800 . ?
 C24A H24C 0.9800 . ?
 C25A H25A 0.9800 . ?
 C25A H25B 0.9800 . ?
 C25A H25C 0.9800 . ?
 O11A C26A 1.249(9) . ?
 O12A C26A 1.253(10) . ?
 C26A C27A 1.510(11) . ?
 C27A C28A 1.523(12) . ?
 C27A C29A 1.493(12) . ?
 C27A C30A 1.512(12) . ?
 C28A H28A 0.9800 . ?
 C28A H28B 0.9800 . ?
 C28A H28C 0.9800 . ?
 C29A H29A 0.9800 . ?
 C29A H29B 0.9800 . ?
 C29A H29C 0.9800 . ?
 C30A H30A 0.9800 . ?
 C30A H30B 0.9800 . ?
 C30A H30C 0.9800 . ?
 O13A C31A 1.235(9) . ?
 O14A C31A 1.261(9) . ?
 C31A C32A 1.508(10) . ?
 C32A C33A 1.510(12) . ?
 C32A C34A 1.509(12) . ?
 C32A C35A 1.467(11) . ?
 C33A H33A 0.9800 . ?
 C33A H33B 0.9800 . ?
 C33A H33C 0.9800 . ?
 C34A H34A 0.9800 . ?
 C34A H34B 0.9800 . ?
 C34A H34C 0.9800 . ?
 C35A H35A 0.9800 . ?
 C35A H35B 0.9800 . ?
 C35A H35C 0.9800 . ?
 O15A C36A 1.242(9) . ?
 O16A C36A 1.236(9) . ?
 C36A C37A 1.514(11) . ?
 C37A C38A 1.501(12) . ?
 C37A C39A 1.471(12) . ?
 C37A C40A 1.506(12) . ?
 C38A H38A 0.9800 . ?
 C38A H38B 0.9800 . ?
 C38A H38C 0.9800 . ?
 C39A H39A 0.9800 . ?
 C39A H39B 0.9800 . ?
 C39A H39C 0.9800 . ?
 C40A H40A 0.9800 . ?
 C40A H40B 0.9800 . ?
 C40A H40C 0.9800 . ?
 O17A C41A 1.247(8) . ?
 O18A C41A 1.249(8) . ?
 C41A C42A 1.505(9) . ?
 C42A C43A 1.476(11) . ?
 C42A C44A 1.506(12) . ?
 C42A C45A 1.460(11) . ?
 C43A H43A 0.9800 . ?
 C43A H43B 0.9800 . ?
 C43A H43C 0.9800 . ?
 C44A H44A 0.9800 . ?
 C44A H44B 0.9800 . ?
 C44A H44C 0.9800 . ?
 C45A H45A 0.9800 . ?
 C45A H45B 0.9800 . ?
 C45A H45C 0.9800 . ?
 O19A C46A 1.237(9) . ?
 O20A C46A 1.248(8) . ?
 C46A C47A 1.499(10) . ?
 C47A C48A 1.502(12) . ?
 C47A C49A 1.447(11) . ?
 C47A C50A 1.536(12) . ?
 C48A H48A 0.9800 . ?
 C48A H48B 0.9800 . ?
 C48A H48C 0.9800 . ?
 C49A H49A 0.9800 . ?
 C49A H49B 0.9800 . ?
 C49A H49C 0.9800 . ?
 C50A H50A 0.9800 . ?
 C50A H50B 0.9800 . ?
 C50A H50C 0.9800 . ?
 O21A C51A 1.253(8) . ?
 O22A C51A 1.262(8) . ?
 C51A C52A 1.488(9) . ?
 C52A C53A 1.516(10) . ?
 C52A C54A 1.506(10) . ?
 C52A C55A 1.509(10) . ?
 C53A H53A 0.9800 . ?
 C53A H53B 0.9800 . ?
 C53A H53C 0.9800 . ?
 C54A H54A 0.9800 . ?
 C54A H54B 0.9800 . ?
 C54A H54C 0.9800 . ?
 C55A H55A 0.9800 . ?
 C55A H55B 0.9800 . ?
 C55A H55C 0.9800 . ?
 O23A C56A 1.269(7) . ?
 O24A C56A 1.255(7) . ?
 C56A C57A 1.480(9) . ?
 C57A C58A 1.523(10) . ?
 C57A C59A 1.518(10) . ?
 C57A C60A 1.517(9) . ?
 C58A H58A 0.9800 . ?
 C58A H58B 0.9800 . ?
 C58A H58C 0.9800 . ?
 C59A H59A 0.9800 . ?
 C59A H59B 0.9800 . ?
 C59A H59C 0.9800 . ?
 C60A H60A 0.9800 . ?
 C60A H60B 0.9800 . ?
 C60A H60C 0.9800 . ?
 O25A C61A 1.259(8) . ?
 O26A C61A 1.241(8) . ?
 C61A C62A 1.525(9) . ?
 C62A C63A 1.505(10) . ?
 C62A C64A 1.505(10) . ?
 C62A C65A 1.516(10) . ?
 C63A H63A 0.9800 . ?
 C63A H63B 0.9800 . ?
 C63A H63C 0.9800 . ?
 C64A H64A 0.9800 . ?
 C64A H64B 0.9800 . ?
 C64A H64C 0.9800 . ?
 C65A H65A 0.9800 . ?
 C65A H65B 0.9800 . ?
 C65A H65C 0.9800 . ?
 O27A C66A 1.270(8) . ?
 O28A C66A 1.249(8) . ?
 C66A C67A 1.498(9) . ?
 C67A C68A 1.506(10) . ?
 C67A C69A 1.511(10) . ?
 C67A C70A 1.513(10) . ?
 C68A H68A 0.9800 . ?
 C68A H68B 0.9800 . ?
 C68A H68C 0.9800 . ?
 C69A H69A 0.9800 . ?
 C69A H69B 0.9800 . ?
 C69A H69C 0.9800 . ?
 C70A H70A 0.9800 . ?
 C70A H70B 0.9800 . ?
 C70A H70C 0.9800 . ?
 O29A C71A 1.222(8) . ?
 O30A C71A 1.253(8) . ?
 C71A C72A 1.506(9) . ?
 C72A C73A 1.534(10) . ?
 C72A C74A 1.499(10) . ?
 C72A C75A 1.498(10) . ?
 C73A H73A 0.9800 . ?
 C73A H73B 0.9800 . ?
 C73A H73C 0.9800 . ?
 C74A H74A 0.9800 . ?
 C74A H74B 0.9800 . ?
 C74A H74C 0.9800 . ?
 C75A H75A 0.9800 . ?
 C75A H75B 0.9800 . ?
 C75A H75C 0.9800 . ?
 O31A C76A 1.242(8) . ?
 O32A C76A 1.256(8) . ?
 C76A C77A 1.510(9) . ?
 C77A C78A 1.505(11) . ?
 C77A C79A 1.522(10) . ?
 C77A C80A 1.514(11) . ?
 C78A H78A 0.9800 . ?
 C78A H78B 0.9800 . ?
 C78A H78C 0.9800 . ?
 C79A H79A 0.9800 . ?
 C79A H79B 0.9800 . ?
 C79A H79C 0.9800 . ?
 C80A H80A 0.9800 . ?
 C80A H80B 0.9800 . ?
 C80A H80C 0.9800 . ?
 O1B C1B 1.240(9) . ?
 O2B C1B 1.244(9) . ?
 C1B C2B 1.493(10) . ?
 C2B C3B 1.529(11) . ?
 C2B C4B 1.497(11) . ?
 C2B C5B 1.491(11) . ?
 C3B H3BA 0.9800 . ?
 C3B H3BB 0.9800 . ?
 C3B H3BC 0.9800 . ?
 C4B H4BA 0.9800 . ?
 C4B H4BB 0.9800 . ?
 C4B H4BC 0.9800 . ?
 C5B H5BA 0.9800 . ?
 C5B H5BB 0.9800 . ?
 C5B H5BC 0.9800 . ?
 O3B C6B 1.261(8) . ?
 O4B C6B 1.227(8) . ?
 C6B C7B 1.486(10) . ?
 C7B C8B 1.466(11) . ?
 C7B C9B 1.550(13) . ?
 C7B C10B 1.484(11) . ?
 C8B H8BA 0.9800 . ?
 C8B H8BB 0.9800 . ?
 C8B H8BC 0.9800 . ?
 C9B H9BA 0.9800 . ?
 C9B H9BB 0.9800 . ?
 C9B H9BC 0.9800 . ?
 C10B H10D 0.9800 . ?
 C10B H10E 0.9800 . ?
 C10B H10F 0.9800 . ?
 O5B C11B 1.243(8) . ?
 O6B C11B 1.229(8) . ?
 C11B C12B 1.493(9) . ?
 C12B C13B 1.503(11) . ?
 C12B C14B 1.485(11) . ?
 C12B C15B 1.473(11) . ?
 C13B H13D 0.9800 . ?
 C13B H13E 0.9800 . ?
 C13B H13F 0.9800 . ?
 C14B H14D 0.9800 . ?
 C14B H14E 0.9800 . ?
 C14B H14F 0.9800 . ?
 C15B H15D 0.9800 . ?
 C15B H15E 0.9800 . ?
 C15B H15F 0.9800 . ?
 O7B C16B 1.249(9) . ?
 O8B C16B 1.239(9) . ?
 C16B C17B 1.509(10) . ?
 C17B C18B 1.452(12) . ?
 C17B C19B 1.519(13) . ?
 C17B C20B 1.487(12) . ?
 C18B H18D 0.9800 . ?
 C18B H18E 0.9800 . ?
 C18B H18F 0.9800 . ?
 C19B H19D 0.9800 . ?
 C19B H19E 0.9800 . ?
 C19B H19F 0.9800 . ?
 C20B H20D 0.9800 . ?
 C20B H20E 0.9800 . ?
 C20B H20F 0.9800 . ?
 O9B C21B 1.242(8) . ?
 O10B C21B 1.241(8) . ?
 C21B C22B 1.501(9) . ?
 C22B C23B 1.597(12) . ?
 C22B C24B 1.483(10) . ?
 C22B C25B 1.450(11) . ?
 C23B H23D 0.9800 . ?
 C23B H23E 0.9800 . ?
 C23B H23F 0.9800 . ?
 C24B H24D 0.9800 . ?
 C24B H24E 0.9800 . ?
 C24B H24F 0.9800 . ?
 C25B H25D 0.9800 . ?
 C25B H25E 0.9800 . ?
 C25B H25F 0.9800 . ?
 O11B C26B 1.242(8) . ?
 O12B C26B 1.248(8) . ?
 C26B C27B 1.497(10) . ?
 C27B C28B 1.475(12) . ?
 C27B C29B 1.500(11) . ?
 C27B C30B 1.549(12) . ?
 C28B H28D 0.9800 . ?
 C28B H28E 0.9800 . ?
 C28B H28F 0.9800 . ?
 C29B H29D 0.9800 . ?
 C29B H29E 0.9800 . ?
 C29B H29F 0.9800 . ?
 C30B H30D 0.9800 . ?
 C30B H30E 0.9800 . ?
 C30B H30F 0.9800 . ?
 O13B C31B 1.262(8) . ?
 O14B C31B 1.258(8) . ?
 C31B C32B 1.480(9) . ?
 C32B C33B 1.545(12) . ?
 C32B C34B 1.484(11) . ?
 C32B C35B 1.466(11) . ?
 C33B H33D 0.9800 . ?
 C33B H33E 0.9800 . ?
 C33B H33F 0.9800 . ?
 C34B H34D 0.9800 . ?
 C34B H34E 0.9800 . ?
 C34B H34F 0.9800 . ?
 C35B H35D 0.9800 . ?
 C35B H35E 0.9800 . ?
 C35B H35F 0.9800 . ?
 O15B C36B 1.237(9) . ?
 O16B C36B 1.271(8) . ?
 C36B C37B 1.501(10) . ?
 C37B C38B 1.483(12) . ?
 C37B C39B 1.538(13) . ?
 C37B C40B 1.467(11) . ?
 C38B H38D 0.9800 . ?
 C38B H38E 0.9800 . ?
 C38B H38F 0.9800 . ?
 C39B H39D 0.9800 . ?
 C39B H39E 0.9800 . ?
 C39B H39F 0.9800 . ?
 C40B H40D 0.9800 . ?
 C40B H40E 0.9800 . ?
 C40B H40F 0.9800 . ?
 O17B C41B 1.258(8) . ?
 O18B C41B 1.261(9) . ?
 C41B C42B 1.500(9) . ?
 C42B C43B 1.504(11) . ?
 C42B C44B 1.489(10) . ?
 C42B C45B 1.504(11) . ?
 C43B H43D 0.9800 . ?
 C43B H43E 0.9800 . ?
 C43B H43F 0.9800 . ?
 C44B H44D 0.9800 . ?
 C44B H44E 0.9800 . ?
 C44B H44F 0.9800 . ?
 C45B H45D 0.9800 . ?
 C45B H45E 0.9800 . ?
 C45B H45F 0.9800 . ?
 O19B C46B 1.248(8) . ?
 O20B C46B 1.260(8) . ?
 C46B C47B 1.502(9) . ?
 C47B C48B 1.511(10) . ?
 C47B C49B 1.513(11) . ?
 C47B C50B 1.508(11) . ?
 C48B H48D 0.9800 . ?
 C48B H48E 0.9800 . ?
 C48B H48F 0.9800 . ?
 C49B H49D 0.9800 . ?
 C49B H49E 0.9800 . ?
 C49B H49F 0.9800 . ?
 C50B H50D 0.9800 . ?
 C50B H50E 0.9800 . ?
 C50B H50F 0.9800 . ?
 O21B C51B 1.260(9) . ?
 O22B C51B 1.241(9) . ?
 C51B C52B 1.506(9) . ?
 C52B C53B 1.441(11) . ?
 C52B C54B 1.454(11) . ?
 C52B C55B 1.530(12) . ?
 C53B H53D 0.9800 . ?
 C53B H53E 0.9800 . ?
 C53B H53F 0.9800 . ?
 C54B H54D 0.9800 . ?
 C54B H54E 0.9800 . ?
 C54B H54F 0.9800 . ?
 C55B H55D 0.9800 . ?
 C55B H55E 0.9800 . ?
 C55B H55F 0.9800 . ?
 O23B C56B 1.264(8) . ?
 O24B C56B 1.236(8) . ?
 C56B C57B 1.500(10) . ?
 C57B C58B 1.528(11) . ?
 C57B C59B 1.501(11) . ?
 C57B C60B 1.511(11) . ?
 C58B H58D 0.9800 . ?
 C58B H58E 0.9800 . ?
 C58B H58F 0.9800 . ?
 C59B H59D 0.9800 . ?
 C59B H59E 0.9800 . ?
 C59B H59F 0.9800 . ?
 C60B H60D 0.9800 . ?
 C60B H60E 0.9800 . ?
 C60B H60F 0.9800 . ?
 O25B C61B 1.246(9) . ?
 O26B C61B 1.269(9) . ?
 C61B C62B 1.497(10) . ?
 C62B C63B 1.463(11) . ?
 C62B C64B 1.546(12) . ?
 C62B C65B 1.475(11) . ?
 C63B H63D 0.9800 . ?
 C63B H63E 0.9800 . ?
 C63B H63F 0.9800 . ?
 C64B H64D 0.9800 . ?
 C64B H64E 0.9800 . ?
 C64B H64F 0.9800 . ?
 C65B H65D 0.9800 . ?
 C65B H65E 0.9800 . ?
 C65B H65F 0.9800 . ?
 O27B C66B 1.257(9) . ?
 O28B C66B 1.264(8) . ?
 C66B C67B 1.501(10) . ?
 C67B C68B 1.486(11) . ?
 C67B C69B 1.511(11) . ?
 C67B C70B 1.507(11) . ?
 C68B H68D 0.9800 . ?
 C68B H68E 0.9800 . ?
 C68B H68F 0.9800 . ?
 C69B H69D 0.9800 . ?
 C69B H69E 0.9800 . ?
 C69B H69F 0.9800 . ?
 C70B H70D 0.9800 . ?
 C70B H70E 0.9800 . ?
 C70B H70F 0.9800 . ?
 O29B C71B 1.250(9) . ?
 O30B C71B 1.257(9) . ?
 C71B C72B 1.505(10) . ?
 C72B C73B 1.531(11) . ?
 C72B C74B 1.504(11) . ?
 C72B C75B 1.477(11) . ?
 C73B H73D 0.9800 . ?
 C73B H73E 0.9800 . ?
 C73B H73F 0.9800 . ?
 C74B H74D 0.9800 . ?
 C74B H74E 0.9800 . ?
 C74B H74F 0.9800 . ?
 C75B H75D 0.9800 . ?
 C75B H75E 0.9800 . ?
 C75B H75F 0.9800 . ?
 O31B C76B 1.262(8) . ?
 O32B C76B 1.254(8) . ?
 C76B C77B 1.498(9) . ?
 C77B C78B 1.494(10) . ?
 C77B C79B 1.540(11) . ?
 C77B C80B 1.485(10) . ?
 C78B H78D 0.9800 . ?
 C78B H78E 0.9800 . ?
 C78B H78F 0.9800 . ?
 C79B H79D 0.9800 . ?
 C79B H79E 0.9800 . ?
 C79B H79F 0.9800 . ?
 C80B H80D 0.9800 . ?
 C80B H80E 0.9800 . ?
 C80B H80F 0.9800 . ?
 N1C H1CA 0.9100 . ?
 N1C H1CB 0.9100 . ?
 N1C C1C 1.499(9) . ?
 N1C C7C 1.467(9) . ?
 N2C C4C 1.318(12) . ?
 N2C C5C 1.305(14) . ?
 N3C C10C 1.338(16) . ?
 N3C C11C 1.336(16) . ?
 C1C H1CC 0.9900 . ?
 C1C H1CD 0.9900 . ?
 C1C C2C 1.479(10) . ?
 C2C C3C 1.379(12) . ?
 C2C C6C 1.304(12) . ?
 C3C H3C 0.9500 . ?
 C3C C4C 1.398(12) . ?
 C4C H4C 0.9500 . ?
 C5C H5C 0.9500 . ?
 C5C C6C 1.413(14) . ?
 C6C H6C 0.9500 . ?
 C7C H7CA 0.9900 . ?
 C7C H7CB 0.9900 . ?
 C7C H7CC 0.9900 . ?
 C7C H7CD 0.9900 . ?
 C7C C8C 1.487(16) . ?
 C7C C1 1.458(12) . ?
 C8C C9C 1.384(16) . ?
 C8C C12C 1.384(15) . ?
 C9C H9C 0.9500 . ?
 C9C C10C 1.385(17) . ?
 C10C H10I 0.9500 . ?
 C11C H11C 0.9500 . ?
 C11C C12C 1.403(17) . ?
 C12C H12C 0.9500 . ?
 N1D H1DA 0.9100 . ?
 N1D H1DB 0.9100 . ?
 N1D H1DC 0.9100 . ?
 N1D H1DD 0.9100 . ?
 N1D C1D 1.484(12) . ?
 N1D C7D 1.457(14) . ?
 N1D C1E 1.491(16) . ?
 N1D C7E 1.461(14) . ?
 N2D C4D 1.319(18) . ?
 N2D C5D 1.32(2) . ?
 N3D C10D 1.323(15) . ?
 N3D C11D 1.341(14) . ?
 C1D H1DE 0.9900 . ?
 C1D H1DF 0.9900 . ?
 C1D C2D 1.474(14) . ?
 C2D C3D 1.373(17) . ?
 C2D C6D 1.330(17) . ?
 C3D H3D 0.9500 . ?
 C3D C4D 1.393(16) . ?
 C4D H4D 0.9500 . ?
 C5D H5D 0.9500 . ?
 C5D C6D 1.428(18) . ?
 C6D H6D 0.9500 . ?
 C7D H7DA 0.9900 . ?
 C7D H7DB 0.9900 . ?
 C7D C8D 1.469(15) . ?
 C8D C9D 1.381(15) . ?
 C8D C12D 1.400(14) . ?
 C9D H9D 0.9500 . ?
 C9D C10D 1.384(15) . ?
 C10D H10G 0.9500 . ?
 C11D H11D 0.9500 . ?
 C11D C12D 1.391(15) . ?
 C12D H12D 0.9500 . ?
 F13D C23D 1.352(16) . ?
 F14D F15D 1.47(2) 3_666 ?
 F14D C23D 1.321(15) . ?
 F15D C23D 1.300(15) . ?
 F16D C27D 1.295(16) . ?
 F17D C27D 1.314(16) . ?
 F18D C27D 1.417(17) . ?
 O5D C24D 1.139(14) . ?
 O6D C26D 1.228(15) . ?
 C23D C24D 1.461(15) . ?
 C24D C25D 1.446(15) . ?
 C25D H25G 0.9500 . ?
 C25D C26D 1.441(16) . ?
 C26D C27D 1.486(16) . ?
 F19D C28D 1.370(16) . ?
 F20D C28D 1.313(16) . ?
 F21D C28D 1.313(16) . ?
 F22D C32D 1.303(15) . ?
 F23D C32D 1.286(15) . ?
 F24D C32D 1.392(15) . ?
 O7D C29D 1.198(15) . ?
 O8D C31D 1.211(14) . ?
 C28D C29D 1.448(15) . ?
 C29D C30D 1.445(15) . ?
 C30D H30G 0.9500 . ?
 C30D C31D 1.418(15) . ?
 C31D C32D 1.489(15) . ?
 F13E C23E 1.362(16) . ?
 F14E C23E 1.300(15) . ?
 F15E C23E 1.289(15) . ?
 F16E C27E 1.285(16) . ?
 F17E C27E 1.317(16) . ?
 F18E C27E 1.405(16) . ?
 O5E C24E 1.181(14) . ?
 O5E Cu2E 1.982(12) . ?
 O6E C26E 1.230(15) . ?
 O6E Cu2E 2.016(12) . ?
 C23E C24E 1.455(15) . ?
 C24E C25E 1.430(15) . ?
 C25E H25H 0.9500 . ?
 C25E C26E 1.414(15) . ?
 C26E C27E 1.493(16) . ?
 F19E C28E 1.371(16) . ?
 F20E C28E 1.322(16) . ?
 F21E C28E 1.277(16) . ?
 F22E C32E 1.270(15) . ?
 F23E C32E 1.302(16) . ?
 F24E C32E 1.390(16) . ?
 O7E C29E 1.194(15) . ?
 O7E Cu2E 2.087(13) . ?
 O8E C31E 1.190(14) . ?
 O8E Cu2E 1.965(11) . ?
 C28E C29E 1.452(16) . ?
 C29E C30E 1.463(16) . ?
 C30E H30H 0.9500 . ?
 C30E C31E 1.432(15) . ?
 C31E C32E 1.496(16) . ?
 Cu2E N3E 1.989(14) . ?
 F7E C18E 1.349(16) . ?
 F8E C18E 1.287(16) . ?
 F9E C18E 1.284(16) . ?
 F10E C22E 1.298(16) . ?
 F11E C22E 1.320(16) . ?
 F12E C22E 1.409(17) . ?
 O3E C19E 1.206(15) . ?
 O3E Cu1E 2.042(14) . ?
 O4E C21E 1.249(15) . ?
 O4E Cu1E 2.017(13) . ?
 C18E C19E 1.471(16) . ?
 C19E C20E 1.455(16) . ?
 C20E H20H 0.9500 . ?
 C20E C21E 1.420(16) . ?
 C21E C22E 1.477(15) . ?
 Cu1E O1E 2.005(14) . ?
 Cu1E O2E 2.034(13) . ?
 Cu1E N2E 1.985(14) . ?
 F1E C13E 1.365(16) . ?
 F2E C13E 1.303(15) . ?
 F3E C13E 1.288(15) . ?
 F4E C17E 1.296(16) . ?
 F5E C17E 1.306(16) . ?
 F6E C17E 1.396(17) . ?
 O1E C14E 1.188(14) . ?
 O2E C16E 1.226(15) . ?
 C13E C14E 1.466(15) . ?
 C14E C15E 1.439(15) . ?
 C15E H15H 0.9500 . ?
 C15E C16E 1.444(16) . ?
 C16E C17E 1.490(16) . ?
 N2E C4E 1.326(19) . ?
 N2E C5E 1.327(19) . ?
 C1E H1EA 0.9900 . ?
 C1E H1EB 0.9900 . ?
 C1E C2E 1.480(15) . ?
 C2E C3E 1.370(18) . ?
 C2E C6E 1.329(17) . ?
 C3E H3E 0.9500 . ?
 C3E C4E 1.398(17) . ?
 C4E H4E 0.9500 . ?
 C5E H5E 0.9500 . ?
 C5E C6E 1.425(18) . ?
 C6E H6E 0.9500 . ?
 N3E C10E 1.334(15) . ?
 N3E C11E 1.334(14) . ?
 C7E H7EA 0.9900 . ?
 C7E H7EB 0.9900 . ?
 C7E C8E 1.479(15) . ?
 C8E C9E 1.369(14) . ?
 C8E C12E 1.389(14) . ?
 C9E H9E 0.9500 . ?
 C9E C10E 1.379(15) . ?
 C10E H10H 0.9500 . ?
 C11E H11E 0.9500 . ?
 C11E C12E 1.389(15) . ?
 C12E H12E 0.9500 . ?
 N1 C3 1.343(13) . ?
 N1 C4 1.351(13) . ?
 N1 Cu1 1.989(13) . ?
 C1 C2 1.368(12) . ?
 C1 C5 1.374(13) . ?
 C2 H2 0.9500 . ?
 C2 C3 1.389(13) . ?
 C3 H3 0.9500 . ?
 C4 H4 0.9500 . ?
 C4 C5 1.405(14) . ?
 C5 H5 0.9500 . ?
 Cu1 O1 1.970(11) . ?
 Cu1 O2 2.158(13) . ?
 Cu1 O3 1.971(11) . ?
 Cu1 O4 1.909(11) . ?
 F1 C6 1.372(15) . ?
 F2 C6 1.316(14) . ?
 F3 C6 1.300(14) . ?
 F4 C10 1.313(14) . ?
 F5 C10 1.319(14) . ?
 F6 C10 1.386(15) . ?
 O1 C7 1.220(12) . ?
 O2 C9 1.244(13) . ?
 C6 C7 1.452(14) . ?
 C7 C8 1.443(14) . ?
 C8 H8 0.9500 . ?
 C8 C9 1.420(14) . ?
 C9 C10 1.491(14) . ?
 F7 C11 1.352(12) . ?
 F8 C11 1.310(12) . ?
 F9 C11 1.280(12) . ?
 F10 C15 1.315(13) . ?
 F11 C15 1.313(14) . ?
 F12 C15 1.367(14) . ?
 O3 C12 1.221(10) . ?
 O4 C14 1.237(11) . ?
 C11 C12 1.466(12) . ?
 C12 C13 1.419(12) . ?
 C13 H13 0.9500 . ?
 C13 C14 1.414(13) . ?
 C14 C15 1.479(13) . ?

loop_
  _geom_angle_atom_site_label_1
  _geom_angle_atom_site_label_2
  _geom_angle_atom_site_label_3
  _geom_angle
  _geom_angle_site_symmetry_1
  _geom_angle_site_symmetry_3
  _geom_angle_publ_flag
 O1C Cu1C O4C 96.1(3) . . ?
 O1C Cu1C N2C 90.6(3) . . ?
 O2C Cu1C O1C 91.6(3) . . ?
 O2C Cu1C O4C 85.4(3) . . ?
 O2C Cu1C N2C 177.2(4) . . ?
 O3C Cu1C O1C 176.5(4) . . ?
 O3C Cu1C O2C 87.6(3) . . ?
 O3C Cu1C O4C 87.3(3) . . ?
 O3C Cu1C N2C 90.1(4) . . ?
 N2C Cu1C O4C 96.0(4) . . ?
 O5C Cu2C O6C 90.1(11) . . ?
 O5C Cu2C N3C 81.0(18) . . ?
 O6C Cu2C N3C 112(2) . . ?
 O7C Cu2C O5C 90.8(16) . . ?
 O7C Cu2C O6C 80.4(19) . . ?
 O7C Cu2C N3C 164.6(18) . . ?
 O8C Cu2C O5C 178(2) . . ?
 O8C Cu2C O6C 91(2) . . ?
 O8C Cu2C O7C 90.4(14) . . ?
 O8C Cu2C N3C 98(2) . . ?
 O1D Cu1D O3D 98.6(9) . . ?
 O2D Cu1D O1D 90.0(8) . . ?
 O2D Cu1D O3D 86.7(8) . . ?
 O2D Cu1D O4D 86.7(8) . . ?
 O4D Cu1D O1D 170.3(10) . . ?
 O4D Cu1D O3D 90.4(8) . . ?
 N2D Cu1D O1D 92.2(11) . . ?
 N2D Cu1D O2D 174.9(11) . . ?
 N2D Cu1D O3D 97.5(8) . . ?
 N2D Cu1D O4D 90.4(12) . . ?
 N3D Cu2D O5D 98.1(9) . . ?
 N3D Cu2D O6D 92.2(11) . . ?
 N3D Cu2D O7D 84.1(10) . . ?
 O5D Cu2D O6D 86.8(8) . . ?
 O5D Cu2D O7D 173.0(11) . . ?
 O7D Cu2D O6D 99.8(12) . . ?
 O8D Cu2D N3D 171.8(13) . . ?
 O8D Cu2D O5D 84.5(6) . . ?
 O8D Cu2D O6D 80.1(10) . . ?
 O8D Cu2D O7D 94.2(8) . . ?
 Ti2A Ti1A Ti8A 136.88(5) . . ?
 O1A Ti1A Ti2A 71.70(17) . . ?
 O1A Ti1A Ti8A 148.13(19) . . ?
 O1A Ti1A O30A 83.3(2) . . ?
 O3A Ti1A Ti2A 74.62(16) . . ?
 O3A Ti1A Ti8A 111.88(17) . . ?
 O3A Ti1A O1A 86.5(3) . . ?
 O3A Ti1A O30A 83.6(2) . . ?
 O3A Ti1A O32A 168.3(2) . . ?
 O30A Ti1A Ti2A 147.41(17) . . ?
 O30A Ti1A Ti8A 73.74(16) . . ?
 O32A Ti1A Ti2A 109.24(17) . . ?
 O32A Ti1A Ti8A 73.31(17) . . ?
 O32A Ti1A O1A 84.3(3) . . ?
 O32A Ti1A O30A 88.1(2) . . ?
 O33A Ti1A Ti2A 24.58(16) . . ?
 O33A Ti1A Ti8A 114.08(17) . . ?
 O33A Ti1A O1A 90.2(2) . . ?
 O33A Ti1A O3A 91.4(2) . . ?
 O33A Ti1A O30A 172.0(2) . . ?
 O33A Ti1A O32A 95.9(2) . . ?
 O33A Ti1A O40A 95.6(2) . . ?
 O40A Ti1A Ti2A 114.67(15) . . ?
 O40A Ti1A Ti8A 25.61(15) . . ?
 O40A Ti1A O1A 173.5(2) . . ?
 O40A Ti1A O3A 96.2(2) . . ?
 O40A Ti1A O30A 91.2(2) . . ?
 O40A Ti1A O32A 92.2(2) . . ?
 Ti1A Ti2A Ti3A 134.99(6) . . ?
 O2A Ti2A Ti1A 76.25(18) . . ?
 O2A Ti2A Ti3A 147.53(19) . . ?
 O2A Ti2A O5A 82.3(3) . . ?
 O4A Ti2A Ti1A 72.88(17) . . ?
 O4A Ti2A Ti3A 108.0(2) . . ?
 O4A Ti2A O2A 87.7(3) . . ?
 O4A Ti2A O5A 86.8(3) . . ?
 O5A Ti2A Ti1A 150.74(18) . . ?
 O5A Ti2A Ti3A 70.82(17) . . ?
 O7A Ti2A Ti1A 110.00(18) . . ?
 O7A Ti2A Ti3A 75.50(18) . . ?
 O7A Ti2A O2A 85.8(3) . . ?
 O7A Ti2A O4A 172.0(3) . . ?
 O7A Ti2A O5A 87.7(3) . . ?
 O33A Ti2A Ti1A 24.34(15) . . ?
 O33A Ti2A Ti3A 115.23(17) . . ?
 O33A Ti2A O2A 91.7(3) . . ?
 O33A Ti2A O4A 92.0(2) . . ?
 O33A Ti2A O5A 173.9(3) . . ?
 O33A Ti2A O7A 92.9(2) . . ?
 O34A Ti2A Ti1A 112.83(17) . . ?
 O34A Ti2A Ti3A 24.36(16) . . ?
 O34A Ti2A O2A 170.7(3) . . ?
 O34A Ti2A O4A 93.2(3) . . ?
 O34A Ti2A O5A 88.6(2) . . ?
 O34A Ti2A O7A 92.4(3) . . ?
 O34A Ti2A O33A 97.5(2) . . ?
 Ti4A Ti3A Ti2A 131.21(6) . . ?
 O6A Ti3A Ti2A 77.00(19) . . ?
 O6A Ti3A Ti4A 151.4(2) . . ?
 O6A Ti3A O9A 81.9(3) . . ?
 O8A Ti3A Ti2A 71.51(17) . . ?
 O8A Ti3A Ti4A 104.8(2) . . ?
 O8A Ti3A O6A 87.3(3) . . ?
 O8A Ti3A O9A 86.1(3) . . ?
 O9A Ti3A Ti2A 149.7(2) . . ?
 O9A Ti3A Ti4A 73.37(19) . . ?
 O11A Ti3A Ti2A 113.5(2) . . ?
 O11A Ti3A Ti4A 75.7(2) . . ?
 O11A Ti3A O6A 89.3(3) . . ?
 O11A Ti3A O8A 173.1(3) . . ?
 O11A Ti3A O9A 87.5(3) . . ?
 O34A Ti3A Ti2A 24.52(18) . . ?
 O34A Ti3A Ti4A 114.14(18) . . ?
 O34A Ti3A O6A 90.7(3) . . ?
 O34A Ti3A O8A 92.2(3) . . ?
 O34A Ti3A O9A 172.5(3) . . ?
 O34A Ti3A O11A 93.8(3) . . ?
 O34A Ti3A O35A 95.8(2) . . ?
 O35A Ti3A Ti2A 108.63(18) . . ?
 O35A Ti3A Ti4A 23.82(18) . . ?
 O35A Ti3A O6A 173.4(3) . . ?
 O35A Ti3A O8A 91.2(3) . . ?
 O35A Ti3A O9A 91.5(3) . . ?
 O35A Ti3A O11A 91.5(3) . . ?
 Ti3A Ti4A Ti5A 135.08(6) . . ?
 O10A Ti4A Ti3A 75.5(2) . . ?
 O10A Ti4A Ti5A 148.0(2) . . ?
 O10A Ti4A O13A 80.5(3) . . ?
 O12A Ti4A Ti3A 72.2(2) . . ?
 O12A Ti4A Ti5A 106.9(2) . . ?
 O12A Ti4A O10A 90.0(4) . . ?
 O12A Ti4A O13A 86.8(4) . . ?
 O12A Ti4A O15A 173.9(3) . . ?
 O13A Ti4A Ti3A 147.8(2) . . ?
 O13A Ti4A Ti5A 73.72(19) . . ?
 O15A Ti4A Ti3A 112.5(2) . . ?
 O15A Ti4A Ti5A 72.7(2) . . ?
 O15A Ti4A O10A 87.7(3) . . ?
 O15A Ti4A O13A 87.3(4) . . ?
 O35A Ti4A Ti3A 24.7(2) . . ?
 O35A Ti4A Ti5A 115.09(19) . . ?
 O35A Ti4A O10A 90.9(3) . . ?
 O35A Ti4A O12A 91.1(3) . . ?
 O35A Ti4A O13A 171.2(3) . . ?
 O35A Ti4A O15A 94.5(3) . . ?
 O35A Ti4A O36A 98.9(3) . . ?
 O36A Ti4A Ti3A 114.16(19) . . ?
 O36A Ti4A Ti5A 23.5(2) . . ?
 O36A Ti4A O10A 170.1(3) . . ?
 O36A Ti4A O12A 91.3(3) . . ?
 O36A Ti4A O13A 89.8(3) . . ?
 O36A Ti4A O15A 90.1(3) . . ?
 Ti6A Ti5A Ti4A 135.12(6) . . ?
 O14A Ti5A Ti4A 74.1(2) . . ?
 O14A Ti5A Ti6A 147.8(2) . . ?
 O14A Ti5A O17A 81.0(3) . . ?
 O16A Ti5A Ti4A 74.0(2) . . ?
 O16A Ti5A Ti6A 110.1(2) . . ?
 O16A Ti5A O14A 88.7(3) . . ?
 O16A Ti5A O17A 85.6(3) . . ?
 O17A Ti5A Ti4A 147.86(18) . . ?
 O17A Ti5A Ti6A 75.01(17) . . ?
 O19A Ti5A Ti4A 110.9(2) . . ?
 O19A Ti5A Ti6A 71.88(17) . . ?
 O19A Ti5A O14A 85.9(3) . . ?
 O19A Ti5A O16A 171.2(3) . . ?
 O19A Ti5A O17A 86.8(3) . . ?
 O36A Ti5A Ti4A 24.27(19) . . ?
 O36A Ti5A Ti6A 113.84(18) . . ?
 O36A Ti5A O14A 90.4(3) . . ?
 O36A Ti5A O16A 92.0(3) . . ?
 O36A Ti5A O17A 171.1(2) . . ?
 O36A Ti5A O19A 94.9(3) . . ?
 O36A Ti5A O37A 98.7(2) . . ?
 O37A Ti5A Ti4A 115.11(17) . . ?
 O37A Ti5A Ti6A 24.30(16) . . ?
 O37A Ti5A O14A 170.7(3) . . ?
 O37A Ti5A O16A 92.9(3) . . ?
 O37A Ti5A O17A 90.0(2) . . ?
 O37A Ti5A O19A 91.4(3) . . ?
 Ti5A Ti6A Ti7A 136.49(6) . . ?
 O18A Ti6A Ti5A 72.42(15) . . ?
 O18A Ti6A Ti7A 146.92(15) . . ?
 O20A Ti6A Ti5A 75.17(16) . . ?
 O20A Ti6A Ti7A 113.33(16) . . ?
 O20A Ti6A O18A 86.5(2) . . ?
 O20A Ti6A O21A 85.1(2) . . ?
 O20A Ti6A O23A 168.9(2) . . ?
 O21A Ti6A Ti5A 148.16(17) . . ?
 O21A Ti6A Ti7A 74.30(16) . . ?
 O21A Ti6A O18A 81.8(2) . . ?
 O23A Ti6A Ti5A 107.43(17) . . ?
 O23A Ti6A Ti7A 72.58(15) . . ?
 O23A Ti6A O18A 84.1(2) . . ?
 O23A Ti6A O21A 87.7(2) . . ?
 O37A Ti6A Ti5A 24.48(16) . . ?
 O37A Ti6A Ti7A 113.49(17) . . ?
 O37A Ti6A O18A 90.8(2) . . ?
 O37A Ti6A O20A 92.0(2) . . ?
 O37A Ti6A O21A 172.2(2) . . ?
 O37A Ti6A O23A 94.0(3) . . ?
 O37A Ti6A O38A 96.6(2) . . ?
 O38A Ti6A Ti5A 115.67(16) . . ?
 O38A Ti6A Ti7A 25.30(16) . . ?
 O38A Ti6A O18A 171.8(2) . . ?
 O38A Ti6A O20A 96.7(2) . . ?
 O38A Ti6A O21A 90.9(2) . . ?
 O38A Ti6A O23A 91.9(2) . . ?
 Ti8A Ti7A Ti6A 131.39(5) . . ?
 O22A Ti7A Ti6A 73.20(16) . . ?
 O22A Ti7A Ti8A 150.57(16) . . ?
 O24A Ti7A Ti6A 74.73(15) . . ?
 O24A Ti7A Ti8A 113.81(18) . . ?
 O24A Ti7A O22A 85.9(2) . . ?
 O24A Ti7A O25A 85.9(2) . . ?
 O24A Ti7A O27A 167.9(2) . . ?
 O25A Ti7A Ti6A 151.52(18) . . ?
 O25A Ti7A Ti8A 75.43(18) . . ?
 O25A Ti7A O22A 85.0(2) . . ?
 O27A Ti7A Ti6A 107.64(17) . . ?
 O27A Ti7A Ti8A 73.94(16) . . ?
 O27A Ti7A O22A 83.5(2) . . ?
 O27A Ti7A O25A 87.3(2) . . ?
 O38A Ti7A Ti6A 24.96(15) . . ?
 O38A Ti7A Ti8A 108.26(16) . . ?
 O38A Ti7A O22A 91.6(2) . . ?
 O38A Ti7A O24A 92.5(2) . . ?
 O38A Ti7A O25A 176.3(2) . . ?
 O38A Ti7A O27A 93.7(2) . . ?
 O39A Ti7A Ti6A 112.06(15) . . ?
 O39A Ti7A Ti8A 24.40(15) . . ?
 O39A Ti7A O22A 174.6(2) . . ?
 O39A Ti7A O24A 96.4(2) . . ?
 O39A Ti7A O25A 90.3(2) . . ?
 O39A Ti7A O27A 93.6(2) . . ?
 O39A Ti7A O38A 93.1(2) . . ?
 Ti7A Ti8A Ti1A 134.64(5) . . ?
 O26A Ti8A Ti1A 150.73(19) . . ?
 O26A Ti8A Ti7A 73.06(18) . . ?
 O28A Ti8A Ti1A 108.46(18) . . ?
 O28A Ti8A Ti7A 74.19(17) . . ?
 O28A Ti8A O26A 86.1(3) . . ?
 O28A Ti8A O29A 83.6(3) . . ?
 O29A Ti8A Ti1A 73.83(18) . . ?
 O29A Ti8A Ti7A 148.15(19) . . ?
 O29A Ti8A O26A 83.1(2) . . ?
 O31A Ti8A Ti1A 74.42(18) . . ?
 O31A Ti8A Ti7A 112.42(18) . . ?
 O31A Ti8A O26A 86.5(3) . . ?
 O31A Ti8A O28A 168.1(2) . . ?
 O31A Ti8A O29A 86.3(3) . . ?
 O39A Ti8A Ti1A 114.18(16) . . ?
 O39A Ti8A Ti7A 24.72(16) . . ?
 O39A Ti8A O26A 89.2(2) . . ?
 O39A Ti8A O28A 93.6(2) . . ?
 O39A Ti8A O29A 172.0(2) . . ?
 O39A Ti8A O31A 95.7(2) . . ?
 O39A Ti8A O40A 95.6(2) . . ?
 O40A Ti8A Ti1A 25.41(15) . . ?
 O40A Ti8A Ti7A 111.51(15) . . ?
 O40A Ti8A O26A 175.2(2) . . ?
 O40A Ti8A O28A 93.7(2) . . ?
 O40A Ti8A O29A 92.1(2) . . ?
 O40A Ti8A O31A 92.9(2) . . ?
 Ti8B Ti1B Ti2B 136.49(6) . . ?
 O1B Ti1B Ti2B 73.05(18) . . ?
 O1B Ti1B Ti8B 147.70(17) . . ?
 O3B Ti1B Ti2B 74.75(18) . . ?
 O3B Ti1B Ti8B 110.9(2) . . ?
 O3B Ti1B O1B 86.8(3) . . ?
 O3B Ti1B O30B 84.1(3) . . ?
 O3B Ti1B O32B 169.4(3) . . ?
 O30B Ti1B Ti2B 146.79(19) . . ?
 O30B Ti1B Ti8B 74.93(19) . . ?
 O30B Ti1B O1B 80.5(3) . . ?
 O32B Ti1B Ti2B 109.2(2) . . ?
 O32B Ti1B Ti8B 73.42(16) . . ?
 O32B Ti1B O1B 85.1(3) . . ?
 O32B Ti1B O30B 87.8(3) . . ?
 O33B Ti1B Ti2B 24.44(17) . . ?
 O33B Ti1B Ti8B 114.51(18) . . ?
 O33B Ti1B O1B 90.5(3) . . ?
 O33B Ti1B O3B 92.4(2) . . ?
 O33B Ti1B O30B 170.5(3) . . ?
 O33B Ti1B O32B 94.4(3) . . ?
 O33B Ti1B O40B 98.0(3) . . ?
 O40B Ti1B Ti2B 115.41(18) . . ?
 O40B Ti1B Ti8B 25.18(17) . . ?
 O40B Ti1B O1B 171.4(3) . . ?
 O40B Ti1B O3B 94.0(3) . . ?
 O40B Ti1B O30B 91.0(3) . . ?
 O40B Ti1B O32B 93.0(2) . . ?
 Ti1B Ti2B Ti3B 134.96(6) . . ?
 O2B Ti2B Ti1B 75.14(19) . . ?
 O2B Ti2B Ti3B 147.0(2) . . ?
 O4B Ti2B Ti1B 73.07(17) . . ?
 O4B Ti2B Ti3B 111.5(2) . . ?
 O4B Ti2B O2B 87.9(3) . . ?
 O4B Ti2B O5B 85.9(3) . . ?
 O5B Ti2B Ti1B 148.29(19) . . ?
 O5B Ti2B Ti3B 74.58(18) . . ?
 O5B Ti2B O2B 80.7(3) . . ?
 O7B Ti2B Ti1B 108.8(2) . . ?
 O7B Ti2B Ti3B 73.0(2) . . ?
 O7B Ti2B O2B 85.2(3) . . ?
 O7B Ti2B O4B 172.0(3) . . ?
 O7B Ti2B O5B 89.0(3) . . ?
 O33B Ti2B Ti1B 24.31(18) . . ?
 O33B Ti2B Ti3B 114.03(19) . . ?
 O33B Ti2B O2B 90.8(3) . . ?
 O33B Ti2B O4B 91.9(2) . . ?
 O33B Ti2B O5B 171.3(3) . . ?
 O33B Ti2B O7B 92.2(3) . . ?
 O34B Ti2B Ti1B 114.14(17) . . ?
 O34B Ti2B Ti3B 24.61(17) . . ?
 O34B Ti2B O2B 170.7(3) . . ?
 O34B Ti2B O4B 94.7(3) . . ?
 O34B Ti2B O5B 90.6(2) . . ?
 O34B Ti2B O7B 91.6(3) . . ?
 O34B Ti2B O33B 98.1(2) . . ?
 Ti4B Ti3B Ti2B 133.96(6) . . ?
 O6B Ti3B Ti2B 73.12(16) . . ?
 O6B Ti3B Ti4B 148.05(17) . . ?
 O8B Ti3B Ti2B 74.11(18) . . ?
 O8B Ti3B Ti4B 113.23(17) . . ?
 O8B Ti3B O6B 88.1(2) . . ?
 O8B Ti3B O9B 90.0(3) . . ?
 O8B Ti3B O11B 173.6(2) . . ?
 O9B Ti3B Ti2B 150.08(17) . . ?
 O9B Ti3B Ti4B 75.44(16) . . ?
 O9B Ti3B O6B 81.4(2) . . ?
 O11B Ti3B Ti2B 105.80(18) . . ?
 O11B Ti3B Ti4B 71.61(16) . . ?
 O11B Ti3B O6B 85.8(2) . . ?
 O11B Ti3B O9B 87.3(3) . . ?
 O34B Ti3B Ti2B 24.11(16) . . ?
 O34B Ti3B Ti4B 111.82(16) . . ?
 O34B Ti3B O6B 90.1(2) . . ?
 O34B Ti3B O8B 91.4(2) . . ?
 O34B Ti3B O9B 171.3(2) . . ?
 O34B Ti3B O11B 90.5(3) . . ?
 O35B Ti3B Ti2B 115.02(18) . . ?
 O35B Ti3B Ti4B 24.89(17) . . ?
 O35B Ti3B O6B 171.8(2) . . ?
 O35B Ti3B O8B 94.3(2) . . ?
 O35B Ti3B O9B 90.9(2) . . ?
 O35B Ti3B O11B 91.5(2) . . ?
 O35B Ti3B O34B 97.6(2) . . ?
 Ti5B Ti4B Ti3B 132.74(6) . . ?
 O10B Ti4B Ti3B 71.82(15) . . ?
 O10B Ti4B Ti5B 150.74(18) . . ?
 O12B Ti4B Ti3B 75.87(16) . . ?
 O12B Ti4B Ti5B 111.79(17) . . ?
 O12B Ti4B O10B 87.5(3) . . ?
 O12B Ti4B O13B 88.4(3) . . ?
 O12B Ti4B O15B 173.2(3) . . ?
 O13B Ti4B Ti3B 150.61(16) . . ?
 O13B Ti4B Ti5B 76.05(16) . . ?
 O13B Ti4B O10B 83.0(2) . . ?
 O15B Ti4B Ti3B 105.60(18) . . ?
 O15B Ti4B Ti5B 72.30(16) . . ?
 O15B Ti4B O10B 86.7(3) . . ?
 O15B Ti4B O13B 87.4(3) . . ?
 O35B Ti4B Ti3B 24.29(14) . . ?
 O35B Ti4B Ti5B 110.07(15) . . ?
 O35B Ti4B O10B 90.1(2) . . ?
 O35B Ti4B O12B 92.3(2) . . ?
 O35B Ti4B O13B 173.0(2) . . ?
 O35B Ti4B O15B 91.3(3) . . ?
 O36B Ti4B Ti3B 114.01(18) . . ?
 O36B Ti4B Ti5B 25.17(18) . . ?
 O36B Ti4B O10B 174.0(2) . . ?
 O36B Ti4B O12B 92.5(3) . . ?
 O36B Ti4B O13B 91.0(2) . . ?
 O36B Ti4B O15B 92.9(3) . . ?
 O36B Ti4B O35B 95.9(2) . . ?
 Ti4B Ti5B Ti6B 135.55(6) . . ?
 O14B Ti5B Ti4B 71.90(14) . . ?
 O14B Ti5B Ti6B 149.04(15) . . ?
 O14B Ti5B O17B 82.5(2) . . ?
 O16B Ti5B Ti4B 75.46(16) . . ?
 O16B Ti5B Ti6B 111.23(18) . . ?
 O16B Ti5B O14B 87.0(2) . . ?
 O16B Ti5B O17B 84.1(3) . . ?
 O16B Ti5B O19B 169.5(3) . . ?
 O17B Ti5B Ti4B 147.76(19) . . ?
 O17B Ti5B Ti6B 75.08(18) . . ?
 O19B Ti5B Ti4B 108.83(16) . . ?
 O19B Ti5B Ti6B 72.83(16) . . ?
 O19B Ti5B O14B 85.4(2) . . ?
 O19B Ti5B O17B 87.8(3) . . ?
 O36B Ti5B Ti4B 25.12(18) . . ?
 O36B Ti5B Ti6B 112.41(19) . . ?
 O36B Ti5B O14B 90.5(2) . . ?
 O36B Ti5B O16B 92.9(2) . . ?
 O36B Ti5B O17B 172.5(3) . . ?
 O36B Ti5B O19B 94.4(2) . . ?
 O36B Ti5B O37B 96.0(2) . . ?
 O37B Ti5B Ti4B 114.84(15) . . ?
 O37B Ti5B Ti6B 25.02(14) . . ?
 O37B Ti5B O14B 173.3(2) . . ?
 O37B Ti5B O16B 94.5(2) . . ?
 O37B Ti5B O17B 91.1(2) . . ?
 O37B Ti5B O19B 92.3(2) . . ?
 Ti5B Ti6B Ti7B 136.06(5) . . ?
 O18B Ti6B Ti5B 73.33(18) . . ?
 O18B Ti6B Ti7B 147.61(18) . . ?
 O18B Ti6B O21B 82.2(3) . . ?
 O20B Ti6B Ti5B 74.81(17) . . ?
 O20B Ti6B Ti7B 110.4(2) . . ?
 O20B Ti6B O18B 88.0(3) . . ?
 O20B Ti6B O21B 84.8(3) . . ?
 O21B Ti6B Ti5B 148.38(19) . . ?
 O21B Ti6B Ti7B 73.63(19) . . ?
 O23B Ti6B Ti5B 109.6(2) . . ?
 O23B Ti6B Ti7B 73.61(19) . . ?
 O23B Ti6B O18B 84.0(3) . . ?
 O23B Ti6B O20B 169.2(2) . . ?
 O23B Ti6B O21B 86.8(3) . . ?
 O37B Ti6B Ti5B 25.58(16) . . ?
 O37B Ti6B Ti7B 112.77(17) . . ?
 O37B Ti6B O18B 91.9(3) . . ?
 O37B Ti6B O20B 92.7(2) . . ?
 O37B Ti6B O21B 173.6(3) . . ?
 O37B Ti6B O23B 94.9(2) . . ?
 O37B Ti6B O38B 96.2(2) . . ?
 O38B Ti6B Ti5B 115.17(16) . . ?
 O38B Ti6B Ti7B 24.60(15) . . ?
 O38B Ti6B O18B 171.5(2) . . ?
 O38B Ti6B O20B 94.3(3) . . ?
 O38B Ti6B O21B 89.9(3) . . ?
 O38B Ti6B O23B 92.6(2) . . ?
 Ti6B Ti7B Ti8B 133.43(5) . . ?
 O22B Ti7B Ti6B 74.77(19) . . ?
 O22B Ti7B Ti8B 149.1(2) . . ?
 O22B Ti7B O25B 83.7(3) . . ?
 O24B Ti7B Ti6B 73.58(18) . . ?
 O24B Ti7B Ti8B 110.5(2) . . ?
 O24B Ti7B O22B 87.6(3) . . ?
 O24B Ti7B O25B 84.7(3) . . ?
 O25B Ti7B Ti6B 149.8(2) . . ?
 O25B Ti7B Ti8B 73.62(19) . . ?
 O27B Ti7B Ti6B 112.1(2) . . ?
 O27B Ti7B Ti8B 74.06(18) . . ?
 O27B Ti7B O22B 83.6(3) . . ?
 O27B Ti7B O24B 167.7(3) . . ?
 O27B Ti7B O25B 85.7(3) . . ?
 O38B Ti7B Ti6B 25.03(16) . . ?
 O38B Ti7B Ti8B 112.04(16) . . ?
 O38B Ti7B O22B 91.0(2) . . ?
 O38B Ti7B O24B 92.9(3) . . ?
 O38B Ti7B O25B 174.3(2) . . ?
 O38B Ti7B O27B 95.8(3) . . ?
 O38B Ti7B O39B 95.2(2) . . ?
 O39B Ti7B Ti6B 112.21(17) . . ?
 O39B Ti7B Ti8B 24.12(16) . . ?
 O39B Ti7B O22B 172.9(3) . . ?
 O39B Ti7B O24B 95.3(3) . . ?
 O39B Ti7B O25B 90.1(2) . . ?
 O39B Ti7B O27B 92.5(3) . . ?
 Ti1B Ti8B Ti7B 133.76(6) . . ?
 O26B Ti8B Ti1B 148.86(19) . . ?
 O26B Ti8B Ti7B 75.13(18) . . ?
 O28B Ti8B Ti1B 109.3(2) . . ?
 O28B Ti8B Ti7B 74.02(18) . . ?
 O28B Ti8B O26B 87.8(3) . . ?
 O28B Ti8B O29B 83.8(3) . . ?
 O29B Ti8B Ti1B 73.42(17) . . ?
 O29B Ti8B Ti7B 149.30(18) . . ?
 O29B Ti8B O26B 83.2(3) . . ?
 O31B Ti8B Ti1B 74.59(16) . . ?
 O31B Ti8B Ti7B 111.63(17) . . ?
 O31B Ti8B O26B 84.1(3) . . ?
 O31B Ti8B O28B 168.4(3) . . ?
 O31B Ti8B O29B 87.0(3) . . ?
 O39B Ti8B Ti1B 113.34(17) . . ?
 O39B Ti8B Ti7B 24.45(16) . . ?
 O39B Ti8B O26B 90.6(3) . . ?
 O39B Ti8B O28B 93.2(3) . . ?
 O39B Ti8B O29B 173.2(2) . . ?
 O39B Ti8B O31B 95.2(2) . . ?
 O39B Ti8B O40B 95.0(3) . . ?
 O40B Ti8B Ti1B 24.93(18) . . ?
 O40B Ti8B Ti7B 111.13(19) . . ?
 O40B Ti8B O26B 173.7(3) . . ?
 O40B Ti8B O28B 94.8(3) . . ?
 O40B Ti8B O29B 91.4(3) . . ?
 O40B Ti8B O31B 92.4(2) . . ?
 C14C O1C Cu1C 126.9(6) . . ?
 C16C O2C Cu1C 123.6(6) . . ?
 F1C C13C C14C 108.5(10) . . ?
 F2C C13C F1C 103.2(11) . . ?
 F2C C13C C14C 116.5(10) . . ?
 F3C C13C F1C 102.9(13) . . ?
 F3C C13C F2C 109.5(11) . . ?
 F3C C13C C14C 114.6(10) . . ?
 O1C C14C C13C 116.1(9) . . ?
 O1C C14C C15C 126.5(9) . . ?
 C15C C14C C13C 117.4(9) . . ?
 C14C C15C H15I 119.4 . . ?
 C16C C15C C14C 121.2(9) . . ?
 C16C C15C H15I 119.4 . . ?
 O2C C16C C15C 128.6(9) . . ?
 O2C C16C C17C 115.3(10) . . ?
 C15C C16C C17C 116.1(10) . . ?
 F4C C17C F6C 103.5(14) . . ?
 F4C C17C C16C 116.1(11) . . ?
 F5C C17C F4C 110.5(14) . . ?
 F5C C17C F6C 104.4(13) . . ?
 F5C C17C C16C 112.1(12) . . ?
 F6C C17C C16C 109.2(12) . . ?
 C19C O3C Cu1C 127.3(8) . . ?
 C21C O4C Cu1C 122.6(7) . . ?
 F7C C18C C19C 110.2(11) . . ?
 F8C C18C F7C 103.7(14) . . ?
 F8C C18C C19C 113.5(13) . . ?
 F9C C18C F7C 106.5(14) . . ?
 F9C C18C F8C 102.9(13) . . ?
 F9C C18C C19C 118.8(12) . . ?
 O3C C19C C18C 115.0(11) . . ?
 O3C C19C C20C 129.6(10) . . ?
 C20C C19C C18C 115.4(10) . . ?
 C19C C20C H20I 119.4 . . ?
 C19C C20C C21C 121.2(10) . . ?
 C21C C20C H20I 119.4 . . ?
 O4C C21C C20C 124.7(10) . . ?
 O4C C21C C22C 119.7(10) . . ?
 C20C C21C C22C 115.6(10) . . ?
 F10C C22C F11C 106.8(13) . . ?
 F10C C22C F12C 102.3(14) . . ?
 F10C C22C C21C 113.6(13) . . ?
 F11C C22C F12C 104.7(14) . . ?
 F11C C22C C21C 118.9(11) . . ?
 F12C C22C C21C 109.0(12) . . ?
 C24C O5C Cu2C 120(2) . . ?
 C26C O6C Cu2C 122(2) . . ?
 F13C C23C C24C 106(2) . . ?
 F14C C23C F13C 107(2) . . ?
 F14C C23C C24C 116(2) . . ?
 F15C C23C F13C 106(2) . . ?
 F15C C23C F14C 106(2) . . ?
 F15C C23C C24C 114(2) . . ?
 O5C C24C C23C 114.6(19) . . ?
 O5C C24C C25C 125(2) . . ?
 C25C C24C C23C 117(2) . . ?
 C24C C25C H25I 119.1 . . ?
 C24C C25C C26C 122(2) . . ?
 C26C C25C H25I 119.1 . . ?
 O6C C26C C25C 127(2) . . ?
 O6C C26C C27C 122(2) . . ?
 C25C C26C C27C 108.6(18) . . ?
 F16C C27C F17C 112(2) . . ?
 F16C C27C F18C 101(2) . . ?
 F16C C27C C26C 118(2) . . ?
 F17C C27C F18C 105(2) . . ?
 F17C C27C C26C 110(2) . . ?
 F18C C27C C26C 110(2) . . ?
 C29C O7C Cu2C 127(2) . . ?
 C31C O8C Cu2C 123(2) . . ?
 F19C C28C C29C 108(2) . . ?
 F20C C28C F19C 104(2) . . ?
 F20C C28C C29C 115(2) . . ?
 F21C C28C F19C 104(2) . . ?
 F21C C28C F20C 109(2) . . ?
 F21C C28C C29C 116(2) . . ?
 O7C C29C C28C 114(2) . . ?
 O7C C29C C30C 123(2) . . ?
 C30C C29C C28C 118.2(19) . . ?
 C29C C30C H30I 119.9 . . ?
 C31C C30C C29C 120.2(19) . . ?
 C31C C30C H30I 119.9 . . ?
 O8C C31C C30C 130(2) . . ?
 O8C C31C C32C 111.0(17) . . ?
 C30C C31C C32C 118.3(18) . . ?
 F22C C32C F23C 110(2) . . ?
 F22C C32C F24C 104(2) . . ?
 F22C C32C C31C 116.3(19) . . ?
 F23C C32C F24C 108(2) . . ?
 F23C C32C C31C 109(2) . . ?
 F24C C32C C31C 109(2) . . ?
 C14D O1D Cu1D 128.3(13) . . ?
 C16D O2D Cu1D 123.7(12) . . ?
 F1D C13D C14D 114.1(18) . . ?
 F2D C13D F1D 106.2(18) . . ?
 F2D C13D C14D 111.0(17) . . ?
 F3D C13D F1D 105.8(17) . . ?
 F3D C13D F2D 106.0(19) . . ?
 F3D C13D C14D 113.2(18) . . ?
 O1D C14D C13D 120.4(15) . . ?
 O1D C14D C15D 125.0(16) . . ?
 C15D C14D C13D 114.1(14) . . ?
 C14D C15D H15G 119.8 . . ?
 C16D C15D C14D 120.4(16) . . ?
 C16D C15D H15G 119.8 . . ?
 O2D C16D C15D 128.8(16) . . ?
 O2D C16D C17D 116.4(15) . . ?
 C15D C16D C17D 114.8(15) . . ?
 F4D C17D F5D 113(2) . . ?
 F4D C17D F6D 98.3(18) . . ?
 F4D C17D C16D 116.2(18) . . ?
 F5D C17D F6D 107.0(19) . . ?
 F5D C17D C16D 107.0(14) . . ?
 F6D C17D C16D 114.7(15) . . ?
 C19D O3D Cu1D 127.0(12) . . ?
 C21D O4D Cu1D 124.8(14) . . ?
 F7D C18D C19D 107.2(16) . . ?
 F8D C18D F7D 103.0(16) . . ?
 F8D C18D C19D 126.9(18) . . ?
 F9D C18D F7D 106(2) . . ?
 F9D C18D F8D 103.7(17) . . ?
 F9D C18D C19D 108.6(16) . . ?
 O3D C19D C18D 117.4(16) . . ?
 O3D C19D C20D 126.4(16) . . ?
 C18D C19D C20D 116.2(14) . . ?
 C19D C20D H20G 118.9 . . ?
 C21D C20D C19D 122.2(16) . . ?
 C21D C20D H20G 118.9 . . ?
 O4D C21D C20D 126.6(16) . . ?
 O4D C21D C22D 114.4(15) . . ?
 C20D C21D C22D 119.0(15) . . ?
 F10D C22D F11D 107.3(18) . . ?
 F10D C22D F12D 102.2(18) . . ?
 F10D C22D C21D 119.0(18) . . ?
 F11D C22D F12D 104.2(18) . . ?
 F11D C22D C21D 113.0(16) . . ?
 F12D C22D C21D 109.7(15) . . ?
 C1A O1A Ti1A 135.0(5) . . ?
 C1A O2A Ti2A 130.3(5) . . ?
 O1A C1A O2A 124.1(7) . . ?
 O1A C1A C2A 116.9(8) . . ?
 O2A C1A C2A 119.1(8) . . ?
 C1A C2A C4A 106.4(10) . . ?
 C3A C2A C1A 111.9(9) . . ?
 C3A C2A C4A 103.8(12) . . ?
 C5A C2A C1A 110.9(9) . . ?
 C5A C2A C3A 117.4(13) . . ?
 C5A C2A C4A 105.4(13) . . ?
 C2A C3A H3AA 109.5 . . ?
 C2A C3A H3AB 109.5 . . ?
 C2A C3A H3AC 109.5 . . ?
 H3AA C3A H3AB 109.5 . . ?
 H3AA C3A H3AC 109.5 . . ?
 H3AB C3A H3AC 109.5 . . ?
 C2A C4A H4AA 109.5 . . ?
 C2A C4A H4AB 109.5 . . ?
 C2A C4A H4AC 109.5 . . ?
 H4AA C4A H4AB 109.5 . . ?
 H4AA C4A H4AC 109.5 . . ?
 H4AB C4A H4AC 109.5 . . ?
 C2A C5A H5AA 109.5 . . ?
 C2A C5A H5AB 109.5 . . ?
 C2A C5A H5AC 109.5 . . ?
 H5AA C5A H5AB 109.5 . . ?
 H5AA C5A H5AC 109.5 . . ?
 H5AB C5A H5AC 109.5 . . ?
 C6A O3A Ti1A 131.7(5) . . ?
 C6A O4A Ti2A 134.6(5) . . ?
 O3A C6A O4A 124.0(7) . . ?
 O3A C6A C7A 119.1(7) . . ?
 O4A C6A C7A 116.9(7) . . ?
 C6A C7A C10A 108.5(8) . . ?
 C8A C7A C6A 111.1(8) . . ?
 C8A C7A C10A 107.0(10) . . ?
 C9A C7A C6A 106.6(8) . . ?
 C9A C7A C8A 114.8(11) . . ?
 C9A C7A C10A 108.6(10) . . ?
 C7A C8A H8AA 109.5 . . ?
 C7A C8A H8AB 109.5 . . ?
 C7A C8A H8AC 109.5 . . ?
 H8AA C8A H8AB 109.5 . . ?
 H8AA C8A H8AC 109.5 . . ?
 H8AB C8A H8AC 109.5 . . ?
 C7A C9A H9AA 109.5 . . ?
 C7A C9A H9AB 109.5 . . ?
 C7A C9A H9AC 109.5 . . ?
 H9AA C9A H9AB 109.5 . . ?
 H9AA C9A H9AC 109.5 . . ?
 H9AB C9A H9AC 109.5 . . ?
 C7A C10A H10A 109.5 . . ?
 C7A C10A H10B 109.5 . . ?
 C7A C10A H10C 109.5 . . ?
 H10A C10A H10B 109.5 . . ?
 H10A C10A H10C 109.5 . . ?
 H10B C10A H10C 109.5 . . ?
 C11A O5A Ti2A 136.5(6) . . ?
 C11A O6A Ti3A 127.9(6) . . ?
 O5A C11A C12A 118.9(8) . . ?
 O6A C11A O5A 123.9(7) . . ?
 O6A C11A C12A 117.2(8) . . ?
 C11A C12A C15A 109.2(9) . . ?
 C13A C12A C11A 112.0(9) . . ?
 C13A C12A C15A 111.3(12) . . ?
 C14A C12A C11A 107.3(9) . . ?
 C14A C12A C13A 107.4(12) . . ?
 C14A C12A C15A 109.5(12) . . ?
 C12A C13A H13A 109.5 . . ?
 C12A C13A H13B 109.5 . . ?
 C12A C13A H13C 109.5 . . ?
 H13A C13A H13B 109.5 . . ?
 H13A C13A H13C 109.5 . . ?
 H13B C13A H13C 109.5 . . ?
 C12A C14A H14A 109.5 . . ?
 C12A C14A H14B 109.5 . . ?
 C12A C14A H14C 109.5 . . ?
 H14A C14A H14B 109.5 . . ?
 H14A C14A H14C 109.5 . . ?
 H14B C14A H14C 109.5 . . ?
 C12A C15A H15A 109.5 . . ?
 C12A C15A H15B 109.5 . . ?
 C12A C15A H15C 109.5 . . ?
 H15A C15A H15B 109.5 . . ?
 H15A C15A H15C 109.5 . . ?
 H15B C15A H15C 109.5 . . ?
 C16A O7A Ti2A 128.3(6) . . ?
 C16A O8A Ti3A 133.7(6) . . ?
 O7A C16A C17A 115.9(8) . . ?
 O8A C16A O7A 126.2(8) . . ?
 O8A C16A C17A 117.8(8) . . ?
 C16A C17A C18A 110.7(9) . . ?
 C19A C17A C16A 105.7(10) . . ?
 C19A C17A C18A 108.5(13) . . ?
 C19A C17A C20A 111.0(13) . . ?
 C20A C17A C16A 112.9(9) . . ?
 C20A C17A C18A 108.0(12) . . ?
 C17A C18A H18A 109.5 . . ?
 C17A C18A H18B 109.5 . . ?
 C17A C18A H18C 109.5 . . ?
 H18A C18A H18B 109.5 . . ?
 H18A C18A H18C 109.5 . . ?
 H18B C18A H18C 109.5 . . ?
 C17A C19A H19A 109.5 . . ?
 C17A C19A H19B 109.5 . . ?
 C17A C19A H19C 109.5 . . ?
 H19A C19A H19B 109.5 . . ?
 H19A C19A H19C 109.5 . . ?
 H19B C19A H19C 109.5 . . ?
 C17A C20A H20A 109.5 . . ?
 C17A C20A H20B 109.5 . . ?
 C17A C20A H20C 109.5 . . ?
 H20A C20A H20B 109.5 . . ?
 H20A C20A H20C 109.5 . . ?
 H20B C20A H20C 109.5 . . ?
 C21A O9A Ti3A 130.6(6) . . ?
 C21A O10A Ti4A 130.1(6) . . ?
 O9A C21A C22A 115.1(8) . . ?
 O10A C21A O9A 127.1(8) . . ?
 O10A C21A C22A 117.8(8) . . ?
 C23A C22A C21A 109.9(8) . . ?
 C23A C22A C24A 108.2(10) . . ?
 C24A C22A C21A 106.5(9) . . ?
 C25A C22A C21A 111.0(9) . . ?
 C25A C22A C23A 113.7(10) . . ?
 C25A C22A C24A 107.2(11) . . ?
 C22A C23A H23A 109.5 . . ?
 C22A C23A H23B 109.5 . . ?
 C22A C23A H23C 109.5 . . ?
 H23A C23A H23B 109.5 . . ?
 H23A C23A H23C 109.5 . . ?
 H23B C23A H23C 109.5 . . ?
 C22A C24A H24A 109.5 . . ?
 C22A C24A H24B 109.5 . . ?
 C22A C24A H24C 109.5 . . ?
 H24A C24A H24B 109.5 . . ?
 H24A C24A H24C 109.5 . . ?
 H24B C24A H24C 109.5 . . ?
 C22A C25A H25A 109.5 . . ?
 C22A C25A H25B 109.5 . . ?
 C22A C25A H25C 109.5 . . ?
 H25A C25A H25B 109.5 . . ?
 H25A C25A H25C 109.5 . . ?
 H25B C25A H25C 109.5 . . ?
 C26A O11A Ti3A 129.9(7) . . ?
 C26A O12A Ti4A 134.6(7) . . ?
 O11A C26A O12A 125.0(10) . . ?
 O11A C26A C27A 120.1(10) . . ?
 O12A C26A C27A 114.8(10) . . ?
 C26A C27A C28A 109.3(11) . . ?
 C26A C27A C30A 108.6(11) . . ?
 C29A C27A C26A 110.9(10) . . ?
 C29A C27A C28A 109.9(14) . . ?
 C29A C27A C30A 111.4(12) . . ?
 C30A C27A C28A 106.7(13) . . ?
 C27A C28A H28A 109.5 . . ?
 C27A C28A H28B 109.5 . . ?
 C27A C28A H28C 109.5 . . ?
 H28A C28A H28B 109.5 . . ?
 H28A C28A H28C 109.5 . . ?
 H28B C28A H28C 109.5 . . ?
 C27A C29A H29A 109.5 . . ?
 C27A C29A H29B 109.5 . . ?
 C27A C29A H29C 109.5 . . ?
 H29A C29A H29B 109.5 . . ?
 H29A C29A H29C 109.5 . . ?
 H29B C29A H29C 109.5 . . ?
 C27A C30A H30A 109.5 . . ?
 C27A C30A H30B 109.5 . . ?
 C27A C30A H30C 109.5 . . ?
 H30A C30A H30B 109.5 . . ?
 H30A C30A H30C 109.5 . . ?
 H30B C30A H30C 109.5 . . ?
 C31A O13A Ti4A 134.4(6) . . ?
 C31A O14A Ti5A 132.9(6) . . ?
 O13A C31A O14A 124.0(8) . . ?
 O13A C31A C32A 116.6(8) . . ?
 O14A C31A C32A 119.2(8) . . ?
 C31A C32A C33A 108.0(10) . . ?
 C31A C32A C34A 105.7(10) . . ?
 C34A C32A C33A 99.4(13) . . ?
 C35A C32A C31A 110.4(8) . . ?
 C35A C32A C33A 122.2(13) . . ?
 C35A C32A C34A 109.6(13) . . ?
 C32A C33A H33A 109.5 . . ?
 C32A C33A H33B 109.5 . . ?
 C32A C33A H33C 109.5 . . ?
 H33A C33A H33B 109.5 . . ?
 H33A C33A H33C 109.5 . . ?
 H33B C33A H33C 109.5 . . ?
 C32A C34A H34A 109.5 . . ?
 C32A C34A H34B 109.5 . . ?
 C32A C34A H34C 109.5 . . ?
 H34A C34A H34B 109.5 . . ?
 H34A C34A H34C 109.5 . . ?
 H34B C34A H34C 109.5 . . ?
 C32A C35A H35A 109.5 . . ?
 C32A C35A H35B 109.5 . . ?
 C32A C35A H35C 109.5 . . ?
 H35A C35A H35B 109.5 . . ?
 H35A C35A H35C 109.5 . . ?
 H35B C35A H35C 109.5 . . ?
 C36A O15A Ti4A 136.5(6) . . ?
 C36A O16A Ti5A 134.2(7) . . ?
 O15A C36A C37A 119.3(9) . . ?
 O16A C36A O15A 122.7(9) . . ?
 O16A C36A C37A 117.5(9) . . ?
 C38A C37A C36A 108.6(11) . . ?
 C38A C37A C40A 110.4(14) . . ?
 C39A C37A C36A 110.1(11) . . ?
 C39A C37A C38A 108.1(12) . . ?
 C39A C37A C40A 111.5(15) . . ?
 C40A C37A C36A 108.1(10) . . ?
 C37A C38A H38A 109.5 . . ?
 C37A C38A H38B 109.5 . . ?
 C37A C38A H38C 109.5 . . ?
 H38A C38A H38B 109.5 . . ?
 H38A C38A H38C 109.5 . . ?
 H38B C38A H38C 109.5 . . ?
 C37A C39A H39A 109.5 . . ?
 C37A C39A H39B 109.5 . . ?
 C37A C39A H39C 109.5 . . ?
 H39A C39A H39B 109.5 . . ?
 H39A C39A H39C 109.5 . . ?
 H39B C39A H39C 109.5 . . ?
 C37A C40A H40A 109.5 . . ?
 C37A C40A H40B 109.5 . . ?
 C37A C40A H40C 109.5 . . ?
 H40A C40A H40B 109.5 . . ?
 H40A C40A H40C 109.5 . . ?
 H40B C40A H40C 109.5 . . ?
 C41A O17A Ti5A 131.5(5) . . ?
 C41A O18A Ti6A 134.3(5) . . ?
 O17A C41A O18A 123.0(7) . . ?
 O17A C41A C42A 117.8(7) . . ?
 O18A C41A C42A 119.1(7) . . ?
 C41A C42A C44A 108.6(8) . . ?
 C43A C42A C41A 109.2(9) . . ?
 C43A C42A C44A 100.2(12) . . ?
 C45A C42A C41A 109.4(8) . . ?
 C45A C42A C43A 117.1(12) . . ?
 C45A C42A C44A 111.8(13) . . ?
 C42A C43A H43A 109.5 . . ?
 C42A C43A H43B 109.5 . . ?
 C42A C43A H43C 109.5 . . ?
 H43A C43A H43B 109.5 . . ?
 H43A C43A H43C 109.5 . . ?
 H43B C43A H43C 109.5 . . ?
 C42A C44A H44A 109.5 . . ?
 C42A C44A H44B 109.5 . . ?
 C42A C44A H44C 109.5 . . ?
 H44A C44A H44B 109.5 . . ?
 H44A C44A H44C 109.5 . . ?
 H44B C44A H44C 109.5 . . ?
 C42A C45A H45A 109.5 . . ?
 C42A C45A H45B 109.5 . . ?
 C42A C45A H45C 109.5 . . ?
 H45A C45A H45B 109.5 . . ?
 H45A C45A H45C 109.5 . . ?
 H45B C45A H45C 109.5 . . ?
 C46A O19A Ti5A 134.9(5) . . ?
 C46A O20A Ti6A 129.5(5) . . ?
 O19A C46A O20A 125.1(8) . . ?
 O19A C46A C47A 118.3(8) . . ?
 O20A C46A C47A 116.3(8) . . ?
 C46A C47A C48A 111.5(9) . . ?
 C46A C47A C50A 104.2(9) . . ?
 C48A C47A C50A 105.3(12) . . ?
 C49A C47A C46A 112.5(9) . . ?
 C49A C47A C48A 112.7(12) . . ?
 C49A C47A C50A 110.1(13) . . ?
 C47A C48A H48A 109.5 . . ?
 C47A C48A H48B 109.5 . . ?
 C47A C48A H48C 109.5 . . ?
 H48A C48A H48B 109.5 . . ?
 H48A C48A H48C 109.5 . . ?
 H48B C48A H48C 109.5 . . ?
 C47A C49A H49A 109.5 . . ?
 C47A C49A H49B 109.5 . . ?
 C47A C49A H49C 109.5 . . ?
 H49A C49A H49B 109.5 . . ?
 H49A C49A H49C 109.5 . . ?
 H49B C49A H49C 109.5 . . ?
 C47A C50A H50A 109.5 . . ?
 C47A C50A H50B 109.5 . . ?
 C47A C50A H50C 109.5 . . ?
 H50A C50A H50B 109.5 . . ?
 H50A C50A H50C 109.5 . . ?
 H50B C50A H50C 109.5 . . ?
 C51A O21A Ti6A 134.0(5) . . ?
 C51A O22A Ti7A 134.8(5) . . ?
 O21A C51A O22A 122.4(7) . . ?
 O21A C51A C52A 117.9(7) . . ?
 O22A C51A C52A 119.6(7) . . ?
 C51A C52A C53A 111.6(7) . . ?
 C51A C52A C54A 106.7(7) . . ?
 C51A C52A C55A 109.0(7) . . ?
 C54A C52A C53A 110.2(9) . . ?
 C54A C52A C55A 111.2(9) . . ?
 C55A C52A C53A 108.1(9) . . ?
 C52A C53A H53A 109.5 . . ?
 C52A C53A H53B 109.5 . . ?
 C52A C53A H53C 109.5 . . ?
 H53A C53A H53B 109.5 . . ?
 H53A C53A H53C 109.5 . . ?
 H53B C53A H53C 109.5 . . ?
 C52A C54A H54A 109.5 . . ?
 C52A C54A H54B 109.5 . . ?
 C52A C54A H54C 109.5 . . ?
 H54A C54A H54B 109.5 . . ?
 H54A C54A H54C 109.5 . . ?
 H54B C54A H54C 109.5 . . ?
 C52A C55A H55A 109.5 . . ?
 C52A C55A H55B 109.5 . . ?
 C52A C55A H55C 109.5 . . ?
 H55A C55A H55B 109.5 . . ?
 H55A C55A H55C 109.5 . . ?
 H55B C55A H55C 109.5 . . ?
 C56A O23A Ti6A 136.3(5) . . ?
 C56A O24A Ti7A 132.1(5) . . ?
 O23A C56A C57A 116.9(6) . . ?
 O24A C56A O23A 122.3(6) . . ?
 O24A C56A C57A 120.6(6) . . ?
 C56A C57A C58A 106.9(7) . . ?
 C56A C57A C59A 112.2(7) . . ?
 C56A C57A C60A 110.9(6) . . ?
 C59A C57A C58A 104.7(8) . . ?
 C60A C57A C58A 111.0(8) . . ?
 C60A C57A C59A 110.9(7) . . ?
 C57A C58A H58A 109.5 . . ?
 C57A C58A H58B 109.5 . . ?
 C57A C58A H58C 109.5 . . ?
 H58A C58A H58B 109.5 . . ?
 H58A C58A H58C 109.5 . . ?
 H58B C58A H58C 109.5 . . ?
 C57A C59A H59A 109.5 . . ?
 C57A C59A H59B 109.5 . . ?
 C57A C59A H59C 109.5 . . ?
 H59A C59A H59B 109.5 . . ?
 H59A C59A H59C 109.5 . . ?
 H59B C59A H59C 109.5 . . ?
 C57A C60A H60A 109.5 . . ?
 C57A C60A H60B 109.5 . . ?
 C57A C60A H60C 109.5 . . ?
 H60A C60A H60B 109.5 . . ?
 H60A C60A H60C 109.5 . . ?
 H60B C60A H60C 109.5 . . ?
 C61A O25A Ti7A 131.8(5) . . ?
 C61A O26A Ti8A 134.2(5) . . ?
 O25A C61A C62A 117.7(7) . . ?
 O26A C61A O25A 124.8(7) . . ?
 O26A C61A C62A 117.4(7) . . ?
 C63A C62A C61A 109.7(8) . . ?
 C63A C62A C65A 110.0(8) . . ?
 C64A C62A C61A 106.0(6) . . ?
 C64A C62A C63A 108.8(8) . . ?
 C64A C62A C65A 112.0(8) . . ?
 C65A C62A C61A 110.2(7) . . ?
 C62A C63A H63A 109.5 . . ?
 C62A C63A H63B 109.5 . . ?
 C62A C63A H63C 109.5 . . ?
 H63A C63A H63B 109.5 . . ?
 H63A C63A H63C 109.5 . . ?
 H63B C63A H63C 109.5 . . ?
 C62A C64A H64A 109.5 . . ?
 C62A C64A H64B 109.5 . . ?
 C62A C64A H64C 109.5 . . ?
 H64A C64A H64B 109.5 . . ?
 H64A C64A H64C 109.5 . . ?
 H64B C64A H64C 109.5 . . ?
 C62A C65A H65A 109.5 . . ?
 C62A C65A H65B 109.5 . . ?
 C62A C65A H65C 109.5 . . ?
 H65A C65A H65B 109.5 . . ?
 H65A C65A H65C 109.5 . . ?
 H65B C65A H65C 109.5 . . ?
 C66A O27A Ti7A 133.5(5) . . ?
 C66A O28A Ti8A 132.8(5) . . ?
 O27A C66A C67A 119.2(7) . . ?
 O28A C66A O27A 123.1(7) . . ?
 O28A C66A C67A 117.4(7) . . ?
 C66A C67A C68A 110.8(7) . . ?
 C66A C67A C69A 106.0(7) . . ?
 C66A C67A C70A 110.3(7) . . ?
 C68A C67A C69A 111.0(8) . . ?
 C68A C67A C70A 110.0(8) . . ?
 C69A C67A C70A 108.6(8) . . ?
 C67A C68A H68A 109.5 . . ?
 C67A C68A H68B 109.5 . . ?
 C67A C68A H68C 109.5 . . ?
 H68A C68A H68B 109.5 . . ?
 H68A C68A H68C 109.5 . . ?
 H68B C68A H68C 109.5 . . ?
 C67A C69A H69A 109.5 . . ?
 C67A C69A H69B 109.5 . . ?
 C67A C69A H69C 109.5 . . ?
 H69A C69A H69B 109.5 . . ?
 H69A C69A H69C 109.5 . . ?
 H69B C69A H69C 109.5 . . ?
 C67A C70A H70A 109.5 . . ?
 C67A C70A H70B 109.5 . . ?
 C67A C70A H70C 109.5 . . ?
 H70A C70A H70B 109.5 . . ?
 H70A C70A H70C 109.5 . . ?
 H70B C70A H70C 109.5 . . ?
 C71A O29A Ti8A 135.0(5) . . ?
 C71A O30A Ti1A 133.5(5) . . ?
 O29A C71A O30A 123.2(6) . . ?
 O29A C71A C72A 119.5(7) . . ?
 O30A C71A C72A 117.2(7) . . ?
 C71A C72A C73A 110.5(7) . . ?
 C74A C72A C71A 108.1(7) . . ?
 C74A C72A C73A 107.1(8) . . ?
 C75A C72A C71A 108.4(7) . . ?
 C75A C72A C73A 109.6(8) . . ?
 C75A C72A C74A 113.2(8) . . ?
 C72A C73A H73A 109.5 . . ?
 C72A C73A H73B 109.5 . . ?
 C72A C73A H73C 109.5 . . ?
 H73A C73A H73B 109.5 . . ?
 H73A C73A H73C 109.5 . . ?
 H73B C73A H73C 109.5 . . ?
 C72A C74A H74A 109.5 . . ?
 C72A C74A H74B 109.5 . . ?
 C72A C74A H74C 109.5 . . ?
 H74A C74A H74B 109.5 . . ?
 H74A C74A H74C 109.5 . . ?
 H74B C74A H74C 109.5 . . ?
 C72A C75A H75A 109.5 . . ?
 C72A C75A H75B 109.5 . . ?
 C72A C75A H75C 109.5 . . ?
 H75A C75A H75B 109.5 . . ?
 H75A C75A H75C 109.5 . . ?
 H75B C75A H75C 109.5 . . ?
 C76A O31A Ti8A 132.7(5) . . ?
 C76A O32A Ti1A 133.3(5) . . ?
 O31A C76A O32A 124.2(7) . . ?
 O31A C76A C77A 119.5(8) . . ?
 O32A C76A C77A 116.1(8) . . ?
 C76A C77A C79A 105.6(8) . . ?
 C76A C77A C80A 111.1(8) . . ?
 C78A C77A C76A 110.2(8) . . ?
 C78A C77A C79A 108.9(10) . . ?
 C78A C77A C80A 112.3(10) . . ?
 C80A C77A C79A 108.5(9) . . ?
 C77A C78A H78A 109.5 . . ?
 C77A C78A H78B 109.5 . . ?
 C77A C78A H78C 109.5 . . ?
 H78A C78A H78B 109.5 . . ?
 H78A C78A H78C 109.5 . . ?
 H78B C78A H78C 109.5 . . ?
 C77A C79A H79A 109.5 . . ?
 C77A C79A H79B 109.5 . . ?
 C77A C79A H79C 109.5 . . ?
 H79A C79A H79B 109.5 . . ?
 H79A C79A H79C 109.5 . . ?
 H79B C79A H79C 109.5 . . ?
 C77A C80A H80A 109.5 . . ?
 C77A C80A H80B 109.5 . . ?
 C77A C80A H80C 109.5 . . ?
 H80A C80A H80B 109.5 . . ?
 H80A C80A H80C 109.5 . . ?
 H80B C80A H80C 109.5 . . ?
 Ti1A O33A Ti2A 131.1(3) . . ?
 Ti3A O34A Ti2A 131.1(3) . . ?
 Ti4A O35A Ti3A 131.5(3) . . ?
 Ti5A O36A Ti4A 132.2(4) . . ?
 Ti6A O37A Ti5A 131.2(3) . . ?
 Ti6A O38A Ti7A 129.7(3) . . ?
 Ti8A O39A Ti7A 130.9(3) . . ?
 Ti1A O40A Ti8A 129.0(3) . . ?
 C1B O1B Ti1B 133.9(6) . . ?
 C1B O2B Ti2B 132.8(6) . . ?
 O1B C1B O2B 123.9(7) . . ?
 O1B C1B C2B 118.0(8) . . ?
 O2B C1B C2B 118.1(8) . . ?
 C1B C2B C3B 110.0(9) . . ?
 C1B C2B C4B 108.8(8) . . ?
 C4B C2B C3B 107.8(11) . . ?
 C5B C2B C1B 107.6(8) . . ?
 C5B C2B C3B 108.8(9) . . ?
 C5B C2B C4B 113.8(11) . . ?
 C2B C3B H3BA 109.5 . . ?
 C2B C3B H3BB 109.5 . . ?
 C2B C3B H3BC 109.5 . . ?
 H3BA C3B H3BB 109.5 . . ?
 H3BA C3B H3BC 109.5 . . ?
 H3BB C3B H3BC 109.5 . . ?
 C2B C4B H4BA 109.5 . . ?
 C2B C4B H4BB 109.5 . . ?
 C2B C4B H4BC 109.5 . . ?
 H4BA C4B H4BB 109.5 . . ?
 H4BA C4B H4BC 109.5 . . ?
 H4BB C4B H4BC 109.5 . . ?
 C2B C5B H5BA 109.5 . . ?
 C2B C5B H5BB 109.5 . . ?
 C2B C5B H5BC 109.5 . . ?
 H5BA C5B H5BB 109.5 . . ?
 H5BA C5B H5BC 109.5 . . ?
 H5BB C5B H5BC 109.5 . . ?
 C6B O3B Ti1B 131.7(6) . . ?
 C6B O4B Ti2B 134.8(5) . . ?
 O3B C6B C7B 113.8(8) . . ?
 O4B C6B O3B 124.9(7) . . ?
 O4B C6B C7B 120.5(8) . . ?
 C6B C7B C9B 105.0(10) . . ?
 C8B C7B C6B 113.5(9) . . ?
 C8B C7B C9B 104.7(12) . . ?
 C8B C7B C10B 114.9(11) . . ?
 C10B C7B C6B 114.5(9) . . ?
 C10B C7B C9B 102.6(12) . . ?
 C7B C8B H8BA 109.5 . . ?
 C7B C8B H8BB 109.5 . . ?
 C7B C8B H8BC 109.5 . . ?
 H8BA C8B H8BB 109.5 . . ?
 H8BA C8B H8BC 109.5 . . ?
 H8BB C8B H8BC 109.5 . . ?
 C7B C9B H9BA 109.5 . . ?
 C7B C9B H9BB 109.5 . . ?
 C7B C9B H9BC 109.5 . . ?
 H9BA C9B H9BB 109.5 . . ?
 H9BA C9B H9BC 109.5 . . ?
 H9BB C9B H9BC 109.5 . . ?
 C7B C10B H10D 109.5 . . ?
 C7B C10B H10E 109.5 . . ?
 C7B C10B H10F 109.5 . . ?
 H10D C10B H10E 109.5 . . ?
 H10D C10B H10F 109.5 . . ?
 H10E C10B H10F 109.5 . . ?
 C11B O5B Ti2B 133.5(5) . . ?
 C11B O6B Ti3B 134.3(5) . . ?
 O5B C11B C12B 118.0(7) . . ?
 O6B C11B O5B 123.8(7) . . ?
 O6B C11B C12B 118.1(7) . . ?
 C11B C12B C13B 107.3(8) . . ?
 C14B C12B C11B 107.0(8) . . ?
 C14B C12B C13B 106.8(11) . . ?
 C15B C12B C11B 113.3(8) . . ?
 C15B C12B C13B 111.8(11) . . ?
 C15B C12B C14B 110.2(12) . . ?
 C12B C13B H13D 109.5 . . ?
 C12B C13B H13E 109.5 . . ?
 C12B C13B H13F 109.5 . . ?
 H13D C13B H13E 109.5 . . ?
 H13D C13B H13F 109.5 . . ?
 H13E C13B H13F 109.5 . . ?
 C12B C14B H14D 109.5 . . ?
 C12B C14B H14E 109.5 . . ?
 C12B C14B H14F 109.5 . . ?
 H14D C14B H14E 109.5 . . ?
 H14D C14B H14F 109.5 . . ?
 H14E C14B H14F 109.5 . . ?
 C12B C15B H15D 109.5 . . ?
 C12B C15B H15E 109.5 . . ?
 C12B C15B H15F 109.5 . . ?
 H15D C15B H15E 109.5 . . ?
 H15D C15B H15F 109.5 . . ?
 H15E C15B H15F 109.5 . . ?
 C16B O7B Ti2B 134.8(6) . . ?
 C16B O8B Ti3B 133.9(5) . . ?
 O7B C16B C17B 120.5(9) . . ?
 O8B C16B O7B 123.5(8) . . ?
 O8B C16B C17B 116.0(8) . . ?
 C16B C17B C19B 103.2(11) . . ?
 C18B C17B C16B 110.7(11) . . ?
 C18B C17B C19B 106.0(14) . . ?
 C18B C17B C20B 120.8(14) . . ?
 C20B C17B C16B 110.7(10) . . ?
 C20B C17B C19B 103.4(13) . . ?
 C17B C18B H18D 109.5 . . ?
 C17B C18B H18E 109.5 . . ?
 C17B C18B H18F 109.5 . . ?
 H18D C18B H18E 109.5 . . ?
 H18D C18B H18F 109.5 . . ?
 H18E C18B H18F 109.5 . . ?
 C17B C19B H19D 109.5 . . ?
 C17B C19B H19E 109.5 . . ?
 C17B C19B H19F 109.5 . . ?
 H19D C19B H19E 109.5 . . ?
 H19D C19B H19F 109.5 . . ?
 H19E C19B H19F 109.5 . . ?
 C17B C20B H20D 109.5 . . ?
 C17B C20B H20E 109.5 . . ?
 C17B C20B H20F 109.5 . . ?
 H20D C20B H20E 109.5 . . ?
 H20D C20B H20F 109.5 . . ?
 H20E C20B H20F 109.5 . . ?
 C21B O9B Ti3B 130.1(5) . . ?
 C21B O10B Ti4B 135.4(5) . . ?
 O9B C21B C22B 115.5(7) . . ?
 O10B C21B O9B 124.5(7) . . ?
 O10B C21B C22B 119.7(7) . . ?
 C21B C22B C23B 102.8(9) . . ?
 C24B C22B C21B 114.5(8) . . ?
 C24B C22B C23B 97.2(11) . . ?
 C25B C22B C21B 114.1(8) . . ?
 C25B C22B C23B 103.3(11) . . ?
 C25B C22B C24B 120.5(9) . . ?
 C22B C23B H23D 109.5 . . ?
 C22B C23B H23E 109.5 . . ?
 C22B C23B H23F 109.5 . . ?
 H23D C23B H23E 109.5 . . ?
 H23D C23B H23F 109.5 . . ?
 H23E C23B H23F 109.5 . . ?
 C22B C24B H24D 109.5 . . ?
 C22B C24B H24E 109.5 . . ?
 C22B C24B H24F 109.5 . . ?
 H24D C24B H24E 109.5 . . ?
 H24D C24B H24F 109.5 . . ?
 H24E C24B H24F 109.5 . . ?
 C22B C25B H25D 109.5 . . ?
 C22B C25B H25E 109.5 . . ?
 C22B C25B H25F 109.5 . . ?
 H25D C25B H25E 109.5 . . ?
 H25D C25B H25F 109.5 . . ?
 H25E C25B H25F 109.5 . . ?
 C26B O11B Ti3B 134.4(5) . . ?
 C26B O12B Ti4B 128.6(6) . . ?
 O11B C26B O12B 126.9(7) . . ?
 O11B C26B C27B 119.8(7) . . ?
 O12B C26B C27B 112.7(7) . . ?
 C26B C27B C29B 113.6(9) . . ?
 C26B C27B C30B 106.3(10) . . ?
 C28B C27B C26B 110.1(10) . . ?
 C28B C27B C29B 113.3(12) . . ?
 C28B C27B C30B 105.7(12) . . ?
 C29B C27B C30B 107.2(12) . . ?
 C27B C28B H28D 109.5 . . ?
 C27B C28B H28E 109.5 . . ?
 C27B C28B H28F 109.5 . . ?
 H28D C28B H28E 109.5 . . ?
 H28D C28B H28F 109.5 . . ?
 H28E C28B H28F 109.5 . . ?
 C27B C29B H29D 109.5 . . ?
 C27B C29B H29E 109.5 . . ?
 C27B C29B H29F 109.5 . . ?
 H29D C29B H29E 109.5 . . ?
 H29D C29B H29F 109.5 . . ?
 H29E C29B H29F 109.5 . . ?
 C27B C30B H30D 109.5 . . ?
 C27B C30B H30E 109.5 . . ?
 C27B C30B H30F 109.5 . . ?
 H30D C30B H30E 109.5 . . ?
 H30D C30B H30F 109.5 . . ?
 H30E C30B H30F 109.5 . . ?
 C31B O13B Ti4B 130.3(5) . . ?
 C31B O14B Ti5B 135.3(5) . . ?
 O13B C31B C32B 118.5(7) . . ?
 O14B C31B O13B 123.3(7) . . ?
 O14B C31B C32B 118.2(6) . . ?
 C31B C32B C33B 106.2(9) . . ?
 C31B C32B C34B 113.2(8) . . ?
 C34B C32B C33B 96.5(12) . . ?
 C35B C32B C31B 113.0(8) . . ?
 C35B C32B C33B 109.3(13) . . ?
 C35B C32B C34B 116.7(12) . . ?
 C32B C33B H33D 109.5 . . ?
 C32B C33B H33E 109.5 . . ?
 C32B C33B H33F 109.5 . . ?
 H33D C33B H33E 109.5 . . ?
 H33D C33B H33F 109.5 . . ?
 H33E C33B H33F 109.5 . . ?
 C32B C34B H34D 109.5 . . ?
 C32B C34B H34E 109.5 . . ?
 C32B C34B H34F 109.5 . . ?
 H34D C34B H34E 109.5 . . ?
 H34D C34B H34F 109.5 . . ?
 H34E C34B H34F 109.5 . . ?
 C32B C35B H35D 109.5 . . ?
 C32B C35B H35E 109.5 . . ?
 C32B C35B H35F 109.5 . . ?
 H35D C35B H35E 109.5 . . ?
 H35D C35B H35F 109.5 . . ?
 H35E C35B H35F 109.5 . . ?
 C36B O15B Ti4B 134.3(5) . . ?
 C36B O16B Ti5B 128.8(5) . . ?
 O15B C36B O16B 125.7(7) . . ?
 O15B C36B C37B 115.4(8) . . ?
 O16B C36B C37B 118.6(8) . . ?
 C36B C37B C39B 107.5(11) . . ?
 C38B C37B C36B 111.1(9) . . ?
 C38B C37B C39B 99.7(12) . . ?
 C40B C37B C36B 112.7(9) . . ?
 C40B C37B C38B 113.9(13) . . ?
 C40B C37B C39B 111.0(13) . . ?
 C37B C38B H38D 109.5 . . ?
 C37B C38B H38E 109.5 . . ?
 C37B C38B H38F 109.5 . . ?
 H38D C38B H38E 109.5 . . ?
 H38D C38B H38F 109.5 . . ?
 H38E C38B H38F 109.5 . . ?
 C37B C39B H39D 109.5 . . ?
 C37B C39B H39E 109.5 . . ?
 C37B C39B H39F 109.5 . . ?
 H39D C39B H39E 109.5 . . ?
 H39D C39B H39F 109.5 . . ?
 H39E C39B H39F 109.5 . . ?
 C37B C40B H40D 109.5 . . ?
 C37B C40B H40E 109.5 . . ?
 C37B C40B H40F 109.5 . . ?
 H40D C40B H40E 109.5 . . ?
 H40D C40B H40F 109.5 . . ?
 H40E C40B H40F 109.5 . . ?
 C41B O17B Ti5B 131.6(6) . . ?
 C41B O18B Ti6B 134.4(5) . . ?
 O17B C41B O18B 123.4(7) . . ?
 O17B C41B C42B 119.0(8) . . ?
 O18B C41B C42B 117.6(7) . . ?
 C41B C42B C43B 111.4(7) . . ?
 C41B C42B C45B 107.4(8) . . ?
 C44B C42B C41B 109.6(8) . . ?
 C44B C42B C43B 110.2(11) . . ?
 C44B C42B C45B 111.1(10) . . ?
 C45B C42B C43B 107.1(10) . . ?
 C42B C43B H43D 109.5 . . ?
 C42B C43B H43E 109.5 . . ?
 C42B C43B H43F 109.5 . . ?
 H43D C43B H43E 109.5 . . ?
 H43D C43B H43F 109.5 . . ?
 H43E C43B H43F 109.5 . . ?
 C42B C44B H44D 109.5 . . ?
 C42B C44B H44E 109.5 . . ?
 C42B C44B H44F 109.5 . . ?
 H44D C44B H44E 109.5 . . ?
 H44D C44B H44F 109.5 . . ?
 H44E C44B H44F 109.5 . . ?
 C42B C45B H45D 109.5 . . ?
 C42B C45B H45E 109.5 . . ?
 C42B C45B H45F 109.5 . . ?
 H45D C45B H45E 109.5 . . ?
 H45D C45B H45F 109.5 . . ?
 H45E C45B H45F 109.5 . . ?
 C46B O19B Ti5B 135.7(5) . . ?
 C46B O20B Ti6B 131.2(6) . . ?
 O19B C46B O20B 123.4(7) . . ?
 O19B C46B C47B 118.0(7) . . ?
 O20B C46B C47B 118.4(7) . . ?
 C46B C47B C48B 111.0(7) . . ?
 C46B C47B C49B 105.5(8) . . ?
 C46B C47B C50B 109.9(8) . . ?
 C48B C47B C49B 109.4(9) . . ?
 C50B C47B C48B 112.2(10) . . ?
 C50B C47B C49B 108.6(10) . . ?
 C47B C48B H48D 109.5 . . ?
 C47B C48B H48E 109.5 . . ?
 C47B C48B H48F 109.5 . . ?
 H48D C48B H48E 109.5 . . ?
 H48D C48B H48F 109.5 . . ?
 H48E C48B H48F 109.5 . . ?
 C47B C49B H49D 109.5 . . ?
 C47B C49B H49E 109.5 . . ?
 C47B C49B H49F 109.5 . . ?
 H49D C49B H49E 109.5 . . ?
 H49D C49B H49F 109.5 . . ?
 H49E C49B H49F 109.5 . . ?
 C47B C50B H50D 109.5 . . ?
 C47B C50B H50E 109.5 . . ?
 C47B C50B H50F 109.5 . . ?
 H50D C50B H50E 109.5 . . ?
 H50D C50B H50F 109.5 . . ?
 H50E C50B H50F 109.5 . . ?
 C51B O21B Ti6B 133.6(5) . . ?
 C51B O22B Ti7B 132.5(5) . . ?
 O21B C51B C52B 119.6(8) . . ?
 O22B C51B O21B 124.5(7) . . ?
 O22B C51B C52B 115.9(8) . . ?
 C51B C52B C55B 110.4(9) . . ?
 C53B C52B C51B 107.0(8) . . ?
 C53B C52B C54B 119.4(13) . . ?
 C53B C52B C55B 106.4(12) . . ?
 C54B C52B C51B 111.0(8) . . ?
 C54B C52B C55B 102.3(12) . . ?
 C52B C53B H53D 109.5 . . ?
 C52B C53B H53E 109.5 . . ?
 C52B C53B H53F 109.5 . . ?
 H53D C53B H53E 109.5 . . ?
 H53D C53B H53F 109.5 . . ?
 H53E C53B H53F 109.5 . . ?
 C52B C54B H54D 109.5 . . ?
 C52B C54B H54E 109.5 . . ?
 C52B C54B H54F 109.5 . . ?
 H54D C54B H54E 109.5 . . ?
 H54D C54B H54F 109.5 . . ?
 H54E C54B H54F 109.5 . . ?
 C52B C55B H55D 109.5 . . ?
 C52B C55B H55E 109.5 . . ?
 C52B C55B H55F 109.5 . . ?
 H55D C55B H55E 109.5 . . ?
 H55D C55B H55F 109.5 . . ?
 H55E C55B H55F 109.5 . . ?
 C56B O23B Ti6B 134.3(6) . . ?
 C56B O24B Ti7B 134.7(5) . . ?
 O23B C56B C57B 118.0(8) . . ?
 O24B C56B O23B 122.6(7) . . ?
 O24B C56B C57B 119.3(8) . . ?
 C56B C57B C58B 110.6(9) . . ?
 C56B C57B C59B 111.1(8) . . ?
 C56B C57B C60B 105.8(8) . . ?
 C59B C57B C58B 109.5(10) . . ?
 C59B C57B C60B 111.4(10) . . ?
 C60B C57B C58B 108.3(10) . . ?
 C57B C58B H58D 109.5 . . ?
 C57B C58B H58E 109.5 . . ?
 C57B C58B H58F 109.5 . . ?
 H58D C58B H58E 109.5 . . ?
 H58D C58B H58F 109.5 . . ?
 H58E C58B H58F 109.5 . . ?
 C57B C59B H59D 109.5 . . ?
 C57B C59B H59E 109.5 . . ?
 C57B C59B H59F 109.5 . . ?
 H59D C59B H59E 109.5 . . ?
 H59D C59B H59F 109.5 . . ?
 H59E C59B H59F 109.5 . . ?
 C57B C60B H60D 109.5 . . ?
 C57B C60B H60E 109.5 . . ?
 C57B C60B H60F 109.5 . . ?
 H60D C60B H60E 109.5 . . ?
 H60D C60B H60F 109.5 . . ?
 H60E C60B H60F 109.5 . . ?
 C61B O25B Ti7B 133.1(5) . . ?
 C61B O26B Ti8B 131.1(5) . . ?
 O25B C61B O26B 125.5(8) . . ?
 O25B C61B C62B 119.7(8) . . ?
 O26B C61B C62B 114.3(8) . . ?
 C61B C62B C64B 110.8(10) . . ?
 C63B C62B C61B 107.1(9) . . ?
 C63B C62B C64B 104.1(12) . . ?
 C63B C62B C65B 119.1(12) . . ?
 C65B C62B C61B 112.7(9) . . ?
 C65B C62B C64B 102.6(10) . . ?
 C62B C63B H63D 109.5 . . ?
 C62B C63B H63E 109.5 . . ?
 C62B C63B H63F 109.5 . . ?
 H63D C63B H63E 109.5 . . ?
 H63D C63B H63F 109.5 . . ?
 H63E C63B H63F 109.5 . . ?
 C62B C64B H64D 109.5 . . ?
 C62B C64B H64E 109.5 . . ?
 C62B C64B H64F 109.5 . . ?
 H64D C64B H64E 109.5 . . ?
 H64D C64B H64F 109.5 . . ?
 H64E C64B H64F 109.5 . . ?
 C62B C65B H65D 109.5 . . ?
 C62B C65B H65E 109.5 . . ?
 C62B C65B H65F 109.5 . . ?
 H65D C65B H65E 109.5 . . ?
 H65D C65B H65F 109.5 . . ?
 H65E C65B H65F 109.5 . . ?
 C66B O27B Ti7B 132.8(6) . . ?
 C66B O28B Ti8B 132.1(6) . . ?
 O27B C66B O28B 124.5(7) . . ?
 O27B C66B C67B 116.9(7) . . ?
 O28B C66B C67B 118.1(8) . . ?
 C66B C67B C69B 109.6(8) . . ?
 C66B C67B C70B 106.3(8) . . ?
 C68B C67B C66B 110.6(8) . . ?
 C68B C67B C69B 108.8(9) . . ?
 C68B C67B C70B 110.8(10) . . ?
 C70B C67B C69B 110.7(11) . . ?
 C67B C68B H68D 109.5 . . ?
 C67B C68B H68E 109.5 . . ?
 C67B C68B H68F 109.5 . . ?
 H68D C68B H68E 109.5 . . ?
 H68D C68B H68F 109.5 . . ?
 H68E C68B H68F 109.5 . . ?
 C67B C69B H69D 109.5 . . ?
 C67B C69B H69E 109.5 . . ?
 C67B C69B H69F 109.5 . . ?
 H69D C69B H69E 109.5 . . ?
 H69D C69B H69F 109.5 . . ?
 H69E C69B H69F 109.5 . . ?
 C67B C70B H70D 109.5 . . ?
 C67B C70B H70E 109.5 . . ?
 C67B C70B H70F 109.5 . . ?
 H70D C70B H70E 109.5 . . ?
 H70D C70B H70F 109.5 . . ?
 H70E C70B H70F 109.5 . . ?
 C71B O29B Ti8B 134.3(5) . . ?
 C71B O30B Ti1B 131.9(6) . . ?
 O29B C71B O30B 123.6(8) . . ?
 O29B C71B C72B 118.9(8) . . ?
 O30B C71B C72B 117.4(8) . . ?
 C71B C72B C73B 110.6(8) . . ?
 C74B C72B C71B 107.7(9) . . ?
 C74B C72B C73B 102.7(10) . . ?
 C75B C72B C71B 110.6(9) . . ?
 C75B C72B C73B 112.2(11) . . ?
 C75B C72B C74B 112.7(11) . . ?
 C72B C73B H73D 109.5 . . ?
 C72B C73B H73E 109.5 . . ?
 C72B C73B H73F 109.5 . . ?
 H73D C73B H73E 109.5 . . ?
 H73D C73B H73F 109.5 . . ?
 H73E C73B H73F 109.5 . . ?
 C72B C74B H74D 109.5 . . ?
 C72B C74B H74E 109.5 . . ?
 C72B C74B H74F 109.5 . . ?
 H74D C74B H74E 109.5 . . ?
 H74D C74B H74F 109.5 . . ?
 H74E C74B H74F 109.5 . . ?
 C72B C75B H75D 109.5 . . ?
 C72B C75B H75E 109.5 . . ?
 C72B C75B H75F 109.5 . . ?
 H75D C75B H75E 109.5 . . ?
 H75D C75B H75F 109.5 . . ?
 H75E C75B H75F 109.5 . . ?
 C76B O31B Ti8B 131.9(5) . . ?
 C76B O32B Ti1B 134.3(5) . . ?
 O31B C76B C77B 118.6(7) . . ?
 O32B C76B O31B 122.9(7) . . ?
 O32B C76B C77B 118.2(7) . . ?
 C76B C77B C79B 104.6(8) . . ?
 C78B C77B C76B 111.5(8) . . ?
 C78B C77B C79B 108.8(10) . . ?
 C80B C77B C76B 112.2(7) . . ?
 C80B C77B C78B 113.2(9) . . ?
 C80B C77B C79B 106.0(9) . . ?
 C77B C78B H78D 109.5 . . ?
 C77B C78B H78E 109.5 . . ?
 C77B C78B H78F 109.5 . . ?
 H78D C78B H78E 109.5 . . ?
 H78D C78B H78F 109.5 . . ?
 H78E C78B H78F 109.5 . . ?
 C77B C79B H79D 109.5 . . ?
 C77B C79B H79E 109.5 . . ?
 C77B C79B H79F 109.5 . . ?
 H79D C79B H79E 109.5 . . ?
 H79D C79B H79F 109.5 . . ?
 H79E C79B H79F 109.5 . . ?
 C77B C80B H80D 109.5 . . ?
 C77B C80B H80E 109.5 . . ?
 C77B C80B H80F 109.5 . . ?
 H80D C80B H80E 109.5 . . ?
 H80D C80B H80F 109.5 . . ?
 H80E C80B H80F 109.5 . . ?
 Ti1B O33B Ti2B 131.2(3) . . ?
 Ti2B O34B Ti3B 131.3(3) . . ?
 Ti3B O35B Ti4B 130.8(3) . . ?
 Ti4B O36B Ti5B 129.7(3) . . ?
 Ti6B O37B Ti5B 129.4(3) . . ?
 Ti7B O38B Ti6B 130.4(3) . . ?
 Ti8B O39B Ti7B 131.4(3) . . ?
 Ti1B O40B Ti8B 129.9(3) . . ?
 H1CA N1C H1CB 108.4 . . ?
 C1C N1C H1CA 110.0 . . ?
 C1C N1C H1CB 110.0 . . ?
 C7C N1C H1CA 110.0 . . ?
 C7C N1C H1CB 110.0 . . ?
 C7C N1C C1C 108.5(5) . . ?
 C4C N2C Cu1C 120.5(8) . . ?
 C5C N2C Cu1C 121.0(8) . . ?
 C5C N2C C4C 118.3(10) . . ?
 C10C N3C Cu2C 131(3) . . ?
 C11C N3C Cu2C 112(2) . . ?
 C11C N3C C10C 115(2) . . ?
 N1C C1C H1CC 108.4 . . ?
 N1C C1C H1CD 108.4 . . ?
 H1CC C1C H1CD 107.4 . . ?
 C2C C1C N1C 115.7(6) . . ?
 C2C C1C H1CC 108.4 . . ?
 C2C C1C H1CD 108.4 . . ?
 C3C C2C C1C 119.5(8) . . ?
 C6C C2C C1C 123.0(9) . . ?
 C6C C2C C3C 117.4(9) . . ?
 C2C C3C H3C 119.8 . . ?
 C2C C3C C4C 120.4(10) . . ?
 C4C C3C H3C 119.8 . . ?
 N2C C4C C3C 120.7(10) . . ?
 N2C C4C H4C 119.6 . . ?
 C3C C4C H4C 119.6 . . ?
 N2C C5C H5C 118.7 . . ?
 N2C C5C C6C 122.6(11) . . ?
 C6C C5C H5C 118.7 . . ?
 C2C C6C C5C 120.0(11) . . ?
 C2C C6C H6C 120.0 . . ?
 C5C C6C H6C 120.0 . . ?
 N1C C7C H7CA 108.2 . . ?
 N1C C7C H7CB 108.2 . . ?
 N1C C7C H7CC 107.7 . . ?
 N1C C7C H7CD 107.7 . . ?
 N1C C7C C8C 116(2) . . ?
 H7CA C7C H7CB 107.3 . . ?
 H7CC C7C H7CD 107.1 . . ?
 C8C C7C H7CA 108.2 . . ?
 C8C C7C H7CB 108.2 . . ?
 C1 C7C N1C 118.5(9) . . ?
 C1 C7C H7CC 107.7 . . ?
 C1 C7C H7CD 107.7 . . ?
 C9C C8C C7C 116(2) . . ?
 C12C C8C C7C 129(2) . . ?
 C12C C8C C9C 114.7(18) . . ?
 C8C C9C H9C 120.4 . . ?
 C8C C9C C10C 119(2) . . ?
 C10C C9C H9C 120.4 . . ?
 N3C C10C C9C 125(2) . . ?
 N3C C10C H10I 117.4 . . ?
 C9C C10C H10I 117.4 . . ?
 N3C C11C H11C 118.8 . . ?
 N3C C11C C12C 122(2) . . ?
 C12C C11C H11C 118.8 . . ?
 C8C C12C C11C 122(2) . . ?
 C8C C12C H12C 119.0 . . ?
 C11C C12C H12C 119.0 . . ?
 H1DA N1D H1DB 107.8 . . ?
 H1DC N1D H1DD 108.3 . . ?
 C1D N1D H1DA 108.9 . . ?
 C1D N1D H1DB 108.9 . . ?
 C7D N1D H1DA 108.9 . . ?
 C7D N1D H1DB 108.9 . . ?
 C7D N1D C1D 113.2(11) . . ?
 C1E N1D H1DC 109.9 . . ?
 C1E N1D H1DD 109.9 . . ?
 C7E N1D H1DC 109.9 . . ?
 C7E N1D H1DD 109.9 . . ?
 C7E N1D C1E 109.0(13) . . ?
 C4D N2D Cu1D 121.2(15) . . ?
 C4D N2D C5D 115.5(14) . . ?
 C5D N2D Cu1D 123.3(15) . . ?
 C10D N3D Cu2D 119.3(14) . . ?
 C10D N3D C11D 112.5(16) . . ?
 C11D N3D Cu2D 123.7(13) . . ?
 N1D C1D H1DE 107.8 . . ?
 N1D C1D H1DF 107.8 . . ?
 H1DE C1D H1DF 107.1 . . ?
 C2D C1D N1D 118.2(13) . . ?
 C2D C1D H1DE 107.8 . . ?
 C2D C1D H1DF 107.8 . . ?
 C3D C2D C1D 124.7(17) . . ?
 C6D C2D C1D 118.7(16) . . ?
 C6D C2D C3D 116.3(13) . . ?
 C2D C3D H3D 119.1 . . ?
 C2D C3D C4D 121.8(15) . . ?
 C4D C3D H3D 119.1 . . ?
 N2D C4D C3D 121.2(16) . . ?
 N2D C4D H4D 119.4 . . ?
 C3D C4D H4D 119.4 . . ?
 N2D C5D H5D 118.9 . . ?
 N2D C5D C6D 122.2(17) . . ?
 C6D C5D H5D 118.9 . . ?
 C2D C6D C5D 118.6(16) . . ?
 C2D C6D H6D 120.7 . . ?
 C5D C6D H6D 120.7 . . ?
 N1D C7D H7DA 106.6 . . ?
 N1D C7D H7DB 106.6 . . ?
 N1D C7D C8D 122.8(18) . . ?
 H7DA C7D H7DB 106.6 . . ?
 C8D C7D H7DA 106.6 . . ?
 C8D C7D H7DB 106.6 . . ?
 C9D C8D C7D 120.2(17) . . ?
 C9D C8D C12D 113.2(15) . . ?
 C12D C8D C7D 125.1(17) . . ?
 C8D C9D H9D 120.6 . . ?
 C8D C9D C10D 118.8(15) . . ?
 C10D C9D H9D 120.6 . . ?
 N3D C10D C9D 122.8(16) . . ?
 N3D C10D H10G 118.6 . . ?
 C9D C10D H10G 118.6 . . ?
 N3D C11D H11D 118.7 . . ?
 N3D C11D C12D 122.6(16) . . ?
 C12D C11D H11D 118.7 . . ?
 C8D C12D H12D 121.1 . . ?
 C11D C12D C8D 117.9(15) . . ?
 C11D C12D H12D 121.1 . . ?
 C23D F14D F15D 131(2) . 3_666 ?
 C23D F15D F14D 113.5(16) . 3_666 ?
 C24D O5D Cu2D 128.9(13) . . ?
 C26D O6D Cu2D 122.9(15) . . ?
 F13D C23D C24D 109.6(15) . . ?
 F14D C23D F13D 109.0(17) . . ?
 F14D C23D C24D 114.9(17) . . ?
 F15D C23D F13D 106.1(18) . . ?
 F15D C23D F14D 105.7(17) . . ?
 F15D C23D C24D 111.2(16) . . ?
 O5D C24D C23D 115.6(15) . . ?
 O5D C24D C25D 126.8(16) . . ?
 C25D C24D C23D 117.0(16) . . ?
 C24D C25D H25G 119.8 . . ?
 C26D C25D C24D 120.5(16) . . ?
 C26D C25D H25G 119.8 . . ?
 O6D C26D C25D 126.3(18) . . ?
 O6D C26D C27D 124.2(17) . . ?
 C25D C26D C27D 109.5(15) . . ?
 F16D C27D F17D 110(2) . . ?
 F16D C27D F18D 98.9(18) . . ?
 F16D C27D C26D 115.1(16) . . ?
 F17D C27D F18D 113(2) . . ?
 F17D C27D C26D 112.7(18) . . ?
 F18D C27D C26D 106.4(17) . . ?
 C29D O7D Cu2D 125.1(16) . . ?
 C31D O8D Cu2D 122.9(13) . . ?
 F19D C28D C29D 109.8(18) . . ?
 F20D C28D F19D 105.7(19) . . ?
 F20D C28D C29D 119(2) . . ?
 F21D C28D F19D 108(2) . . ?
 F21D C28D F20D 101(2) . . ?
 F21D C28D C29D 112(2) . . ?
 O7D C29D C28D 124.2(17) . . ?
 O7D C29D C30D 122.9(18) . . ?
 C30D C29D C28D 112.5(15) . . ?
 C29D C30D H30G 116.7 . . ?
 C31D C30D C29D 126.6(16) . . ?
 C31D C30D H30G 116.7 . . ?
 O8D C31D C30D 127.4(16) . . ?
 O8D C31D C32D 119.8(14) . . ?
 C30D C31D C32D 111.8(14) . . ?
 F22D C32D F24D 100.8(16) . . ?
 F22D C32D C31D 111.2(15) . . ?
 F23D C32D F22D 109.8(19) . . ?
 F23D C32D F24D 111.9(17) . . ?
 F23D C32D C31D 114.2(17) . . ?
 F24D C32D C31D 108.1(13) . . ?
 C24E O5E Cu2E 126.1(15) . . ?
 C26E O6E Cu2E 120.0(14) . . ?
 F13E C23E C24E 107.6(16) . . ?
 F14E C23E F13E 102.8(16) . . ?
 F14E C23E C24E 113.7(16) . . ?
 F15E C23E F13E 109.2(19) . . ?
 F15E C23E F14E 108.7(17) . . ?
 F15E C23E C24E 114.2(17) . . ?
 O5E C24E C23E 114.1(14) . . ?
 O5E C24E C25E 125.8(17) . . ?
 C25E C24E C23E 118.7(15) . . ?
 C24E C25E H25H 118.5 . . ?
 C26E C25E C24E 123.0(15) . . ?
 C26E C25E H25H 118.5 . . ?
 O6E C26E C25E 130.0(17) . . ?
 O6E C26E C27E 114.3(14) . . ?
 C25E C26E C27E 115.6(15) . . ?
 F16E C27E F17E 108.9(19) . . ?
 F16E C27E F18E 100.0(18) . . ?
 F16E C27E C26E 114.8(17) . . ?
 F17E C27E F18E 112.3(19) . . ?
 F17E C27E C26E 107.0(14) . . ?
 F18E C27E C26E 113.8(16) . . ?
 C29E O7E Cu2E 121.0(15) . . ?
 C31E O8E Cu2E 122.6(12) . . ?
 F19E C28E C29E 108.6(18) . . ?
 F20E C28E F19E 105(2) . . ?
 F20E C28E C29E 110.6(19) . . ?
 F21E C28E F19E 108(2) . . ?
 F21E C28E F20E 106(2) . . ?
 F21E C28E C29E 118.3(18) . . ?
 O7E C29E C28E 123.9(18) . . ?
 O7E C29E C30E 127.9(18) . . ?
 C28E C29E C30E 108.1(15) . . ?
 C29E C30E H30H 119.1 . . ?
 C31E C30E C29E 121.8(17) . . ?
 C31E C30E H30H 119.1 . . ?
 O8E C31E C30E 124.0(17) . . ?
 O8E C31E C32E 114.0(15) . . ?
 C30E C31E C32E 118.5(16) . . ?
 F22E C32E F23E 112.9(19) . . ?
 F22E C32E F24E 100.2(18) . . ?
 F22E C32E C31E 117.4(17) . . ?
 F23E C32E F24E 110.9(18) . . ?
 F23E C32E C31E 107.4(16) . . ?
 F24E C32E C31E 107.8(16) . . ?
 O5E Cu2E O6E 93.5(9) . . ?
 O5E Cu2E O7E 81.4(10) . . ?
 O5E Cu2E N3E 175.1(9) . . ?
 O6E Cu2E O7E 92.0(11) . . ?
 O8E Cu2E O5E 83.3(8) . . ?
 O8E Cu2E O6E 176.4(9) . . ?
 O8E Cu2E O7E 89.1(8) . . ?
 O8E Cu2E N3E 92.0(8) . . ?
 N3E Cu2E O6E 91.2(9) . . ?
 N3E Cu2E O7E 97.2(11) . . ?
 C19E O3E Cu1E 108.9(16) . . ?
 C21E O4E Cu1E 127.5(16) . . ?
 F7E C18E C19E 109.1(18) . . ?
 F8E C18E F7E 109(2) . . ?
 F8E C18E C19E 115.6(18) . . ?
 F9E C18E F7E 101(2) . . ?
 F9E C18E F8E 108(2) . . ?
 F9E C18E C19E 113.0(18) . . ?
 O3E C19E C18E 118.4(17) . . ?
 O3E C19E C20E 132.8(19) . . ?
 C20E C19E C18E 106.7(16) . . ?
 C19E C20E H20H 117.1 . . ?
 C21E C20E C19E 125.7(18) . . ?
 C21E C20E H20H 117.1 . . ?
 O4E C21E C20E 116.7(17) . . ?
 O4E C21E C22E 119.0(17) . . ?
 C20E C21E C22E 124.2(17) . . ?
 F10E C22E F11E 109(2) . . ?
 F10E C22E F12E 98.5(19) . . ?
 F10E C22E C21E 123(2) . . ?
 F11E C22E F12E 104(2) . . ?
 F11E C22E C21E 109.9(19) . . ?
 F12E C22E C21E 110.6(18) . . ?
 O4E Cu1E O3E 91.8(9) . . ?
 O4E Cu1E O2E 88.8(12) . . ?
 O1E Cu1E O3E 104.1(12) . . ?
 O1E Cu1E O4E 164.1(13) . . ?
 O1E Cu1E O2E 90.2(9) . . ?
 O2E Cu1E O3E 95.8(11) . . ?
 N2E Cu1E O3E 105.5(10) . . ?
 N2E Cu1E O4E 84.9(17) . . ?
 N2E Cu1E O1E 90.2(17) . . ?
 N2E Cu1E O2E 157.9(12) . . ?
 C14E O1E Cu1E 118.3(16) . . ?
 C16E O2E Cu1E 121.1(16) . . ?
 F1E C13E C14E 108.8(17) . . ?
 F2E C13E F1E 106.2(19) . . ?
 F2E C13E C14E 117.6(19) . . ?
 F3E C13E F1E 105(2) . . ?
 F3E C13E F2E 106(2) . . ?
 F3E C13E C14E 111.9(18) . . ?
 O1E C14E C13E 114.1(17) . . ?
 O1E C14E C15E 127.4(19) . . ?
 C15E C14E C13E 118.4(17) . . ?
 C14E C15E H15H 118.9 . . ?
 C14E C15E C16E 122.2(17) . . ?
 C16E C15E H15H 118.9 . . ?
 O2E C16E C15E 125.8(18) . . ?
 O2E C16E C17E 122.3(17) . . ?
 C15E C16E C17E 110.3(16) . . ?
 F4E C17E F5E 107(2) . . ?
 F4E C17E F6E 95.7(19) . . ?
 F4E C17E C16E 117.9(19) . . ?
 F5E C17E F6E 113(2) . . ?
 F5E C17E C16E 114.3(17) . . ?
 F6E C17E C16E 107.3(18) . . ?
 C4E N2E Cu1E 119.8(15) . . ?
 C4E N2E C5E 115.7(16) . . ?
 C5E N2E Cu1E 124.4(16) . . ?
 N1D C1E H1EA 108.0 . . ?
 N1D C1E H1EB 108.0 . . ?
 H1EA C1E H1EB 107.2 . . ?
 C2E C1E N1D 117.2(19) . . ?
 C2E C1E H1EA 108.0 . . ?
 C2E C1E H1EB 108.0 . . ?
 C3E C2E C1E 122.1(18) . . ?
 C6E C2E C1E 120.5(19) . . ?
 C6E C2E C3E 117.4(15) . . ?
 C2E C3E H3E 119.9 . . ?
 C2E C3E C4E 120.2(17) . . ?
 C4E C3E H3E 119.9 . . ?
 N2E C4E C3E 122.7(18) . . ?
 N2E C4E H4E 118.6 . . ?
 C3E C4E H4E 118.6 . . ?
 N2E C5E H5E 118.1 . . ?
 N2E C5E C6E 123.7(17) . . ?
 C6E C5E H5E 118.1 . . ?
 C2E C6E C5E 118.9(16) . . ?
 C2E C6E H6E 120.6 . . ?
 C5E C6E H6E 120.6 . . ?
 C10E N3E Cu2E 122.2(14) . . ?
 C11E N3E Cu2E 120.0(13) . . ?
 C11E N3E C10E 114.6(15) . . ?
 N1D C7E H7EA 108.3 . . ?
 N1D C7E H7EB 108.3 . . ?
 N1D C7E C8E 116.1(16) . . ?
 H7EA C7E H7EB 107.4 . . ?
 C8E C7E H7EA 108.3 . . ?
 C8E C7E H7EB 108.3 . . ?
 C9E C8E C7E 121.5(17) . . ?
 C9E C8E C12E 116.9(13) . . ?
 C12E C8E C7E 120.3(17) . . ?
 C8E C9E H9E 119.9 . . ?
 C8E C9E C10E 120.1(15) . . ?
 C10E C9E H9E 119.9 . . ?
 N3E C10E C9E 124.4(16) . . ?
 N3E C10E H10H 117.8 . . ?
 C9E C10E H10H 117.8 . . ?
 N3E C11E H11E 117.5 . . ?
 N3E C11E C12E 125.0(17) . . ?
 C12E C11E H11E 117.5 . . ?
 C8E C12E C11E 118.4(16) . . ?
 C8E C12E H12E 120.8 . . ?
 C11E C12E H12E 120.8 . . ?
 C3 N1 C4 116.9(12) . . ?
 C3 N1 Cu1 120.8(9) . . ?
 C4 N1 Cu1 121.4(10) . . ?
 C2 C1 C7C 125.0(11) . . ?
 C2 C1 C5 118.8(11) . . ?
 C5 C1 C7C 115.7(11) . . ?
 C1 C2 H2 119.8 . . ?
 C1 C2 C3 120.4(12) . . ?
 C3 C2 H2 119.8 . . ?
 N1 C3 C2 122.3(12) . . ?
 N1 C3 H3 118.9 . . ?
 C2 C3 H3 118.9 . . ?
 N1 C4 H4 118.3 . . ?
 N1 C4 C5 123.3(13) . . ?
 C5 C4 H4 118.3 . . ?
 C1 C5 C4 118.2(12) . . ?
 C1 C5 H5 120.9 . . ?
 C4 C5 H5 120.9 . . ?
 N1 Cu1 O2 107.0(7) . . ?
 O1 Cu1 N1 91.6(5) . . ?
 O1 Cu1 O2 87.2(5) . . ?
 O1 Cu1 O3 87.3(5) . . ?
 O3 Cu1 N1 167.0(7) . . ?
 O3 Cu1 O2 85.9(6) . . ?
 O4 Cu1 N1 88.5(5) . . ?
 O4 Cu1 O1 169.8(7) . . ?
 O4 Cu1 O2 102.5(7) . . ?
 O4 Cu1 O3 90.3(5) . . ?
 C7 O1 Cu1 126.6(10) . . ?
 C9 O2 Cu1 121.1(11) . . ?
 F1 C6 C7 109.0(13) . . ?
 F2 C6 F1 103.6(13) . . ?
 F2 C6 C7 118.0(13) . . ?
 F3 C6 F1 106.1(14) . . ?
 F3 C6 F2 107.0(14) . . ?
 F3 C6 C7 112.2(13) . . ?
 O1 C7 C6 116.4(13) . . ?
 O1 C7 C8 128.2(13) . . ?
 C8 C7 C6 115.3(12) . . ?
 C7 C8 H8 118.9 . . ?
 C9 C8 C7 122.1(12) . . ?
 C9 C8 H8 118.9 . . ?
 O2 C9 C8 125.4(13) . . ?
 O2 C9 C10 116.5(13) . . ?
 C8 C9 C10 118.1(12) . . ?
 F4 C10 F5 108.8(14) . . ?
 F4 C10 F6 102.8(14) . . ?
 F4 C10 C9 114.3(13) . . ?
 F5 C10 F6 105.7(14) . . ?
 F5 C10 C9 114.0(14) . . ?
 F6 C10 C9 110.4(13) . . ?
 C12 O3 Cu1 127.3(8) . . ?
 C14 O4 Cu1 128.6(9) . . ?
 F7 C11 C12 109.5(10) . . ?
 F8 C11 F7 108.8(11) . . ?
 F8 C11 C12 111.2(10) . . ?
 F9 C11 F7 105.2(11) . . ?
 F9 C11 F8 104.2(11) . . ?
 F9 C11 C12 117.4(11) . . ?
 O3 C12 C11 117.6(10) . . ?
 O3 C12 C13 126.3(10) . . ?
 C13 C12 C11 116.1(10) . . ?
 C12 C13 H13 119.5 . . ?
 C14 C13 C12 121.0(11) . . ?
 C14 C13 H13 119.5 . . ?
 O4 C14 C13 125.9(11) . . ?
 O4 C14 C15 118.1(11) . . ?
 C13 C14 C15 115.9(11) . . ?
 F10 C15 F12 105.4(12) . . ?
 F10 C15 C14 116.4(12) . . ?
 F11 C15 F10 106.7(13) . . ?
 F11 C15 F12 104.9(12) . . ?
 F11 C15 C14 111.1(14) . . ?
 F12 C15 C14 111.5(12) . . ?

loop_
  _geom_torsion_atom_site_label_1
  _geom_torsion_atom_site_label_2
  _geom_torsion_atom_site_label_3
  _geom_torsion_atom_site_label_4
  _geom_torsion
  _geom_torsion_site_symmetry_1
  _geom_torsion_site_symmetry_2
  _geom_torsion_site_symmetry_3
  _geom_torsion_site_symmetry_4
  _geom_torsion_publ_flag
 Cu1C O1C C14C C13C 173.2(8) . . . . ?
 Cu1C O1C C14C C15C -5(2) . . . . ?
 Cu1C O2C C16C C15C 8(2) . . . . ?
 Cu1C O2C C16C C17C -171.3(10) . . . . ?
 Cu1C O3C C19C C18C 165.1(9) . . . . ?
 Cu1C O3C C19C C20C -14(2) . . . . ?
 Cu1C O4C C21C C20C 23(2) . . . . ?
 Cu1C O4C C21C C22C -158.8(10) . . . . ?
 Cu1C N2C C4C C3C 170.0(9) . . . . ?
 Cu1C N2C C5C C6C -172.8(12) . . . . ?
 Cu2C O5C C24C C23C 157(3) . . . . ?
 Cu2C O5C C24C C25C -44(7) . . . . ?
 Cu2C O6C C26C C25C 13(8) . . . . ?
 Cu2C O6C C26C C27C -148(3) . . . . ?
 Cu2C O7C C29C C28C 173(2) . . . . ?
 Cu2C O7C C29C C30C -31(7) . . . . ?
 Cu2C O8C C31C C30C 8(10) . . . . ?
 Cu2C O8C C31C C32C 180(4) . . . . ?
 Cu2C N3C C10C C9C 168(4) . . . . ?
 Cu2C N3C C11C C12C -164(3) . . . . ?
 Cu1D O1D C14D C13D -171.5(17) . . . . ?
 Cu1D O1D C14D C15D 0(5) . . . . ?
 Cu1D O2D C16D C15D -17(3) . . . . ?
 Cu1D O2D C16D C17D 163.5(14) . . . . ?
 Cu1D O3D C19D C18D 169.3(12) . . . . ?
 Cu1D O3D C19D C20D -11(3) . . . . ?
 Cu1D O4D C21D C20D 9.7(17) . . . . ?
 Cu1D O4D C21D C22D -171.2(12) . . . . ?
 Cu1D N2D C4D C3D -168.3(19) . . . . ?
 Cu1D N2D C5D C6D 156(2) . . . . ?
 Cu2D N3D C10D C9D 171(2) . . . . ?
 Cu2D N3D C11D C12D -180(2) . . . . ?
 Cu2D O5D C24D C23D -166.1(12) . . . . ?
 Cu2D O5D C24D C25D 5(4) . . . . ?
 Cu2D O6D C26D C25D -25(2) . . . . ?
 Cu2D O6D C26D C27D 155.1(16) . . . . ?
 Cu2D O7D C29D C28D -166(2) . . . . ?
 Cu2D O7D C29D C30D 6(5) . . . . ?
 Cu2D O8D C31D C30D 8(3) . . . . ?
 Cu2D O8D C31D C32D 175.3(15) . . . . ?
 Ti1A Ti2A O34A Ti3A -158.4(3) . . . . ?
 Ti1A Ti8A O39A Ti7A -150.0(3) . . . . ?
 Ti1A O1A C1A O2A 19.5(18) . . . . ?
 Ti1A O1A C1A C2A -162.1(8) . . . . ?
 Ti1A O3A C6A O4A 15.4(14) . . . . ?
 Ti1A O3A C6A C7A -161.7(6) . . . . ?
 Ti1A O30A C71A O29A 4.6(14) . . . . ?
 Ti1A O30A C71A C72A -172.5(6) . . . . ?
 Ti1A O32A C76A O31A 17.0(13) . . . . ?
 Ti1A O32A C76A C77A -158.9(6) . . . . ?
 Ti2A Ti1A O40A Ti8A 154.2(3) . . . . ?
 Ti2A Ti3A O35A Ti4A 163.3(4) . . . . ?
 Ti2A O2A C1A O1A -1.1(17) . . . . ?
 Ti2A O2A C1A C2A -179.5(8) . . . . ?
 Ti2A O4A C6A O3A 1.5(16) . . . . ?
 Ti2A O4A C6A C7A 178.6(7) . . . . ?
 Ti2A O5A C11A O6A -9.0(16) . . . . ?
 Ti2A O5A C11A C12A 172.2(7) . . . . ?
 Ti2A O7A C16A O8A -21.7(15) . . . . ?
 Ti2A O7A C16A C17A 153.5(7) . . . . ?
 Ti3A Ti2A O33A Ti1A -148.7(3) . . . . ?
 Ti3A Ti4A O36A Ti5A -156.1(4) . . . . ?
 Ti3A O6A C11A O5A -14.8(14) . . . . ?
 Ti3A O6A C11A C12A 164.0(6) . . . . ?
 Ti3A O8A C16A O7A -3.5(17) . . . . ?
 Ti3A O8A C16A C17A -178.7(7) . . . . ?
 Ti3A O9A C21A O10A 14.5(19) . . . . ?
 Ti3A O9A C21A C22A -167.1(7) . . . . ?
 Ti3A O11A C26A O12A -3.9(16) . . . . ?
 Ti3A O11A C26A C27A 172.1(8) . . . . ?
 Ti4A Ti3A O34A Ti2A 139.2(3) . . . . ?
 Ti4A Ti5A O37A Ti6A 149.7(3) . . . . ?
 Ti4A O10A C21A O9A 7(2) . . . . ?
 Ti4A O10A C21A C22A -171.5(7) . . . . ?
 Ti4A O12A C26A O11A 20.7(18) . . . . ?
 Ti4A O12A C26A C27A -155.5(8) . . . . ?
 Ti4A O13A C31A O14A -13(2) . . . . ?
 Ti4A O13A C31A C32A 172.1(9) . . . . ?
 Ti4A O15A C36A O16A -1.2(16) . . . . ?
 Ti4A O15A C36A C37A -172.6(7) . . . . ?
 Ti5A Ti4A O35A Ti3A -148.6(4) . . . . ?
 Ti5A Ti6A O38A Ti7A -150.0(3) . . . . ?
 Ti5A O14A C31A O13A 11(2) . . . . ?
 Ti5A O14A C31A C32A -174.2(8) . . . . ?
 Ti5A O16A C36A O15A 1.4(15) . . . . ?
 Ti5A O16A C36A C37A 172.9(7) . . . . ?
 Ti5A O17A C41A O18A 0.9(15) . . . . ?
 Ti5A O17A C41A C42A 178.9(6) . . . . ?
 Ti5A O19A C46A O20A 3.1(15) . . . . ?
 Ti5A O19A C46A C47A -170.8(7) . . . . ?
 Ti6A Ti5A O36A Ti4A 154.8(4) . . . . ?
 Ti6A Ti7A O39A Ti8A 146.5(3) . . . . ?
 Ti6A O18A C41A O17A -22.5(14) . . . . ?
 Ti6A O18A C41A C42A 159.6(6) . . . . ?
 Ti6A O20A C46A O19A -22.1(14) . . . . ?
 Ti6A O20A C46A C47A 152.0(7) . . . . ?
 Ti6A O21A C51A O22A 1.0(14) . . . . ?
 Ti6A O21A C51A C52A 177.3(6) . . . . ?
 Ti6A O23A C56A O24A -11.7(13) . . . . ?
 Ti6A O23A C56A C57A 163.6(6) . . . . ?
 Ti7A Ti6A O37A Ti5A -162.5(3) . . . . ?
 Ti7A Ti8A O40A Ti1A -158.5(3) . . . . ?
 Ti7A O22A C51A O21A 12.4(14) . . . . ?
 Ti7A O22A C51A C52A -163.9(6) . . . . ?
 Ti7A O24A C56A O23A 19.6(12) . . . . ?
 Ti7A O24A C56A C57A -155.4(6) . . . . ?
 Ti7A O25A C61A O26A 5.2(14) . . . . ?
 Ti7A O25A C61A C62A -171.6(6) . . . . ?
 Ti7A O27A C66A O28A 17.0(12) . . . . ?
 Ti7A O27A C66A C67A -157.8(6) . . . . ?
 Ti8A Ti1A O33A Ti2A 161.0(3) . . . . ?
 Ti8A Ti7A O38A Ti6A 160.3(3) . . . . ?
 Ti8A O26A C61A O25A -11.3(15) . . . . ?
 Ti8A O26A C61A C62A 165.6(6) . . . . ?
 Ti8A O28A C66A O27A -21.3(12) . . . . ?
 Ti8A O28A C66A C67A 153.6(6) . . . . ?
 Ti8A O29A C71A O30A -11.3(15) . . . . ?
 Ti8A O29A C71A C72A 165.7(6) . . . . ?
 Ti8A O31A C76A O32A -18.7(13) . . . . ?
 Ti8A O31A C76A C77A 157.0(6) . . . . ?
 Ti1B Ti2B O34B Ti3B -151.8(3) . . . . ?
 Ti1B Ti8B O39B Ti7B -150.6(3) . . . . ?
 Ti1B O1B C1B O2B 13.9(16) . . . . ?
 Ti1B O1B C1B C2B -164.9(7) . . . . ?
 Ti1B O3B C6B O4B 12.6(15) . . . . ?
 Ti1B O3B C6B C7B -157.5(8) . . . . ?
 Ti1B O30B C71B O29B 4.8(17) . . . . ?
 Ti1B O30B C71B C72B -176.1(7) . . . . ?
 Ti1B O32B C76B O31B 12.9(14) . . . . ?
 Ti1B O32B C76B C77B -161.4(6) . . . . ?
 Ti2B Ti1B O40B Ti8B 151.3(3) . . . . ?
 Ti2B Ti3B O35B Ti4B 144.5(3) . . . . ?
 Ti2B O2B C1B O1B -2.9(17) . . . . ?
 Ti2B O2B C1B C2B 175.8(7) . . . . ?
 Ti2B O4B C6B O3B -4.4(16) . . . . ?
 Ti2B O4B C6B C7B 165.1(8) . . . . ?
 Ti2B O5B C11B O6B -2.2(16) . . . . ?
 Ti2B O5B C11B C12B 174.3(7) . . . . ?
 Ti2B O7B C16B O8B 10.9(15) . . . . ?
 Ti2B O7B C16B C17B -171.5(8) . . . . ?
 Ti3B Ti2B O33B Ti1B -153.2(3) . . . . ?
 Ti3B Ti4B O36B Ti5B -143.0(3) . . . . ?
 Ti3B O6B C11B O5B 10.7(15) . . . . ?
 Ti3B O6B C11B C12B -165.8(6) . . . . ?
 Ti3B O8B C16B O7B -4.2(14) . . . . ?
 Ti3B O8B C16B C17B 178.1(7) . . . . ?
 Ti3B O9B C21B O10B -12.7(15) . . . . ?
 Ti3B O9B C21B C22B 161.5(7) . . . . ?
 Ti3B O11B C26B O12B -13.0(16) . . . . ?
 Ti3B O11B C26B C27B 176.6(8) . . . . ?
 Ti4B Ti3B O34B Ti2B 159.4(3) . . . . ?
 Ti4B Ti5B O37B Ti6B 150.3(3) . . . . ?
 Ti4B O10B C21B O9B -7.6(17) . . . . ?
 Ti4B O10B C21B C22B 178.4(7) . . . . ?
 Ti4B O12B C26B O11B -7.1(15) . . . . ?
 Ti4B O12B C26B C27B 163.9(8) . . . . ?
 Ti4B O13B C31B O14B 8.7(14) . . . . ?
 Ti4B O13B C31B C32B -170.7(7) . . . . ?
 Ti4B O15B C36B O16B 0.9(16) . . . . ?
 Ti4B O15B C36B C37B 175.4(7) . . . . ?
 Ti5B Ti4B O35B Ti3B -161.2(3) . . . . ?
 Ti5B Ti6B O38B Ti7B -152.2(3) . . . . ?
 Ti5B O14B C31B O13B 13.2(15) . . . . ?
 Ti5B O14B C31B C32B -167.4(6) . . . . ?
 Ti5B O16B C36B O15B 19.4(15) . . . . ?
 Ti5B O16B C36B C37B -154.8(8) . . . . ?
 Ti5B O17B C41B O18B 5.9(14) . . . . ?
 Ti5B O17B C41B C42B -175.4(6) . . . . ?
 Ti5B O19B C46B O20B 5.3(13) . . . . ?
 Ti5B O19B C46B C47B -169.1(6) . . . . ?
 Ti6B Ti5B O36B Ti4B 159.9(3) . . . . ?
 Ti6B Ti7B O39B Ti8B 154.9(3) . . . . ?
 Ti6B O18B C41B O17B -19.7(15) . . . . ?
 Ti6B O18B C41B C42B 161.6(6) . . . . ?
 Ti6B O20B C46B O19B -18.6(12) . . . . ?
 Ti6B O20B C46B C47B 155.9(6) . . . . ?
 Ti6B O21B C51B O22B -13.4(15) . . . . ?
 Ti6B O21B C51B C52B 165.8(6) . . . . ?
 Ti6B O23B C56B O24B -14.6(13) . . . . ?
 Ti6B O23B C56B C57B 162.0(6) . . . . ?
 Ti7B Ti6B O37B Ti5B -158.7(3) . . . . ?
 Ti7B Ti8B O40B Ti1B -158.1(3) . . . . ?
 Ti7B O22B C51B O21B 11.8(15) . . . . ?
 Ti7B O22B C51B C52B -167.4(6) . . . . ?
 Ti7B O24B C56B O23B 14.2(13) . . . . ?
 Ti7B O24B C56B C57B -162.4(6) . . . . ?
 Ti7B O25B C61B O26B 18.0(19) . . . . ?
 Ti7B O25B C61B C62B -171.1(8) . . . . ?
 Ti7B O27B C66B O28B 22.0(16) . . . . ?
 Ti7B O27B C66B C67B -149.8(7) . . . . ?
 Ti8B Ti1B O33B Ti2B 157.4(3) . . . . ?
 Ti8B Ti7B O38B Ti6B 152.4(3) . . . . ?
 Ti8B O26B C61B O25B -10.4(18) . . . . ?
 Ti8B O26B C61B C62B 178.3(7) . . . . ?
 Ti8B O28B C66B O27B -18.1(16) . . . . ?
 Ti8B O28B C66B C67B 153.6(7) . . . . ?
 Ti8B O29B C71B O30B -17.6(16) . . . . ?
 Ti8B O29B C71B C72B 163.3(7) . . . . ?
 Ti8B O31B C76B O32B -23.4(13) . . . . ?
 Ti8B O31B C76B C77B 150.9(6) . . . . ?
 F1C C13C C14C O1C 91.8(14) . . . . ?
 F1C C13C C14C C15C -89.5(15) . . . . ?
 F2C C13C C14C O1C -152.3(13) . . . . ?
 F2C C13C C14C C15C 26.3(19) . . . . ?
 F3C C13C C14C O1C -22.6(19) . . . . ?
 F3C C13C C14C C15C 156.1(15) . . . . ?
 O1C C14C C15C C16C -5(2) . . . . ?
 O2C C16C C17C F4C 173.8(16) . . . . ?
 O2C C16C C17C F5C -58(2) . . . . ?
 O2C C16C C17C F6C 57.3(18) . . . . ?
 C13C C14C C15C C16C 176.3(14) . . . . ?
 C14C C15C C16C O2C 4(3) . . . . ?
 C14C C15C C16C C17C -177.2(13) . . . . ?
 C15C C16C C17C F4C -6(2) . . . . ?
 C15C C16C C17C F5C 122.8(17) . . . . ?
 C15C C16C C17C F6C -122.0(16) . . . . ?
 F7C C18C C19C O3C 67.6(19) . . . . ?
 F7C C18C C19C C20C -113.5(16) . . . . ?
 F8C C18C C19C O3C -48(2) . . . . ?
 F8C C18C C19C C20C 130.7(16) . . . . ?
 F9C C18C C19C O3C -169.2(15) . . . . ?
 F9C C18C C19C C20C 10(2) . . . . ?
 O3C C19C C20C C21C -4(3) . . . . ?
 O4C C21C C22C F10C -62(2) . . . . ?
 O4C C21C C22C F11C 170.7(15) . . . . ?
 O4C C21C C22C F12C 51(2) . . . . ?
 C18C C19C C20C C21C 176.9(13) . . . . ?
 C19C C20C C21C O4C -2(2) . . . . ?
 C19C C20C C21C C22C 179.1(14) . . . . ?
 C20C C21C C22C F10C 116.4(17) . . . . ?
 C20C C21C C22C F11C -11(2) . . . . ?
 C20C C21C C22C F12C -130.2(16) . . . . ?
 F13C C23C C24C O5C -60(5) . . . . ?
 F13C C23C C24C C25C 140(5) . . . . ?
 F14C C23C C24C O5C -178(5) . . . . ?
 F14C C23C C24C C25C 21(5) . . . . ?
 F15C C23C C24C O5C 57(5) . . . . ?
 F15C C23C C24C C25C -103(5) . . . . ?
 O5C C24C C25C C26C 23(9) . . . . ?
 O6C C26C C27C F16C 4(6) . . . . ?
 O6C C26C C27C F17C 134(5) . . . . ?
 O6C C26C C27C F18C -111(5) . . . . ?
 C23C C24C C25C C26C -179(5) . . . . ?
 C24C C25C C26C O6C -5(9) . . . . ?
 C24C C25C C26C C27C 157(5) . . . . ?
 C25C C26C C27C F16C -160(4) . . . . ?
 C25C C26C C27C F17C -29(5) . . . . ?
 C25C C26C C27C F18C 85(4) . . . . ?
 F19C C28C C29C O7C 56(4) . . . . ?
 F19C C28C C29C C30C -101(4) . . . . ?
 F20C C28C C29C O7C -59(5) . . . . ?
 F20C C28C C29C C30C 144(4) . . . . ?
 F21C C28C C29C O7C 173(4) . . . . ?
 F21C C28C C29C C30C 16(5) . . . . ?
 O7C C29C C30C C31C 22(8) . . . . ?
 O8C C31C C32C F22C -173(5) . . . . ?
 O8C C31C C32C F23C -48(5) . . . . ?
 O8C C31C C32C F24C 69(5) . . . . ?
 C28C C29C C30C C31C 177(4) . . . . ?
 C29C C30C C31C O8C -10(10) . . . . ?
 C29C C30C C31C C32C 178(4) . . . . ?
 C30C C31C C32C F22C 0(5) . . . . ?
 C30C C31C C32C F23C 125(5) . . . . ?
 C30C C31C C32C F24C -117(5) . . . . ?
 F1D C13D C14D O1D -70(3) . . . . ?
 F1D C13D C14D C15D 118(3) . . . . ?
 F2D C13D C14D O1D 170(3) . . . . ?
 F2D C13D C14D C15D -2(3) . . . . ?
 F3D C13D C14D O1D 51(3) . . . . ?
 F3D C13D C14D C15D -121(3) . . . . ?
 O1D C14D C15D C16D 11(5) . . . . ?
 O2D C16D C17D F4D 178(3) . . . . ?
 O2D C16D C17D F5D 50(2) . . . . ?
 O2D C16D C17D F6D -69(2) . . . . ?
 C13D C14D C15D C16D -177(3) . . . . ?
 C14D C15D C16D O2D -2(4) . . . . ?
 C14D C15D C16D C17D 178(2) . . . . ?
 C15D C16D C17D F4D -2(3) . . . . ?
 C15D C16D C17D F5D -130(3) . . . . ?
 C15D C16D C17D F6D 112(3) . . . . ?
 F7D C18D C19D O3D 80(3) . . . . ?
 F7D C18D C19D C20D -100(2) . . . . ?
 F8D C18D C19D O3D -41(3) . . . . ?
 F8D C18D C19D C20D 139(2) . . . . ?
 F9D C18D C19D O3D -166(2) . . . . ?
 F9D C18D C19D C20D 14(3) . . . . ?
 O3D C19D C20D C21D -2(3) . . . . ?
 O4D C21D C22D F10D 175(2) . . . . ?
 O4D C21D C22D F11D 48(2) . . . . ?
 O4D C21D C22D F12D -67.5(19) . . . . ?
 C18D C19D C20D C21D 177.8(17) . . . . ?
 C19D C20D C21D O4D 3(3) . . . . ?
 C19D C20D C21D C22D -176.5(17) . . . . ?
 C20D C21D C22D F10D -5(2) . . . . ?
 C20D C21D C22D F11D -132(2) . . . . ?
 C20D C21D C22D F12D 112(2) . . . . ?
 O1A Ti1A O33A Ti2A -40.4(4) . . . . ?
 O1A C1A C2A C3A 38.0(17) . . . . ?
 O1A C1A C2A C4A -74.7(15) . . . . ?
 O1A C1A C2A C5A 171.2(13) . . . . ?
 O2A Ti2A O33A Ti1A 50.1(5) . . . . ?
 O2A C1A C2A C3A -143.5(14) . . . . ?
 O2A C1A C2A C4A 103.8(15) . . . . ?
 O2A C1A C2A C5A -10.3(18) . . . . ?
 O3A Ti1A O33A Ti2A 46.2(4) . . . . ?
 O3A Ti1A O40A Ti8A -129.9(3) . . . . ?
 O3A C6A C7A C8A -13.2(14) . . . . ?
 O3A C6A C7A C9A 112.6(11) . . . . ?
 O3A C6A C7A C10A -130.6(10) . . . . ?
 O4A Ti2A O33A Ti1A -37.7(4) . . . . ?
 O4A Ti2A O34A Ti3A 128.8(4) . . . . ?
 O4A C6A C7A C8A 169.5(11) . . . . ?
 O4A C6A C7A C9A -64.7(13) . . . . ?
 O4A C6A C7A C10A 52.1(12) . . . . ?
 O5A Ti2A O34A Ti3A 42.2(4) . . . . ?
 O5A C11A C12A C13A 28.7(16) . . . . ?
 O5A C11A C12A C14A -89.0(14) . . . . ?
 O5A C11A C12A C15A 152.5(13) . . . . ?
 O6A Ti3A O34A Ti2A -55.4(5) . . . . ?
 O6A C11A C12A C13A -150.2(13) . . . . ?
 O6A C11A C12A C14A 92.2(14) . . . . ?
 O6A C11A C12A C15A -26.4(15) . . . . ?
 O7A Ti2A O33A Ti1A 136.0(4) . . . . ?
 O7A Ti2A O34A Ti3A -45.5(5) . . . . ?
 O7A C16A C17A C18A -154.0(12) . . . . ?
 O7A C16A C17A C19A 88.7(14) . . . . ?
 O7A C16A C17A C20A -32.8(15) . . . . ?
 O8A Ti3A O34A Ti2A 31.9(5) . . . . ?
 O8A Ti3A O35A Ti4A -125.8(5) . . . . ?
 O8A C16A C17A C18A 21.7(16) . . . . ?
 O8A C16A C17A C19A -95.6(14) . . . . ?
 O8A C16A C17A C20A 142.9(12) . . . . ?
 O9A Ti3A O35A Ti4A -39.7(5) . . . . ?
 O9A C21A C22A C23A 44.4(13) . . . . ?
 O9A C21A C22A C24A -72.6(14) . . . . ?
 O9A C21A C22A C25A 171.0(12) . . . . ?
 O10A Ti4A O35A Ti3A 50.8(5) . . . . ?
 O10A C21A C22A C23A -137.1(11) . . . . ?
 O10A C21A C22A C24A 105.9(13) . . . . ?
 O10A C21A C22A C25A -10.5(16) . . . . ?
 O11A Ti3A O34A Ti2A -144.7(4) . . . . ?
 O11A Ti3A O35A Ti4A 47.9(5) . . . . ?
 O11A C26A C27A C28A -120.2(14) . . . . ?
 O11A C26A C27A C29A 1.1(16) . . . . ?
 O11A C26A C27A C30A 123.7(13) . . . . ?
 O12A Ti4A O35A Ti3A -39.2(5) . . . . ?
 O12A Ti4A O36A Ti5A 132.9(5) . . . . ?
 O12A C26A C27A C28A 56.2(16) . . . . ?
 O12A C26A C27A C29A 177.5(11) . . . . ?
 O12A C26A C27A C30A -59.9(14) . . . . ?
 O13A Ti4A O36A Ti5A 46.1(5) . . . . ?
 O13A C31A C32A C33A -32.8(18) . . . . ?
 O13A C31A C32A C34A 72.8(17) . . . . ?
 O13A C31A C32A C35A -168.7(15) . . . . ?
 O14A Ti5A O36A Ti4A -47.0(5) . . . . ?
 O14A C31A C32A C33A 152.0(16) . . . . ?
 O14A C31A C32A C34A -102.4(16) . . . . ?
 O14A C31A C32A C35A 16.1(19) . . . . ?
 O15A Ti4A O35A Ti3A 138.5(5) . . . . ?
 O15A Ti4A O36A Ti5A -41.2(5) . . . . ?
 O15A C36A C37A C38A -46.5(15) . . . . ?
 O15A C36A C37A C39A -164.6(13) . . . . ?
 O15A C36A C37A C40A 73.3(16) . . . . ?
 O16A Ti5A O36A Ti4A 41.7(5) . . . . ?
 O16A Ti5A O37A Ti6A -136.6(4) . . . . ?
 O16A C36A C37A C38A 141.7(13) . . . . ?
 O16A C36A C37A C39A 23.5(16) . . . . ?
 O16A C36A C37A C40A -98.5(16) . . . . ?
 O17A Ti5A O37A Ti6A -51.0(5) . . . . ?
 O17A C41A C42A C43A -42.7(15) . . . . ?
 O17A C41A C42A C44A -151.1(14) . . . . ?
 O17A C41A C42A C45A 86.6(14) . . . . ?
 O18A Ti6A O37A Ti5A 40.6(4) . . . . ?
 O18A C41A C42A C43A 135.3(13) . . . . ?
 O18A C41A C42A C44A 26.9(15) . . . . ?
 O18A C41A C42A C45A -95.3(13) . . . . ?
 O19A Ti5A O36A Ti4A -132.9(5) . . . . ?
 O19A Ti5A O37A Ti6A 35.8(4) . . . . ?
 O19A C46A C47A C48A -146.4(12) . . . . ?
 O19A C46A C47A C49A -18.8(16) . . . . ?
 O19A C46A C47A C50A 100.4(13) . . . . ?
 O20A Ti6A O37A Ti5A -46.0(4) . . . . ?
 O20A Ti6A O38A Ti7A 133.3(4) . . . . ?
 O20A C46A C47A C48A 39.1(14) . . . . ?
 O20A C46A C47A C49A 166.7(13) . . . . ?
 O20A C46A C47A C50A -74.1(13) . . . . ?
 O21A Ti6A O38A Ti7A 48.1(4) . . . . ?
 O21A C51A C52A C53A 175.9(9) . . . . ?
 O21A C51A C52A C54A 55.4(11) . . . . ?
 O21A C51A C52A C55A -64.7(11) . . . . ?
 O22A Ti7A O38A Ti6A -41.8(4) . . . . ?
 O22A C51A C52A C53A -7.7(13) . . . . ?
 O22A C51A C52A C54A -128.1(10) . . . . ?
 O22A C51A C52A C55A 111.7(10) . . . . ?
 O23A Ti6A O37A Ti5A 124.7(4) . . . . ?
 O23A Ti6A O38A Ti7A -39.6(4) . . . . ?
 O23A C56A C57A C58A -72.3(10) . . . . ?
 O23A C56A C57A C59A 41.9(11) . . . . ?
 O23A C56A C57A C60A 166.5(8) . . . . ?
 O24A Ti7A O38A Ti6A 44.2(4) . . . . ?
 O24A Ti7A O39A Ti8A -137.4(4) . . . . ?
 O24A C56A C57A C58A 103.0(10) . . . . ?
 O24A C56A C57A C59A -142.8(9) . . . . ?
 O24A C56A C57A C60A -18.2(11) . . . . ?
 O25A Ti7A O39A Ti8A -51.6(4) . . . . ?
 O25A C61A C62A C63A -45.9(11) . . . . ?
 O25A C61A C62A C64A 71.4(10) . . . . ?
 O25A C61A C62A C65A -167.1(9) . . . . ?
 O26A Ti8A O39A Ti7A 48.1(4) . . . . ?
 O26A C61A C62A C63A 137.0(9) . . . . ?
 O26A C61A C62A C64A -105.7(9) . . . . ?
 O26A C61A C62A C65A 15.8(12) . . . . ?
 O27A Ti7A O38A Ti6A -125.4(4) . . . . ?
 O27A Ti7A O39A Ti8A 35.8(4) . . . . ?
 O27A C66A C67A C68A -23.5(11) . . . . ?
 O27A C66A C67A C69A 97.0(10) . . . . ?
 O27A C66A C67A C70A -145.6(8) . . . . ?
 O28A Ti8A O39A Ti7A -37.9(4) . . . . ?
 O28A Ti8A O40A Ti1A 127.1(4) . . . . ?
 O28A C66A C67A C68A 161.3(8) . . . . ?
 O28A C66A C67A C69A -78.2(10) . . . . ?
 O28A C66A C67A C70A 39.2(11) . . . . ?
 O29A Ti8A O40A Ti1A 43.4(4) . . . . ?
 O29A C71A C72A C73A 3.9(12) . . . . ?
 O29A C71A C72A C74A -113.0(10) . . . . ?
 O29A C71A C72A C75A 124.0(10) . . . . ?
 O30A Ti1A O40A Ti8A -46.3(4) . . . . ?
 O30A C71A C72A C73A -178.9(8) . . . . ?
 O30A C71A C72A C74A 64.2(10) . . . . ?
 O30A C71A C72A C75A -58.8(11) . . . . ?
 O31A Ti8A O39A Ti7A 134.5(4) . . . . ?
 O31A Ti8A O40A Ti1A -43.0(4) . . . . ?
 O31A C76A C77A C78A 23.8(13) . . . . ?
 O31A C76A C77A C79A -93.6(11) . . . . ?
 O31A C76A C77A C80A 148.9(9) . . . . ?
 O32A Ti1A O33A Ti2A -124.7(4) . . . . ?
 O32A Ti1A O40A Ti8A 41.8(4) . . . . ?
 O32A C76A C77A C78A -160.2(10) . . . . ?
 O32A C76A C77A C79A 82.4(11) . . . . ?
 O32A C76A C77A C80A -35.0(11) . . . . ?
 O33A Ti1A O40A Ti8A 138.0(4) . . . . ?
 O33A Ti2A O34A Ti3A -138.7(4) . . . . ?
 O34A Ti2A O33A Ti1A -131.2(4) . . . . ?
 O34A Ti3A O35A Ti4A 141.8(5) . . . . ?
 O35A Ti3A O34A Ti2A 123.3(4) . . . . ?
 O35A Ti4A O36A Ti5A -135.8(5) . . . . ?
 O36A Ti4A O35A Ti3A -130.7(5) . . . . ?
 O36A Ti5A O37A Ti6A 131.0(4) . . . . ?
 O37A Ti5A O36A Ti4A 134.9(5) . . . . ?
 O37A Ti6A O38A Ti7A -133.9(4) . . . . ?
 O38A Ti6A O37A Ti5A -142.9(4) . . . . ?
 O38A Ti7A O39A Ti8A 129.7(4) . . . . ?
 O39A Ti7A O38A Ti6A 140.7(4) . . . . ?
 O39A Ti8A O40A Ti1A -139.0(4) . . . . ?
 O40A Ti1A O33A Ti2A 142.5(4) . . . . ?
 O40A Ti8A O39A Ti7A -132.0(4) . . . . ?
 O1B Ti1B O33B Ti2B -43.7(4) . . . . ?
 O1B C1B C2B C3B -17.6(14) . . . . ?
 O1B C1B C2B C4B -135.4(12) . . . . ?
 O1B C1B C2B C5B 100.9(11) . . . . ?
 O2B Ti2B O33B Ti1B 49.3(5) . . . . ?
 O2B C1B C2B C3B 163.6(11) . . . . ?
 O2B C1B C2B C4B 45.7(15) . . . . ?
 O2B C1B C2B C5B -78.0(11) . . . . ?
 O3B Ti1B O33B Ti2B 43.1(4) . . . . ?
 O3B Ti1B O40B Ti8B -133.7(4) . . . . ?
 O3B C6B C7B C8B -174.1(12) . . . . ?
 O3B C6B C7B C9B 72.1(13) . . . . ?
 O3B C6B C7B C10B -39.5(15) . . . . ?
 O4B Ti2B O33B Ti1B -38.6(4) . . . . ?
 O4B Ti2B O34B Ti3B 134.7(4) . . . . ?
 O4B C6B C7B C8B 15.3(17) . . . . ?
 O4B C6B C7B C9B -98.4(14) . . . . ?
 O4B C6B C7B C10B 149.9(12) . . . . ?
 O5B Ti2B O34B Ti3B 48.7(4) . . . . ?
 O5B C11B C12B C13B -66.4(13) . . . . ?
 O5B C11B C12B C14B 48.0(15) . . . . ?
 O5B C11B C12B C15B 169.7(12) . . . . ?
 O6B Ti3B O34B Ti2B -44.5(4) . . . . ?
 O6B C11B C12B C13B 110.3(12) . . . . ?
 O6B C11B C12B C14B -135.3(13) . . . . ?
 O6B C11B C12B C15B -13.6(15) . . . . ?
 O7B Ti2B O33B Ti1B 134.5(4) . . . . ?
 O7B Ti2B O34B Ti3B -40.3(4) . . . . ?
 O7B C16B C17B C18B 2.0(18) . . . . ?
 O7B C16B C17B C19B -111.1(14) . . . . ?
 O7B C16B C17B C20B 138.9(12) . . . . ?
 O8B Ti3B O34B Ti2B 43.6(4) . . . . ?
 O8B Ti3B O35B Ti4B -141.0(4) . . . . ?
 O8B C16B C17B C18B 179.8(14) . . . . ?
 O8B C16B C17B C19B 66.7(14) . . . . ?
 O8B C16B C17B C20B -43.4(15) . . . . ?
 O9B Ti3B O35B Ti4B -51.0(4) . . . . ?
 O9B C21B C22B C23B -87.5(12) . . . . ?
 O9B C21B C22B C24B 16.8(15) . . . . ?
 O9B C21B C22B C25B 161.5(12) . . . . ?
 O10B Ti4B O35B Ti3B 40.5(5) . . . . ?
 O10B C21B C22B C23B 87.0(12) . . . . ?
 O10B C21B C22B C24B -168.8(11) . . . . ?
 O10B C21B C22B C25B -24.1(16) . . . . ?
 O11B Ti3B O34B Ti2B -130.3(4) . . . . ?
 O11B Ti3B O35B Ti4B 36.3(4) . . . . ?
 O11B C26B C27B C28B -129.1(13) . . . . ?
 O11B C26B C27B C29B -0.8(17) . . . . ?
 O11B C26B C27B C30B 116.9(12) . . . . ?
 O12B Ti4B O35B Ti3B -47.0(4) . . . . ?
 O12B Ti4B O36B Ti5B 141.3(4) . . . . ?
 O12B C26B C27B C28B 59.2(15) . . . . ?
 O12B C26B C27B C29B -172.5(12) . . . . ?
 O12B C26B C27B C30B -54.8(13) . . . . ?
 O13B Ti4B O36B Ti5B 52.9(4) . . . . ?
 O13B C31B C32B C33B -110.4(14) . . . . ?
 O13B C31B C32B C34B 145.0(13) . . . . ?
 O13B C31B C32B C35B 9.4(17) . . . . ?
 O14B Ti5B O36B Ti4B -41.5(4) . . . . ?
 O14B C31B C32B C33B 70.2(15) . . . . ?
 O14B C31B C32B C34B -34.5(16) . . . . ?
 O14B C31B C32B C35B -170.0(14) . . . . ?
 O15B Ti4B O35B Ti3B 127.2(4) . . . . ?
 O15B Ti4B O36B Ti5B -34.5(4) . . . . ?
 O15B C36B C37B C38B 66.7(15) . . . . ?
 O15B C36B C37B C39B -41.4(15) . . . . ?
 O15B C36B C37B C40B -164.0(14) . . . . ?
 O16B Ti5B O36B Ti4B 45.5(4) . . . . ?
 O16B Ti5B O37B Ti6B -133.7(4) . . . . ?
 O16B C36B C37B C38B -118.4(13) . . . . ?
 O16B C36B C37B C39B 133.5(13) . . . . ?
 O16B C36B C37B C40B 10.8(18) . . . . ?
 O17B Ti5B O37B Ti6B -49.5(4) . . . . ?
 O17B C41B C42B C43B 1.0(13) . . . . ?
 O17B C41B C42B C44B 123.3(12) . . . . ?
 O17B C41B C42B C45B -116.0(11) . . . . ?
 O18B Ti6B O37B Ti5B 42.9(4) . . . . ?
 O18B C41B C42B C43B 179.8(10) . . . . ?
 O18B C41B C42B C44B -57.9(14) . . . . ?
 O18B C41B C42B C45B 62.8(12) . . . . ?
 O19B Ti5B O36B Ti4B -126.9(4) . . . . ?
 O19B Ti5B O37B Ti6B 38.3(4) . . . . ?
 O19B C46B C47B C48B -35.0(12) . . . . ?
 O19B C46B C47B C49B 83.4(11) . . . . ?
 O19B C46B C47B C50B -159.7(10) . . . . ?
 O20B Ti6B O37B Ti5B -45.2(4) . . . . ?
 O20B Ti6B O38B Ti7B 132.6(4) . . . . ?
 O20B C46B C47B C48B 150.2(9) . . . . ?
 O20B C46B C47B C49B -91.4(11) . . . . ?
 O20B C46B C47B C50B 25.5(13) . . . . ?
 O21B Ti6B O38B Ti7B 47.7(4) . . . . ?
 O21B C51B C52B C53B 59.2(16) . . . . ?
 O21B C51B C52B C54B -72.7(14) . . . . ?
 O21B C51B C52B C55B 174.6(13) . . . . ?
 O22B Ti7B O38B Ti6B -48.8(4) . . . . ?
 O22B C51B C52B C53B -121.6(14) . . . . ?
 O22B C51B C52B C54B 106.5(14) . . . . ?
 O22B C51B C52B C55B -6.2(15) . . . . ?
 O23B Ti6B O37B Ti5B 127.0(4) . . . . ?
 O23B Ti6B O38B Ti7B -39.1(4) . . . . ?
 O23B C56B C57B C58B 33.2(12) . . . . ?
 O23B C56B C57B C59B 155.1(10) . . . . ?
 O23B C56B C57B C60B -83.8(12) . . . . ?
 O24B Ti7B O38B Ti6B 38.9(4) . . . . ?
 O24B Ti7B O39B Ti8B -130.7(4) . . . . ?
 O24B C56B C57B C58B -150.0(10) . . . . ?
 O24B C56B C57B C59B -28.2(13) . . . . ?
 O24B C56B C57B C60B 92.9(11) . . . . ?
 O25B Ti7B O39B Ti8B -46.0(5) . . . . ?
 O25B C61B C62B C63B 128.8(14) . . . . ?
 O25B C61B C62B C64B -118.2(13) . . . . ?
 O25B C61B C62B C65B -3.9(17) . . . . ?
 O26B Ti8B O39B Ti7B 49.9(4) . . . . ?
 O26B C61B C62B C63B -59.3(15) . . . . ?
 O26B C61B C62B C64B 53.7(14) . . . . ?
 O26B C61B C62B C65B 168.0(11) . . . . ?
 O27B Ti7B O38B Ti6B -132.5(4) . . . . ?
 O27B Ti7B O39B Ti8B 39.7(5) . . . . ?
 O27B C66B C67B C68B -37.2(13) . . . . ?
 O27B C66B C67B C69B -157.0(10) . . . . ?
 O27B C66B C67B C70B 83.2(13) . . . . ?
 O28B Ti8B O39B Ti7B -38.0(4) . . . . ?
 O28B Ti8B O40B Ti1B 127.2(4) . . . . ?
 O28B C66B C67B C68B 150.5(10) . . . . ?
 O28B C66B C67B C69B 30.7(14) . . . . ?
 O28B C66B C67B C70B -89.1(12) . . . . ?
 O29B Ti8B O40B Ti1B 43.3(5) . . . . ?
 O29B C71B C72B C73B -0.8(15) . . . . ?
 O29B C71B C72B C74B -112.4(11) . . . . ?
 O29B C71B C72B C75B 124.0(12) . . . . ?
 O30B Ti1B O40B Ti8B -49.5(5) . . . . ?
 O30B C71B C72B C73B 179.9(11) . . . . ?
 O30B C71B C72B C74B 68.4(13) . . . . ?
 O30B C71B C72B C75B -55.2(14) . . . . ?
 O31B Ti8B O39B Ti7B 134.0(4) . . . . ?
 O31B Ti8B O40B Ti1B -43.8(5) . . . . ?
 O31B C76B C77B C78B 155.8(11) . . . . ?
 O31B C76B C77B C79B -86.8(11) . . . . ?
 O31B C76B C77B C80B 27.7(12) . . . . ?
 O32B Ti1B O33B Ti2B -128.8(4) . . . . ?
 O32B Ti1B O40B Ti8B 38.4(5) . . . . ?
 O32B C76B C77B C78B -29.6(13) . . . . ?
 O32B C76B C77B C79B 87.8(11) . . . . ?
 O32B C76B C77B C80B -157.7(9) . . . . ?
 O33B Ti1B O40B Ti8B 133.2(4) . . . . ?
 O33B Ti2B O34B Ti3B -132.7(4) . . . . ?
 O34B Ti2B O33B Ti1B -133.6(4) . . . . ?
 O34B Ti3B O35B Ti4B 127.0(4) . . . . ?
 O35B Ti3B O34B Ti2B 138.2(4) . . . . ?
 O35B Ti4B O36B Ti5B -126.1(4) . . . . ?
 O36B Ti4B O35B Ti3B -139.8(4) . . . . ?
 O36B Ti5B O37B Ti6B 132.9(4) . . . . ?
 O37B Ti5B O36B Ti4B 140.3(4) . . . . ?
 O37B Ti6B O38B Ti7B -134.3(4) . . . . ?
 O38B Ti6B O37B Ti5B -139.9(4) . . . . ?
 O38B Ti7B O39B Ti8B 135.8(4) . . . . ?
 O39B Ti7B O38B Ti6B 134.5(4) . . . . ?
 O39B Ti8B O40B Ti1B -139.2(4) . . . . ?
 O40B Ti1B O33B Ti2B 137.5(4) . . . . ?
 O40B Ti8B O39B Ti7B -133.1(4) . . . . ?
 N1C C1C C2C C3C -113.6(9) . . . . ?
 N1C C1C C2C C6C 70.4(12) . . . . ?
 N1C C7C C8C C9C -93(4) . . . . ?
 N1C C7C C8C C12C 86(6) . . . . ?
 N1C C7C C1 C2 -58.7(19) . . . . ?
 N1C C7C C1 C5 130.0(14) . . . . ?
 N2C C5C C6C C2C 6(3) . . . . ?
 N3C C11C C12C C8C -1(8) . . . . ?
 C1C N1C C7C C8C -176.1(14) . . . . ?
 C1C N1C C7C C1 -176.7(8) . . . . ?
 C1C C2C C3C C4C -169.5(9) . . . . ?
 C1C C2C C6C C5C 166.6(12) . . . . ?
 C2C C3C C4C N2C 0.3(18) . . . . ?
 C3C C2C C6C C5C -9.5(19) . . . . ?
 C4C N2C C5C C6C 2(2) . . . . ?
 C5C N2C C4C C3C -4.4(19) . . . . ?
 C6C C2C C3C C4C 6.7(17) . . . . ?
 C7C N1C C1C C2C -180.0(7) . . . . ?
 C7C C8C C9C C10C -167(4) . . . . ?
 C7C C8C C12C C11C 174(4) . . . . ?
 C7C C1 C2 C3 -171.8(13) . . . . ?
 C7C C1 C5 C4 171.6(16) . . . . ?
 C8C C9C C10C N3C -14(8) . . . . ?
 C9C C8C C12C C11C -6(7) . . . . ?
 C10C N3C C11C C12C 2(9) . . . . ?
 C11C N3C C10C C9C 5(9) . . . . ?
 C12C C8C C9C C10C 13(7) . . . . ?
 N1D C1D C2D C3D 85(3) . . . . ?
 N1D C1D C2D C6D -101(3) . . . . ?
 N1D C7D C8D C9D -61(4) . . . . ?
 N1D C7D C8D C12D 104(4) . . . . ?
 N1D C1E C2E C3E 65(5) . . . . ?
 N1D C1E C2E C6E -117(4) . . . . ?
 N1D C7E C8E C9E -98(3) . . . . ?
 N1D C7E C8E C12E 95(3) . . . . ?
 N2D C5D C6D C2D 21(4) . . . . ?
 N3D C11D C12D C8D 6(4) . . . . ?
 C1D N1D C7D C8D -166(2) . . . . ?
 C1D C2D C3D C4D 166(2) . . . . ?
 C1D C2D C6D C5D -178(2) . . . . ?
 C2D C3D C4D N2D 3(4) . . . . ?
 C3D C2D C6D C5D -3(4) . . . . ?
 C4D N2D C5D C6D -25(5) . . . . ?
 C5D N2D C4D C3D 13(4) . . . . ?
 C6D C2D C3D C4D -8(4) . . . . ?
 C7D N1D C1D C2D -174(2) . . . . ?
 C7D C8D C9D C10D -171(3) . . . . ?
 C7D C8D C12D C11D 166(3) . . . . ?
 C8D C9D C10D N3D 9(4) . . . . ?
 C9D C8D C12D C11D -29(4) . . . . ?
 C10D N3D C11D C12D 24(4) . . . . ?
 C11D N3D C10D C9D -32(4) . . . . ?
 C12D C8D C9D C10D 22(4) . . . . ?
 F13D C23D C24D O5D 48(2) . . . . ?
 F13D C23D C24D C25D -123(2) . . . . ?
 F14D F15D C23D F13D 86(2) 3_666 . . . ?
 F14D F15D C23D F14D -30(3) 3_666 . . . ?
 F14D F15D C23D C24D -155(2) 3_666 . . . ?
 F14D C23D C24D O5D 171(2) . . . . ?
 F14D C23D C24D C25D 0(3) . . . . ?
 F15D F14D C23D F13D -76(3) 3_666 . . . ?
 F15D F14D C23D F15D 37(3) 3_666 . . . ?
 F15D F14D C23D C24D 160(2) 3_666 . . . ?
 F15D C23D C24D O5D -69(3) . . . . ?
 F15D C23D C24D C25D 120(2) . . . . ?
 O5D C24D C25D C26D 12(4) . . . . ?
 O6D C26D C27D F16D -81(2) . . . . ?
 O6D C26D C27D F17D 47(2) . . . . ?
 O6D C26D C27D F18D 171(2) . . . . ?
 C23D C24D C25D C26D -177.0(18) . . . . ?
 C24D C25D C26D O6D 0(3) . . . . ?
 C24D C25D C26D C27D 179.7(19) . . . . ?
 C25D C26D C27D F16D 99(2) . . . . ?
 C25D C26D C27D F17D -133(3) . . . . ?
 C25D C26D C27D F18D -9(2) . . . . ?
 F19D C28D C29D O7D -10(5) . . . . ?
 F19D C28D C29D C30D 177(3) . . . . ?
 F20D C28D C29D O7D -132(4) . . . . ?
 F20D C28D C29D C30D 55(3) . . . . ?
 F21D C28D C29D O7D 111(4) . . . . ?
 F21D C28D C29D C30D -62(3) . . . . ?
 O7D C29D C30D C31D 2(5) . . . . ?
 O8D C31D C32D F22D -149(2) . . . . ?
 O8D C31D C32D F23D 86(2) . . . . ?
 O8D C31D C32D F24D -39(2) . . . . ?
 C28D C29D C30D C31D 175.0(19) . . . . ?
 C29D C30D C31D O8D -10(3) . . . . ?
 C29D C30D C31D C32D -178.5(19) . . . . ?
 C30D C31D C32D F22D 21(2) . . . . ?
 C30D C31D C32D F23D -104(2) . . . . ?
 C30D C31D C32D F24D 130.4(17) . . . . ?
 F13E C23E C24E O5E 67(3) . . . . ?
 F13E C23E C24E C25E -100(3) . . . . ?
 F14E C23E C24E O5E -180(2) . . . . ?
 F14E C23E C24E C25E 13(3) . . . . ?
 F15E C23E C24E O5E -54(3) . . . . ?
 F15E C23E C24E C25E 139(2) . . . . ?
 O5E C24E C25E C26E 11(5) . . . . ?
 O6E C26E C27E F16E -164(2) . . . . ?
 O6E C26E C27E F17E -42.8(18) . . . . ?
 O6E C26E C27E F18E 81.9(19) . . . . ?
 C23E C24E C25E C26E 176(2) . . . . ?
 C24E C25E C26E O6E -11(4) . . . . ?
 C24E C25E C26E C27E 173(2) . . . . ?
 C25E C26E C27E F16E 13(2) . . . . ?
 C25E C26E C27E F17E 134(2) . . . . ?
 C25E C26E C27E F18E -101(2) . . . . ?
 F19E C28E C29E O7E -22(2) . . . . ?
 F19E C28E C29E C30E 163(3) . . . . ?
 F20E C28E C29E O7E -136(2) . . . . ?
 F20E C28E C29E C30E 49(2) . . . . ?
 F21E C28E C29E O7E 101(3) . . . . ?
 F21E C28E C29E C30E -74(3) . . . . ?
 O7E C29E C30E C31E 7(4) . . . . ?
 O8E C31E C32E F22E -152(3) . . . . ?
 O8E C31E C32E F23E 79(3) . . . . ?
 O8E C31E C32E F24E -40(3) . . . . ?
 C28E C29E C30E C31E -178(3) . . . . ?
 C29E C30E C31E O8E 12(5) . . . . ?
 C29E C30E C31E C32E 169(2) . . . . ?
 C30E C31E C32E F22E 48(3) . . . . ?
 C30E C31E C32E F23E -81(3) . . . . ?
 C30E C31E C32E F24E 160(3) . . . . ?
 Cu2E O5E C24E C23E -178.0(16) . . . . ?
 Cu2E O5E C24E C25E -12(4) . . . . ?
 Cu2E O6E C26E C25E 11(3) . . . . ?
 Cu2E O6E C26E C27E -172.9(17) . . . . ?
 Cu2E O7E C29E C28E -168.1(14) . . . . ?
 Cu2E O7E C29E C30E 6(3) . . . . ?
 Cu2E O8E C31E C30E -40(4) . . . . ?
 Cu2E O8E C31E C32E 160.9(14) . . . . ?
 Cu2E N3E C10E C9E 164.4(19) . . . . ?
 Cu2E N3E C11E C12E -168(2) . . . . ?
 F7E C18E C19E O3E 68(3) . . . . ?
 F7E C18E C19E C20E -126(3) . . . . ?
 F8E C18E C19E O3E -56(4) . . . . ?
 F8E C18E C19E C20E 110(3) . . . . ?
 F9E C18E C19E O3E 179(3) . . . . ?
 F9E C18E C19E C20E -15(3) . . . . ?
 O3E C19E C20E C21E -18(6) . . . . ?
 O4E C21E C22E F10E -162(3) . . . . ?
 O4E C21E C22E F11E 67(3) . . . . ?
 O4E C21E C22E F12E -46(2) . . . . ?
 C18E C19E C20E C21E 179(3) . . . . ?
 C19E C20E C21E O4E -1(4) . . . . ?
 C19E C20E C21E C22E -180(2) . . . . ?
 C20E C21E C22E F10E 16(3) . . . . ?
 C20E C21E C22E F11E -114(3) . . . . ?
 C20E C21E C22E F12E 132(3) . . . . ?
 Cu1E O3E C19E C18E -156.6(17) . . . . ?
 Cu1E O3E C19E C20E 42(4) . . . . ?
 Cu1E O4E C21E C20E -16(3) . . . . ?
 Cu1E O4E C21E C22E 162.9(19) . . . . ?
 Cu1E O1E C14E C13E 149.2(16) . . . . ?
 Cu1E O1E C14E C15E -35(3) . . . . ?
 Cu1E O2E C16E C15E 15(5) . . . . ?
 Cu1E O2E C16E C17E -149(2) . . . . ?
 Cu1E N2E C4E C3E -172(3) . . . . ?
 Cu1E N2E C5E C6E 173(3) . . . . ?
 F1E C13E C14E O1E -90(2) . . . . ?
 F1E C13E C14E C15E 94(3) . . . . ?
 F2E C13E C14E O1E 149(3) . . . . ?
 F2E C13E C14E C15E -27(3) . . . . ?
 F3E C13E C14E O1E 26(2) . . . . ?
 F3E C13E C14E C15E -150(3) . . . . ?
 O1E C14E C15E C16E 6(5) . . . . ?
 O2E C16E C17E F4E 145(4) . . . . ?
 O2E C16E C17E F5E 17(4) . . . . ?
 O2E C16E C17E F6E -109(4) . . . . ?
 C13E C14E C15E C16E -179(3) . . . . ?
 C14E C15E C16E O2E 6(7) . . . . ?
 C14E C15E C16E C17E 171(3) . . . . ?
 C15E C16E C17E F4E -21(4) . . . . ?
 C15E C16E C17E F5E -149(4) . . . . ?
 C15E C16E C17E F6E 85(4) . . . . ?
 N2E C5E C6E C2E -4(5) . . . . ?
 C1E N1D C7E C8E 161(2) . . . . ?
 C1E C2E C3E C4E 167(3) . . . . ?
 C1E C2E C6E C5E -166(3) . . . . ?
 C2E C3E C4E N2E 2(6) . . . . ?
 C3E C2E C6E C5E 13(5) . . . . ?
 C4E N2E C5E C6E -5(6) . . . . ?
 C5E N2E C4E C3E 6(7) . . . . ?
 C6E C2E C3E C4E -12(6) . . . . ?
 N3E C11E C12E C8E 7(5) . . . . ?
 C7E N1D C1E C2E 161(3) . . . . ?
 C7E C8E C9E C10E -165(2) . . . . ?
 C7E C8E C12E C11E 163(2) . . . . ?
 C8E C9E C10E N3E -2(4) . . . . ?
 C9E C8E C12E C11E -5(4) . . . . ?
 C10E N3E C11E C12E -7(5) . . . . ?
 C11E N3E C10E C9E 5(4) . . . . ?
 C12E C8E C9E C10E 2(4) . . . . ?
 N1 C4 C5 C1 -1(3) . . . . ?
 C1 C2 C3 N1 3(2) . . . . ?
 C2 C1 C5 C4 0(3) . . . . ?
 C3 N1 C4 C5 3(3) . . . . ?
 C4 N1 C3 C2 -4(3) . . . . ?
 C5 C1 C2 C3 -1(2) . . . . ?
 Cu1 N1 C3 C2 165.5(12) . . . . ?
 Cu1 N1 C4 C5 -166.5(16) . . . . ?
 Cu1 O1 C7 C6 170.4(11) . . . . ?
 Cu1 O1 C7 C8 -14(3) . . . . ?
 Cu1 O2 C9 C8 28(3) . . . . ?
 Cu1 O2 C9 C10 -152.9(12) . . . . ?
 Cu1 O3 C12 C11 178.7(9) . . . . ?
 Cu1 O3 C12 C13 2(2) . . . . ?
 Cu1 O4 C14 C13 8(3) . . . . ?
 Cu1 O4 C14 C15 -170.0(13) . . . . ?
 F1 C6 C7 O1 -51.0(19) . . . . ?
 F1 C6 C7 C8 133.0(15) . . . . ?
 F2 C6 C7 O1 -168.6(16) . . . . ?
 F2 C6 C7 C8 15(2) . . . . ?
 F3 C6 C7 O1 66(2) . . . . ?
 F3 C6 C7 C8 -109.8(17) . . . . ?
 O1 C7 C8 C9 -3(3) . . . . ?
 O2 C9 C10 F4 57(2) . . . . ?
 O2 C9 C10 F5 -176.7(17) . . . . ?
 O2 C9 C10 F6 -58(2) . . . . ?
 C6 C7 C8 C9 172.2(16) . . . . ?
 C7 C8 C9 O2 -6(3) . . . . ?
 C7 C8 C9 C10 174.7(15) . . . . ?
 C8 C9 C10 F4 -123.8(18) . . . . ?
 C8 C9 C10 F5 2(2) . . . . ?
 C8 C9 C10 F6 121.0(18) . . . . ?
 F7 C11 C12 O3 59.4(16) . . . . ?
 F7 C11 C12 C13 -123.9(13) . . . . ?
 F8 C11 C12 O3 -60.8(16) . . . . ?
 F8 C11 C12 C13 115.9(13) . . . . ?
 F9 C11 C12 O3 179.3(13) . . . . ?
 F9 C11 C12 C13 -4.1(18) . . . . ?
 O3 C12 C13 C14 -4(2) . . . . ?
 O4 C14 C15 F10 173.1(16) . . . . ?
 O4 C14 C15 F11 -64(2) . . . . ?
 O4 C14 C15 F12 52(2) . . . . ?
 C11 C12 C13 C14 179.3(13) . . . . ?
 C12 C13 C14 O4 -1(3) . . . . ?
 C12 C13 C14 C15 176.8(13) . . . . ?
 C13 C14 C15 F10 -5(2) . . . . ?
 C13 C14 C15 F11 117.4(17) . . . . ?
 C13 C14 C15 F12 -125.9(16) . . . . ?

_smtbx_masks_special_details
;
A solvent mask was calculated and 1080 electrons were 
found in a volume of 5620\%A^3^ in 12 voids per unit cell. 
This is consistent with the presence of 
[+ solvents] per Asymmetric Unit 
which account for 1000 electrons 
per unit cell.
;
loop_
  _smtbx_masks_void_nr
  _smtbx_masks_void_average_x
  _smtbx_masks_void_average_y
  _smtbx_masks_void_average_z
  _smtbx_masks_void_volume
  _smtbx_masks_void_count_electrons
  _smtbx_masks_void_content
 1 0.000 0.000 0.000 681.8 157.6 '4 THF'
 2 0.141 -0.074 0.148 195.5 47.8 '1 Toluene'
 3 -0.401 0.004 0.244 540.5 116.6 '3 THF'
 4 0.401 -0.004 0.756 540.5 116.5 '3 THF'
 5 -0.141 0.074 0.852 195.5 47.5 '1 Toluene'
 6 -0.058 0.243 0.935 42.3 3.7 ?
 7 -0.058 0.257 0.435 42.3 3.5 ?
 8 0.000 0.500 0.500 681.8 157.6 '4 THF'
 9 -0.141 0.426 0.352 195.5 47.6 '1 Toluene'
 10 0.401 0.504 0.256 540.5 116.7 '3 THF'
 11 0.141 0.574 0.648 195.5 47.7 '1 Toluene'
 12 -0.401 0.496 0.744 540.5 116.4 '3 THF'
 13 0.058 0.743 0.565 42.3 3.6 ?
 14 0.058 0.757 0.065 42.3 3.3 ?
 15 0.073 0.206 0.258 8.2 0.0 ?
 16 0.073 0.294 0.758 8.2 0.0 ?
 17 0.097 0.037 0.407 12.2 0.8 ?
 18 0.294 0.069 0.589 127.2 13.0 '1 ?'
 19 0.169 0.231 0.139 38.6 0.9 ?
 20 0.169 0.269 0.639 38.6 0.8 ?
 21 0.294 0.431 0.089 127.2 13.2 '1 ?'
 22 0.097 0.463 0.907 12.2 0.8 ?
 23 0.105 0.609 0.861 9.9 0.0 ?
 24 0.105 0.891 0.361 9.9 0.0 ?
 25 0.158 0.172 0.381 24.7 5.0 ?
 26 0.158 0.328 0.881 24.7 5.0 ?
 27 0.172 0.603 0.978 8.9 0.9 ?
 28 0.172 0.897 0.478 8.9 0.9 ?
 29 0.226 0.169 0.506 10.2 0.0 ?
 30 0.226 0.331 0.006 10.2 0.0 ?
 31 0.360 0.715 0.025 16.6 0.0 ?
 32 0.360 0.785 0.525 16.6 0.0 ?
 33 0.355 0.043 0.418 12.3 0.0 ?
 34 0.355 0.457 0.918 12.3 0.0 ?
 35 0.391 0.691 0.153 11.2 1.2 ?
 36 0.391 0.809 0.653 11.2 1.2 ?
 37 0.406 0.114 0.984 13.2 0.0 ?
 38 0.406 0.386 0.484 13.2 0.0 ?
 39 0.445 0.697 0.819 9.5 0.0 ?
 40 0.445 0.803 0.319 9.5 0.0 ?
 41 0.706 0.569 0.911 127.2 13.1 '1 ?'
 42 0.706 0.931 0.411 127.2 13.2 '1 ?'
 43 0.555 0.197 0.681 9.5 0.0 ?
 44 0.555 0.303 0.181 9.5 0.0 ?
 45 0.594 0.614 0.516 13.2 0.0 ?
 46 0.594 0.886 0.016 13.2 0.0 ?
 47 0.609 0.191 0.347 11.2 1.2 ?
 48 0.609 0.309 0.847 11.2 1.2 ?
 49 0.640 0.215 0.475 16.6 0.0 ?
 50 0.640 0.285 0.975 16.6 0.0 ?
 51 0.645 0.543 0.082 12.3 0.0 ?
 52 0.645 0.957 0.582 12.3 0.0 ?
 53 0.774 0.669 0.994 10.2 0.0 ?
 54 0.831 0.731 0.361 38.6 0.7 ?
 55 0.831 0.769 0.861 38.6 0.6 ?
 56 0.774 0.831 0.494 10.2 0.0 ?
 57 0.842 0.672 0.119 24.7 5.0 ?
 58 0.842 0.828 0.619 24.7 5.0 ?
 59 0.828 0.103 0.522 8.9 0.9 ?
 60 0.828 0.397 0.022 8.9 0.9 ?
 61 0.895 0.109 0.639 9.9 0.0 ?
 62 0.895 0.391 0.139 9.9 0.0 ?
 63 0.903 0.537 0.093 12.2 0.8 ?
 64 0.903 0.963 0.593 12.2 0.8 ?
 65 0.927 0.706 0.242 8.2 0.0 ?
 66 0.927 0.794 0.742 8.2 0.0 ?

_smtbx_masks_void_probe_radius     1.2
_smtbx_masks_void_truncation_radius  1.2
_shelx_res_file
;
TITL m_sjl640a_3_c1__a.res in P2(1)/c
    m_sjl640a_3_c1_.res
    created by SHELXL-2019/3 at 12:50:24 on 21-Jul-2025
REM Old TITL m_sjl640a_3_c1_ in P2(1)/c
REM SHELXT solution in P2(1)/c: R1 0.310, Rweak 0.035, Alpha 0.085
REM <I/s> 0.389 for 872 systematic absences, Orientation as input
REM Formula found by SHELXT: C250 N39 O97 Cr6 Cu14
CELL 0.6889 18.7462 30.9988 58.0682 90 90.42 90
ZERR 8 0.0002 0.0004 0.0006 0 0.001 0
LATT 1
SYMM -X,0.5+Y,0.5-Z
SFAC C H Cu F Ga N O Ti
DISP C 0.0028 0.0015 10.8304
DISP Cu 0.3307 1.2021 4785.4916
DISP F 0.0164 0.0097 47.547
DISP Ga 0.2611 1.5327 6014.0866
DISP H 0 0 0.623
DISP N 0.0056 0.0031 18.3507
DISP O 0.0101 0.0057 30.1044
DISP Ti 0.2711 0.423 1717.8715
UNIT 1004 1488 16 192 8 24 404 56
SADI Cu2D O8D Cu2D O7D Cu2D O5D Cu1D O1D Cu1D O2D Cu1D O4D Cu2C O5C Cu2C =
 O6C CU2C O8C CU1C O3C CU1C O4C CU1C O1C CU2E O8E CU2E O5E CU2E O6E CU1E O1E =
 CU1E O2E CU1E O4E
SADI Cu2E O7E Cu1E O3E Cu2C O6C Cu1C O4C Cu2D O6D Cu1D O3D
SADI 0.04 Cu1D C4D Cu1E C4E
SADI 0.04 C4D Cu1D C4E Cu1E
SADI N2D Cu1D N2E Cu1E
SADI Cu1D N2D Cu1E N2E
SADI 0.04 C5D Cu1D C5E Cu1E
SADI 0.04 Cu1D C5D Cu1E C5E
SADI N3D Cu2D N3E Cu2E
SADI Cu2D N3D Cu2E N3E
SADI 0.04 C11D Cu2D C11E Cu2E
SADI 0.04 C10D Cu2D C10E Cu2E
SADI 0.04 Cu2D C10D Cu2E C10E
SADI 0.04 Cu2D C11D Cu2E C11E
EADP Ti1A Ga1A
EADP Ti2A Ga2A
EADP Ti3A Ga3A
EADP Ti4A Ga4A
EADP Ti5A Ga5A
EADP Ti6A Ga6A
EADP Ti7A Ga7A
EADP Ti8A Ga8A
EADP Ti1B Ga1B
EADP Ti2B Ga2B
EADP Ti3B Ga3B
EADP Ti4B Ga4B
EADP Ti5B Ga5B
EADP Ti6B Ga6B
EADP Ti7B Ga7B
EADP Ti8B Ga8B
FLAT C17D C16D O2D C15D C14D C13D O1D
FLAT O3D O4D C21D C19D C20D C18D C22D
SADI N1 C4 N3C C11C N1 C3 N3C C10C
SADI C8C C7C C7C C1
SADI C5 C1 C8C C12C C9C C8C C2 C1
SADI C5 C4 C12C C11C C3 C2 C9C C10C
SADI 0.04 N1D C2D N1D C2E
SADI 0.04 N1D C8D N1D C8E
SADI N1D C7D N1D C7E
SADI N1D C1D N1D C1E
SADI N2D C5D N2E C5E
SADI 0.04 N2D C3D N2E C3E
SADI 0.04 N2D C6D N2E C6E
SADI N2D C4D N2E C4E
SADI 0.04 N3D C9D N3E C9E
SADI N3D C11D N3E C11E
SADI 0.04 N3D C12D N3E C12E
SADI N3D C10D N3E C10E
SADI 0.04 C1D C6D C1E C6E
SADI C1D C2D C1E C2E
SADI 0.04 C1D C3D C1E C3E
SADI 0.04 C2D C5D C2E C5E
SADI C2D C3D C2E C3E
SADI 0.04 C2D C4D C2E C4E
SADI C2D C6D C2E C6E
SADI C3D C4D C3E C4E
SADI 0.04 C3D C6D C3E C6E
SADI 0.04 C4D C5D C4E C5E
SADI C5D C6D C5E C6E
SADI 0.04 C7D C9D C7E C9E
SADI C7D C8D C7E C8E
SADI 0.04 C7D C12D C7E C12E
SADI 0.04 C8D C10D C8E C10E
SADI C8D C9D C8E C9E
SADI 0.04 C8D C11D C8E C11E
SADI C8D C12D C8E C12E
SADI 0.04 C9D C12D C9E C12E
SADI C9D C10D C9E C10E
SADI 0.04 C10D C11D C10E C11E
SADI C11D C12D C11E C12E
FLAT O6D C27D C26D C25D C24D C23D O5D
FLAT C32D C31D C30D C29D C28D O7D O8D
FLAT O6E C27E C26E C25E C24E O5E C23E
FLAT O7E C29E C28E C30E O8E C32E C31E
FLAT O4E C21E C22E C20E C19E C18E O3E
FLAT O1E C14E C13E C15E C16E C17E O2E
RIGU
SIMU
EXYZ Ti1A Ga1A
EXYZ Ti2A Ga2A
EXYZ Ti3A Ga3A
EXYZ Ti4A Ga4A
EXYZ Ti5A Ga5A
EXYZ Ti6A Ga6A
EXYZ Ti7A Ga7A
EXYZ Ti8A Ga8A
EXYZ Ti1B Ga1B
EXYZ Ti2B Ga2B
EXYZ Ti3B Ga3B
EXYZ Ti4B Ga4B
EXYZ Ti5B Ga5B
EXYZ Ti6B Ga6B
EXYZ Ti7B Ga7B
EXYZ Ti8B Ga8B

L.S. 64
PLAN  122
SIZE 0.421 0.251 0.074
TEMP -173.15(10)
CONF
BIND Cu2E O7E
BIND O3E Cu1E
BOND
list 4
MORE -1
BOND $H
ABIN
fmap 2 53
acta
SHEL 999 0.97
OMIT -3 3 8
OMIT -2 1 2
OMIT -1 4 2
OMIT 0 9 7
OMIT 2 1 10
OMIT 3 1 1
REM <olex2.extras>
REM <HklSrc "%.\\m_sjl640a_3_c1_.hkl">
REM </olex2.extras>

WGHT    0.200000
FVAR       0.86967   0.48537   0.57679   0.24776
CU1C  3   -0.107691    0.909561    0.321740    11.00000    0.12397    0.13752 =
         0.13576   -0.00732   -0.01556    0.02974
PART 1
CU2C  3    0.501404    0.638391    0.342054    41.00000    0.13744    0.20909 =
         0.13470    0.02327    0.01255    0.04179

CU1D  3    0.018970    0.123101    0.454234    31.00000    0.18254    0.19449 =
         0.17899   -0.00990    0.04632   -0.08768
CU2D  3    0.643901    0.385513    0.442219    21.00000    0.13358    0.12807 =
         0.16225   -0.01841    0.01911   -0.03263
PART 0
TI1A  8    0.092908    0.702708    0.374337    10.87500    0.10643    0.10419 =
         0.07251    0.00375    0.00230   -0.00376
TI2A  8    0.025131    0.642074    0.332499    10.87500    0.12196    0.11588 =
         0.08108    0.00912   -0.01658   -0.01960
TI3A  8    0.053629    0.632313    0.276412    10.87500    0.11469    0.12740 =
         0.08692   -0.01282   -0.00149   -0.02434
TI4A  8    0.120539    0.700514    0.238608    10.87500    0.17756    0.14876 =
         0.08182   -0.02405    0.00410   -0.05549
TI5A  8    0.222991    0.788076    0.241696    10.87500    0.12808    0.15369 =
         0.07802   -0.00585   -0.00004   -0.03637
TI6A  8    0.296896    0.844652    0.284097    10.87500    0.10187    0.08610 =
         0.08152   -0.00231   -0.00188   -0.00195
TI7A  8    0.275212    0.853877    0.340775    10.87500    0.10486    0.08896 =
         0.07086    0.00341   -0.01643   -0.00449
TI8A  8    0.190723    0.791808    0.378294    10.87500    0.11198    0.10861 =
         0.06909   -0.00785   -0.00301   -0.00916

TI1B  8    0.216563    0.339343    0.401701    10.87500    0.13121    0.09945 =
         0.09785   -0.01832   -0.01207    0.00493
TI2B  8    0.284761    0.284076    0.358337    10.87500    0.12381    0.12929 =
         0.08498    0.00809    0.00374    0.02191
TI3B  8    0.393550    0.200096    0.353859    10.87500    0.12891    0.10500 =
         0.07107   -0.00460   -0.00963    0.00829
TI4B  8    0.459227    0.129142    0.391169    10.87500    0.11989    0.12476 =
         0.06906    0.00255   -0.01378    0.01573
TI5B  8    0.483557    0.131772    0.447630    10.87500    0.11893    0.10778 =
         0.06956    0.01086   -0.00415   -0.00954
TI6B  8    0.415994    0.187762    0.490902    10.87500    0.13950    0.09245 =
         0.06481    0.00314   -0.01628   -0.01017
TI7B  8    0.313382    0.274538    0.496273    10.87500    0.12101    0.12875 =
         0.07319   -0.00194    0.00601    0.00446
TI8B  8    0.234066    0.340130    0.458464    10.87500    0.12039    0.10411 =
         0.08694    0.00041    0.01779    0.00590
GA1A  5    0.092908    0.702708    0.374337    10.12500    0.10643    0.10419 =
         0.07251    0.00375    0.00230   -0.00376
GA2A  5    0.025131    0.642074    0.332499    10.12500    0.12196    0.11588 =
         0.08108    0.00912   -0.01658   -0.01960
GA3A  5    0.053629    0.632313    0.276412    10.12500    0.11469    0.12740 =
         0.08692   -0.01282   -0.00149   -0.02434
GA4A  5    0.120539    0.700514    0.238608    10.12500    0.17756    0.14876 =
         0.08182   -0.02405    0.00410   -0.05549
GA5A  5    0.222991    0.788076    0.241696    10.12500    0.12808    0.15369 =
         0.07802   -0.00585   -0.00004   -0.03637
GA6A  5    0.296896    0.844652    0.284097    10.12500    0.10187    0.08610 =
         0.08152   -0.00231   -0.00188   -0.00195
GA7A  5    0.275212    0.853877    0.340775    10.12500    0.10486    0.08896 =
         0.07086    0.00341   -0.01643   -0.00449
GA8A  5    0.190723    0.791808    0.378294    10.12500    0.11198    0.10861 =
         0.06909   -0.00785   -0.00301   -0.00916
GA1B  5    0.216563    0.339343    0.401701    10.12500    0.13121    0.09945 =
         0.09785   -0.01832   -0.01207    0.00493
GA2B  5    0.284761    0.284076    0.358337    10.12500    0.12381    0.12929 =
         0.08498    0.00809    0.00374    0.02191
GA3B  5    0.393550    0.200096    0.353859    10.12500    0.12891    0.10500 =
         0.07107   -0.00460   -0.00963    0.00829
GA4B  5    0.459227    0.129142    0.391169    10.12500    0.11989    0.12476 =
         0.06906    0.00255   -0.01378    0.01573
GA5B  5    0.483557    0.131772    0.447630    10.12500    0.11893    0.10778 =
         0.06956    0.01086   -0.00415   -0.00954
GA6B  5    0.415994    0.187762    0.490902    10.12500    0.13950    0.09245 =
         0.06481    0.00314   -0.01628   -0.01017
GA7B  5    0.313382    0.274538    0.496273    10.12500    0.12101    0.12875 =
         0.07319   -0.00194    0.00601    0.00446
GA8B  5    0.234066    0.340130    0.458464    10.12500    0.12039    0.10411 =
         0.08694    0.00041    0.01779    0.00590
F1C   4    0.030517    1.019900    0.360716    11.00000    0.25000    0.26448 =
         0.25531   -0.10979    0.06287   -0.09890
F2C   4   -0.037306    1.010366    0.388576    11.00000    0.17231    0.35444 =
         0.14254   -0.08214   -0.02591    0.03745
F3C   4    0.031865    0.961864    0.377968    11.00000    0.29571    0.22232 =
         0.37966   -0.09000   -0.21831    0.08337
F4C   4   -0.252697    1.041638    0.350169    11.00000    0.29284    0.38280 =
         0.32222   -0.17612   -0.12776    0.23150
F5C   4   -0.257100    1.029433    0.315083    11.00000    0.32478    0.43015 =
         0.21939    0.06483    0.00004    0.26448
F6C   4   -0.306077    0.987803    0.337899    11.00000    0.18034    0.32001 =
         0.42004   -0.00989   -0.01929    0.12538
O1C   7   -0.047655    0.942438    0.343280    11.00000    0.12166    0.13063 =
         0.15488   -0.02123   -0.01760    0.02278
O2C   7   -0.180346    0.954988    0.321418    11.00000    0.13988    0.16881 =
         0.13177   -0.01809   -0.01653    0.04707
C13C  1   -0.012166    0.989816    0.371116    11.00000    0.16490    0.18241 =
         0.13495   -0.01819   -0.02738    0.02836
C14C  1   -0.064638    0.974016    0.354037    11.00000    0.13825    0.14279 =
         0.13661   -0.01384   -0.00370    0.02371
C15C  1   -0.130500    0.996692    0.352196    11.00000    0.17755    0.15861 =
         0.15645   -0.03440   -0.02824    0.06776
AFIX  43
H15I  2   -0.139911    1.019872    0.362435    11.00000   -1.20000
AFIX   0
C16C  1   -0.181727    0.985398    0.335528    11.00000    0.17359    0.17803 =
         0.13943   -0.01734   -0.03006    0.07485
C17C  1   -0.247452    1.013054    0.334598    11.00000    0.19686    0.25681 =
         0.17194   -0.04236   -0.03207    0.12436
SAME 0.02 0.04 F1C F2C F3C F4C F5C F6C O1C O2C C13C C14C C15C C16C C17C
F7C   4   -0.230399    0.820515    0.270142    11.00000    0.25319    0.51930 =
         0.28129   -0.24591   -0.14048    0.14906
F8C   4   -0.255789    0.884209    0.263409    11.00000    0.37740    0.56396 =
         0.15701    0.05817   -0.11291   -0.03485
F9C   4   -0.327606    0.846749    0.279838    11.00000    0.15627    0.45506 =
         0.23337   -0.13565   -0.05249    0.00435
F10C  4   -0.265942    0.832851    0.377061    11.00000    0.20409    0.56593 =
         0.25748    0.22842    0.02306    0.05308
F11C  4   -0.352517    0.857503    0.359323    11.00000    0.14680    0.48613 =
         0.17497    0.06980    0.01413   -0.02214
F12C  4   -0.281356    0.898829    0.377495    11.00000    0.35256    0.52159 =
         0.27450   -0.15591    0.17580   -0.12485
O3C   7   -0.165404    0.879184    0.298802    11.00000    0.14419    0.16353 =
         0.12812   -0.00537   -0.01260    0.02447
O4C   7   -0.172442    0.879673    0.347418    11.00000    0.13581    0.18521 =
         0.12540    0.00250   -0.03447    0.02106
C18C  1   -0.260878    0.854583    0.279425    11.00000    0.15696    0.35197 =
         0.13356   -0.06220   -0.03416    0.04717
C19C  1   -0.224483    0.866150    0.300957    11.00000    0.13380    0.19907 =
         0.12623   -0.02189   -0.02268    0.01832
C20C  1   -0.265789    0.860850    0.321386    11.00000    0.13859    0.21709 =
         0.12649   -0.00245   -0.02539   -0.00117
AFIX  43
H20I  2   -0.314071    0.851789    0.320120    11.00000   -1.20000
AFIX   0
C21C  1   -0.235622    0.868969    0.343745    11.00000    0.13800    0.22350 =
         0.11479    0.01877   -0.00956    0.01518
C22C  1   -0.284791    0.862868    0.363470    11.00000    0.16841    0.32851 =
         0.12675    0.03292    0.01032    0.00310
SAME 0.02 0.04 F1C F2C F3C F4C F5C F6C O1C O2C C13C C14C C15C C16C C17C
PART 1
F13C  4    0.666839    0.722618    0.318840    41.00000    0.19735    0.26607 =
         0.27806   -0.00773    0.04226    0.01427
F14C  4    0.705463    0.745712    0.351409    41.00000    0.17605    0.22106 =
         0.39759   -0.02285   -0.07524    0.00113
F15C  4    0.615365    0.773014    0.336705    41.00000    0.15086    0.20970 =
         0.28378    0.04124    0.03349    0.02159
F16C  4    0.594386    0.610031    0.414661    41.00000    0.31839    0.24246 =
         0.21096   -0.01269   -0.03855   -0.03555
F17C  4    0.679274    0.651532    0.402916    41.00000    0.20983    0.25679 =
         0.27337   -0.03499   -0.06344   -0.00664
F18C  4    0.594408    0.673766    0.424432    41.00000    0.25933    0.26108 =
         0.22730   -0.09005   -0.03004   -0.07143
O5C   7    0.549761    0.695473    0.338772    41.00000    0.12136    0.15840 =
         0.20568   -0.02350    0.00940    0.02442
O6C   7    0.521026    0.639353    0.376654    41.00000    0.16458    0.16146 =
         0.17261   -0.04209   -0.00190    0.04705
C23C  1    0.646962    0.736946    0.340009    41.00000    0.13505    0.18151 =
         0.26311   -0.01065   -0.00370    0.00919
C24C  1    0.601831    0.703470    0.349763    41.00000    0.13085    0.15721 =
         0.21933   -0.02902   -0.00221    0.02937
C25C  1    0.611079    0.694108    0.373716    41.00000    0.15515    0.17981 =
         0.21017   -0.04153   -0.00084    0.03618
AFIX  43
H25I  2    0.645004    0.710168    0.382411    41.00000   -1.20000
AFIX   0
C26C  1    0.570347    0.660985    0.385018    41.00000    0.17036    0.18833 =
         0.19502   -0.04284   -0.00482    0.02758
C27C  1    0.610084    0.646795    0.406021    41.00000    0.21035    0.20759 =
         0.20814   -0.03539   -0.03389    0.01503
SAME 0.02 0.04 F1C F2C F3C F4C F5C F6C O1C O2C C13C C14C C15C C16C C17C
F19C  4    0.711706    0.570037    0.358468    41.00000    0.15999    0.29572 =
         0.18041   -0.04017   -0.01226    0.00440
F20C  4    0.721010    0.582862    0.323032    41.00000    0.17382    0.21785 =
         0.20451   -0.00105    0.06143    0.04881
F21C  4    0.696439    0.520284    0.334822    41.00000    0.17477    0.17026 =
         0.26733   -0.02440   -0.04319    0.05241
F22C  4    0.457527    0.472713    0.346213    41.00000    0.12754    0.13512 =
         0.24267    0.06279    0.00663   -0.01005
F23C  4    0.391674    0.517382    0.363715    41.00000    0.12885    0.15638 =
         0.22874    0.07776   -0.00438    0.02521
F24C  4    0.384825    0.509346    0.326474    41.00000    0.15938    0.16230 =
         0.23140    0.08002   -0.05601   -0.03542
O7C   7    0.595422    0.608383    0.342763    41.00000    0.13074    0.14485 =
         0.14165   -0.01509    0.00513    0.02061
O8C   7    0.451201    0.581994    0.344555    41.00000    0.13520    0.14605 =
         0.14983    0.03676   -0.00774    0.01512
C28C  1    0.682673    0.560253    0.337524    41.00000    0.13264    0.16219 =
         0.16514   -0.01948    0.00147    0.02553
C29C  1    0.606941    0.571549    0.337831    41.00000    0.13216    0.13591 =
         0.14860    0.00077    0.00716    0.01266
C30C  1    0.555674    0.537349    0.341201    41.00000    0.13544    0.14009 =
         0.15665   -0.00276   -0.00647    0.00775
AFIX  43
H30I  2    0.571425    0.508300    0.342386    41.00000   -1.20000
AFIX   0
C31C  1    0.481692    0.547054    0.342750    41.00000    0.12980    0.12959 =
         0.17462    0.03038   -0.01592    0.00087
C32C  1    0.430475    0.510576    0.345448    41.00000    0.13407    0.14243 =
         0.20357    0.03680   -0.02606   -0.00593

SAME 0.02 0.04 F1C F2C F3C F4C F5C F6C O1C O2C C13C C14C C15C C16C C17C
F1D   4   -0.087405    0.158906    0.379683    31.00000    0.22143    0.21785 =
         0.36294    0.05326    0.00511    0.01257
F2D   4   -0.119391    0.092817    0.378721    31.00000    0.22579    0.23879 =
         0.29564   -0.08400   -0.10268   -0.01509
F3D   4   -0.012553    0.108892    0.375438    31.00000    0.23894    0.24036 =
         0.20663    0.03783    0.04465    0.03210
F4D   4   -0.208362    0.030828    0.439499    31.00000    0.22666    0.30522 =
         0.37349   -0.03459   -0.05521   -0.07069
F5D   4   -0.200807    0.066677    0.471661    31.00000    0.15175    0.32107 =
         0.32717   -0.02604    0.08712   -0.05327
F6D   4   -0.139886    0.008596    0.463945    31.00000    0.21874    0.23152 =
         0.33986    0.01681    0.01861   -0.08133
O1D   7   -0.011848    0.130387    0.421270    31.00000    0.14887    0.19976 =
         0.17520   -0.03742    0.02486   -0.05725
O2D   7   -0.072915    0.094040    0.461139    31.00000    0.14361    0.21420 =
         0.19242   -0.03607    0.06176   -0.05978
C13D  1   -0.069175    0.118553    0.386603    31.00000    0.15456    0.18785 =
         0.20269   -0.01001   -0.01650   -0.01603
C14D  1   -0.060679    0.113953    0.411585    31.00000    0.16062    0.21352 =
         0.18992   -0.04720    0.00072   -0.04715
C15D  1   -0.110651    0.083725    0.422028    31.00000    0.16845    0.21600 =
         0.21537   -0.03071    0.01814   -0.04327
AFIX  43
H15G  2   -0.143028    0.068052    0.412549    31.00000   -1.20000
AFIX   0
C16D  1   -0.111177    0.077541    0.446494    31.00000    0.15617    0.23535 =
         0.21405   -0.03410    0.04312   -0.04808
C17D  1   -0.166555    0.046983    0.454910    31.00000    0.16229    0.23467 =
         0.26509   -0.01616    0.03143   -0.06282
SAME 0.02 0.04 F1C F2C F3C F4C F5C F6C O1C O2C C13C C14C C15C C16C C17C
F7D   4    0.160468   -0.004187    0.455741    31.00000    0.24235    0.33529 =
         0.56984   -0.28344    0.09855   -0.09481
F8D   4    0.063402   -0.027667    0.444021    31.00000    0.17612    0.24227 =
         0.26061   -0.03763    0.04769    0.01631
F9D   4    0.084513   -0.028042    0.478391    31.00000    0.33140    0.21636 =
         0.29572   -0.06527   -0.05176    0.04508
F10D  4    0.060529    0.065982    0.539059    31.00000    0.36771    0.24587 =
         0.22905    0.00473    0.04246    0.02378
F11D  4   -0.005383    0.119438    0.532459    31.00000    0.27618    0.24665 =
         0.22155   -0.06610    0.01818    0.00094
F12D  4    0.107970    0.125206    0.531305    31.00000    0.27704    0.29123 =
         0.14434   -0.01480    0.01495   -0.02435
O3D   7    0.061539    0.063506    0.451866    31.00000    0.15237    0.21527 =
         0.12734   -0.02809    0.04694   -0.08215
O4D   7    0.036995    0.123330    0.488322    31.00000    0.17556    0.23960 =
         0.15337   -0.03145    0.04595   -0.07036
C18D  1    0.090899   -0.004270    0.460619    31.00000    0.21920    0.25550 =
         0.28661   -0.07160    0.04396   -0.00070
C19D  1    0.071605    0.039605    0.466706    31.00000    0.21325    0.22709 =
         0.18149   -0.01019    0.04654   -0.04264
C20D  1    0.066896    0.049052    0.491548    31.00000    0.22372    0.24763 =
         0.17273   -0.01674    0.04583   -0.03743
AFIX  43
H20G  2    0.074811    0.026357    0.502260    31.00000   -1.20000
AFIX   0
C21D  1    0.050926    0.090941    0.499995    31.00000    0.22186    0.24746 =
         0.18594   -0.02138    0.03362   -0.05137
C22D  1    0.051213    0.098485    0.525349    31.00000    0.25238    0.24778 =
         0.18037   -0.01439    0.04099   -0.01093

PART 0
O1A   7    0.015097    0.664735    0.387969    11.00000    0.12364    0.14669 =
         0.07501    0.01234    0.00137   -0.03572
O2A   7   -0.040950    0.631646    0.359181    11.00000    0.13851    0.15939 =
         0.08748    0.00687   -0.00007   -0.05231
C1A   1   -0.036139    0.643415    0.379873    11.00000    0.12297    0.15383 =
         0.08309    0.01159    0.00836   -0.04259
C2A   1   -0.093772    0.630571    0.396400    11.00000    0.16002    0.22642 =
         0.10836    0.01993    0.02616   -0.06603
C3A   1   -0.108629    0.665451    0.413623    11.00000    0.27340    0.30590 =
         0.22368   -0.07056    0.15793   -0.13611
AFIX  33
H3AA  2   -0.063651    0.675156    0.420596    11.00000   -1.50000
H3AB  2   -0.131977    0.689791    0.405875    11.00000   -1.50000
H3AC  2   -0.139962    0.654188    0.425647    11.00000   -1.50000
AFIX   0
C4A   1   -0.063306    0.594018    0.410909    11.00000    0.21694    0.40366 =
         0.32273    0.22099    0.07466    0.00369
AFIX  33
H4AA  2   -0.021847    0.604476    0.419640    11.00000   -1.50000
H4AB  2   -0.099730    0.583722    0.421609    11.00000   -1.50000
H4AC  2   -0.048709    0.570303    0.400827    11.00000   -1.50000
AFIX   0
C5A   1   -0.156050    0.611562    0.383889    11.00000    0.15157    0.46269 =
         0.19079   -0.04307    0.03785   -0.11465
AFIX  33
H5AA  2   -0.139348    0.589308    0.373222    11.00000   -1.50000
H5AB  2   -0.188848    0.598643    0.394999    11.00000   -1.50000
H5AC  2   -0.180863    0.634246    0.375227    11.00000   -1.50000
AFIX   0
SAME 0.02 0.04 O1A O2A C1A C2A C3A C4A C5A
O3A   7    0.153432    0.649603    0.373717    11.00000    0.11417    0.09286 =
         0.08843    0.00507   -0.01784   -0.00098
O4A   7    0.097653    0.606271    0.349109    11.00000    0.15936    0.09271 =
         0.10507   -0.00442   -0.03320   -0.00386
C6A   1    0.144111    0.613703    0.364540    11.00000    0.13225    0.10389 =
         0.08859    0.00908   -0.00307    0.00260
C7A   1    0.187997    0.575721    0.372793    11.00000    0.15733    0.11074 =
         0.14239    0.01269   -0.01870    0.01761
C8A   1    0.249575    0.590341    0.387697    11.00000    0.21906    0.13307 =
         0.23827   -0.02032   -0.09611    0.05536
AFIX  33
H8AA  2    0.279903    0.610039    0.378915    11.00000   -1.50000
H8AB  2    0.231248    0.605272    0.401302    11.00000   -1.50000
H8AC  2    0.277606    0.565215    0.392562    11.00000   -1.50000
AFIX   0
C9A   1    0.137625    0.545487    0.384174    11.00000    0.20638    0.16753 =
         0.21956    0.09941    0.04436    0.04521
AFIX  33
H9AA  2    0.099450    0.537662    0.373337    11.00000   -1.50000
H9AB  2    0.163310    0.519419    0.388970    11.00000   -1.50000
H9AC  2    0.116953    0.559475    0.397709    11.00000   -1.50000
AFIX   0
C10A  1    0.219603    0.553391    0.351940    11.00000    0.18185    0.13835 =
         0.20358   -0.00833    0.04331    0.03008
AFIX  33
H10A  2    0.252913    0.572970    0.344277    11.00000   -1.50000
H10B  2    0.245045    0.527339    0.356895    11.00000   -1.50000
H10C  2    0.181245    0.545454    0.341194    11.00000   -1.50000
AFIX   0
SAME 0.02 0.04 O1A O2A C1A C2A C3A C4A C5A
O5A   7   -0.018178    0.585072    0.321115    11.00000    0.13366    0.12904 =
         0.09225    0.00504   -0.00805   -0.03792
O6A   7    0.020174    0.572270    0.285566    11.00000    0.14728    0.12004 =
         0.11022   -0.01260   -0.00226   -0.03442
C11A  1   -0.012684    0.561417    0.303438    11.00000    0.11538    0.10968 =
         0.11511   -0.00050   -0.01906   -0.01633
C12A  1   -0.048398    0.518019    0.303318    11.00000    0.14253    0.09931 =
         0.15040    0.00415   -0.01158   -0.01390
C13A  1   -0.112439    0.517288    0.318068    11.00000    0.27089    0.16835 =
         0.41419   -0.07798    0.17222   -0.10847
AFIX  33
H13A  2   -0.147751    0.537807    0.312078    11.00000   -1.50000
H13B  2   -0.132923    0.488202    0.318061    11.00000   -1.50000
H13C  2   -0.099048    0.525371    0.333833    11.00000   -1.50000
AFIX   0
C14A  1    0.002888    0.486801    0.312976    11.00000    0.27127    0.13198 =
         0.44086    0.05123   -0.14031   -0.00233
AFIX  33
H14A  2    0.046063    0.486508    0.303563    11.00000   -1.50000
H14B  2    0.015308    0.495142    0.328782    11.00000   -1.50000
H14C  2   -0.018567    0.457972    0.313011    11.00000   -1.50000
AFIX   0
C15A  1   -0.066538    0.505605    0.278741    11.00000    0.43152    0.27203 =
         0.16777    0.00673   -0.05134   -0.21445
AFIX  33
H15A  2   -0.100677    0.526388    0.272314    11.00000   -1.50000
H15B  2   -0.023013    0.505704    0.269496    11.00000   -1.50000
H15C  2   -0.087664    0.476689    0.278509    11.00000   -1.50000
AFIX   0
SAME 0.02 0.04 O1A O2A C1A C2A C3A C4A C5A
O7A   7   -0.056478    0.671844    0.317858    11.00000    0.10303    0.14610 =
         0.09531   -0.01697   -0.01217   -0.00962
O8A   7   -0.048549    0.652414    0.281076    11.00000    0.11444    0.15348 =
         0.08615    0.00723   -0.01348   -0.01804
C16A  1   -0.080995    0.667067    0.297585    11.00000    0.12022    0.13711 =
         0.08981    0.01136   -0.01315   -0.00382
C17A  1   -0.159005    0.677536    0.294266    11.00000    0.13351    0.19877 =
         0.11666    0.00887   -0.01020    0.01554
C18A  1   -0.189778    0.652730    0.274168    11.00000    0.14049    0.43215 =
         0.21441   -0.10194   -0.05745    0.02716
AFIX  33
H18A  2   -0.188311    0.621774    0.277566    11.00000   -1.50000
H18B  2   -0.239314    0.661664    0.271531    11.00000   -1.50000
H18C  2   -0.161697    0.658638    0.260353    11.00000   -1.50000
AFIX   0
C19A  1   -0.161773    0.724072    0.288757    11.00000    0.19167    0.21537 =
         0.47197    0.10337   -0.02155    0.04464
AFIX  33
H19A  2   -0.132742    0.729821    0.275130    11.00000   -1.50000
H19B  2   -0.211276    0.732555    0.285651    11.00000   -1.50000
H19C  2   -0.143136    0.740687    0.301838    11.00000   -1.50000
AFIX   0
C20A  1   -0.202771    0.667554    0.315000    11.00000    0.13048    0.32115 =
         0.16370    0.04314    0.00717    0.01748
AFIX  33
H20A  2   -0.200117    0.636593    0.318307    11.00000   -1.50000
H20B  2   -0.184379    0.683828    0.328238    11.00000   -1.50000
H20C  2   -0.252519    0.675696    0.312051    11.00000   -1.50000
AFIX   0
SAME 0.02 0.04 O1A O2A C1A C2A C3A C4A C5A
O9A   7    0.019965    0.611693    0.244367    11.00000    0.15463    0.13832 =
         0.08208   -0.01483   -0.01178   -0.03126
O10A  7    0.048992    0.665226    0.220313    11.00000    0.20494    0.16381 =
         0.08481   -0.01856    0.00125   -0.07723
C21A  1    0.018256    0.631028    0.225323    11.00000    0.14820    0.13605 =
         0.08859   -0.01790   -0.00865   -0.02524
C22A  1   -0.025252    0.608640    0.206457    11.00000    0.15802    0.14163 =
         0.09302   -0.01165   -0.02436   -0.03185
C23A  1   -0.094700    0.592975    0.216066    11.00000    0.18473    0.16195 =
         0.11587   -0.00079   -0.03668   -0.07000
AFIX  33
H23A  2   -0.085362    0.574578    0.229478    11.00000   -1.50000
H23B  2   -0.123700    0.617750    0.220716    11.00000   -1.50000
H23C  2   -0.120383    0.576370    0.204280    11.00000   -1.50000
AFIX   0
C24A  1    0.017568    0.569898    0.199053    11.00000    0.25669    0.23168 =
         0.24586   -0.14407   -0.07475    0.04737
AFIX  33
H24A  2    0.024211    0.550425    0.212190    11.00000   -1.50000
H24B  2   -0.007918    0.554725    0.186684    11.00000   -1.50000
H24C  2    0.064225    0.579383    0.193478    11.00000   -1.50000
AFIX   0
C25A  1   -0.033663    0.636919    0.185981    11.00000    0.20622    0.28485 =
         0.16316    0.08749   -0.07870   -0.09184
AFIX  33
H25A  2    0.013459    0.645956    0.180603    11.00000   -1.50000
H25B  2   -0.058341    0.621043    0.173695    11.00000   -1.50000
H25C  2   -0.061658    0.662423    0.190131    11.00000   -1.50000
AFIX   0
SAME 0.02 0.04 O1A O2A C1A C2A C3A C4A C5A
O11A  7    0.149501    0.607755    0.268949    11.00000    0.12940    0.14146 =
         0.10605   -0.02473    0.00383   -0.01616
O12A  7    0.185113    0.649803    0.240313    11.00000    0.17392    0.13068 =
         0.12030   -0.04488    0.04273   -0.03541
C26A  1    0.194222    0.619712    0.254439    11.00000    0.14799    0.14110 =
         0.11317   -0.04887    0.02994   -0.02050
C27A  1    0.267367    0.599367    0.254031    11.00000    0.18184    0.19451 =
         0.21442   -0.05744    0.05270    0.02125
C28A  1    0.323675    0.634062    0.257930    11.00000    0.16170    0.29381 =
         0.43274   -0.04765    0.07076   -0.03159
AFIX  33
H28A  2    0.318971    0.656304    0.246022    11.00000   -1.50000
H28B  2    0.317030    0.647131    0.273131    11.00000   -1.50000
H28C  2    0.371262    0.621081    0.257146    11.00000   -1.50000
AFIX   0
C29A  1    0.274102    0.565304    0.272103    11.00000    0.16734    0.24208 =
         0.21147   -0.03227    0.05992    0.06246
AFIX  33
H29A  2    0.321901    0.552567    0.271523    11.00000   -1.50000
H29B  2    0.266534    0.578166    0.287307    11.00000   -1.50000
H29C  2    0.238290    0.542826    0.269338    11.00000   -1.50000
AFIX   0
C30A  1    0.279941    0.581140    0.230255    11.00000    0.40293    0.22474 =
         0.23810   -0.03719    0.19036    0.04256
AFIX  33
H30A  2    0.275175    0.604194    0.218799    11.00000   -1.50000
H30B  2    0.328061    0.568883    0.229540    11.00000   -1.50000
H30C  2    0.244737    0.558529    0.227015    11.00000   -1.50000
AFIX   0
SAME 0.02 0.04 O1A O2A C1A C2A C3A C4A C5A
O13A  7    0.158871    0.710271    0.206483    11.00000    0.22145    0.18684 =
         0.07990   -0.03608    0.01519   -0.08901
O14A  7    0.228062    0.767643    0.208440    11.00000    0.16984    0.18970 =
         0.07552   -0.01953    0.01316   -0.06530
C31A  1    0.203109    0.735144    0.198102    11.00000    0.15696    0.18783 =
         0.07229   -0.01232    0.00958   -0.05251
C32A  1    0.222936    0.727389    0.173330    11.00000    0.15721    0.25367 =
         0.07304   -0.04527    0.00564   -0.05597
C33A  1    0.219318    0.679453    0.168895    11.00000    0.48126    0.29323 =
         0.24252   -0.13089    0.17989   -0.07962
AFIX  33
H33A  2    0.173449    0.668245    0.174242    11.00000   -1.50000
H33B  2    0.223940    0.673985    0.152351    11.00000   -1.50000
H33C  2    0.258218    0.665008    0.177213    11.00000   -1.50000
AFIX   0
C34A  1    0.159275    0.741705    0.159238    11.00000    0.19658    0.64348 =
         0.10077    0.07917   -0.00393   -0.01322
AFIX  33
H34A  2    0.117619    0.724349    0.163399    11.00000   -1.50000
H34B  2    0.149452    0.772203    0.162330    11.00000   -1.50000
H34C  2    0.169404    0.737863    0.142833    11.00000   -1.50000
AFIX   0
C35A  1    0.285411    0.753306    0.167148    11.00000    0.23691    0.50221 =
         0.15708   -0.13006    0.10722   -0.18588
AFIX  33
H35A  2    0.297634    0.747927    0.151021    11.00000   -1.50000
H35B  2    0.274502    0.783972    0.169228    11.00000   -1.50000
H35C  2    0.325833    0.745334    0.177064    11.00000   -1.50000
AFIX   0
SAME 0.02 0.04 O1A O2A C1A C2A C3A C4A C5A
O15A  7    0.057084    0.752011    0.233264    11.00000    0.13875    0.16159 =
         0.10364    0.02058   -0.03188   -0.04322
O16A  7    0.123064    0.809562    0.235272    11.00000    0.12806    0.14923 =
         0.10049    0.00802   -0.02584   -0.03491
C36A  1    0.064760    0.791752    0.232282    11.00000    0.14005    0.16540 =
         0.07814    0.02041   -0.03447   -0.05196
C37A  1   -0.000599    0.820308    0.230607    11.00000    0.16605    0.22098 =
         0.16888    0.06441   -0.06962   -0.02309
C38A  1   -0.049938    0.802027    0.212634    11.00000    0.23930    0.31553 =
         0.34716    0.04944   -0.20109   -0.00916
AFIX  33
H38A  2   -0.064330    0.772837    0.217119    11.00000   -1.50000
H38B  2   -0.092318    0.820378    0.211241    11.00000   -1.50000
H38C  2   -0.025389    0.800925    0.197803    11.00000   -1.50000
AFIX   0
C39A  1    0.019967    0.864033    0.223378    11.00000    0.21123    0.24445 =
         0.54898    0.17607   -0.12955   -0.04019
AFIX  33
H39A  2    0.052271    0.876602    0.234902    11.00000   -1.50000
H39B  2    0.044128    0.862586    0.208489    11.00000   -1.50000
H39C  2   -0.022800    0.882039    0.221927    11.00000   -1.50000
AFIX   0
C40A  1   -0.036175    0.820641    0.253776    11.00000    0.30324    0.57898 =
         0.23539    0.14653    0.03606    0.24363
AFIX  33
H40A  2   -0.049160    0.791108    0.258070    11.00000   -1.50000
H40B  2   -0.003259    0.832526    0.265328    11.00000   -1.50000
H40C  2   -0.079258    0.838506    0.253007    11.00000   -1.50000
AFIX   0
SAME 0.02 0.04 O1A O2A C1A C2A C3A C4A C5A
O17A  7    0.256273    0.844819    0.226491    11.00000    0.14578    0.15022 =
         0.08079    0.01954   -0.02155   -0.03932
O18A  7    0.320668    0.875197    0.253694    11.00000    0.10578    0.09378 =
         0.08577    0.00080    0.00365   -0.00754
C41A  1    0.293932    0.874984    0.233924    11.00000    0.10695    0.11002 =
         0.08781    0.01040    0.00135   -0.00073
C42A  1    0.309326    0.911926    0.217889    11.00000    0.12925    0.13922 =
         0.10773    0.03885    0.01363    0.00546
C43A  1    0.326255    0.894755    0.194861    11.00000    0.48934    0.20889 =
         0.15923    0.05993    0.16230    0.04243
AFIX  33
H43A  2    0.365468    0.873970    0.196163    11.00000   -1.50000
H43B  2    0.284083    0.880386    0.188386    11.00000   -1.50000
H43C  2    0.340454    0.918506    0.184744    11.00000   -1.50000
AFIX   0
C44A  1    0.380338    0.931240    0.224454    11.00000    0.22808    0.36076 =
         0.40129    0.26979   -0.12048   -0.14989
AFIX  33
H44A  2    0.417539    0.909145    0.223327    11.00000   -1.50000
H44B  2    0.391349    0.955118    0.214006    11.00000   -1.50000
H44C  2    0.378333    0.942026    0.240300    11.00000   -1.50000
AFIX   0
C45A  1    0.251800    0.943562    0.219273    11.00000    0.26983    0.19480 =
         0.30569    0.13804    0.13661    0.09594
AFIX  33
H45A  2    0.245665    0.952465    0.235330    11.00000   -1.50000
H45B  2    0.263750    0.968786    0.209887    11.00000   -1.50000
H45C  2    0.207380    0.930666    0.213529    11.00000   -1.50000
AFIX   0
SAME 0.02 0.04 O1A O2A C1A C2A C3A C4A C5A
O19A  7    0.327088    0.771792    0.243804    11.00000    0.12556    0.13506 =
         0.09041   -0.02602    0.02322   -0.01534
O20A  7    0.370596    0.801368    0.275470    11.00000    0.11409    0.09572 =
         0.08923   -0.00363   -0.00600    0.01142
C46A  1    0.376396    0.779885    0.257400    11.00000    0.13235    0.09830 =
         0.08992   -0.00259    0.00902    0.00284
C47A  1    0.450489    0.766691    0.250920    11.00000    0.12838    0.16091 =
         0.14810   -0.01341    0.02692    0.01378
C48A  1    0.493784    0.753959    0.271703    11.00000    0.22894    0.34301 =
         0.21766    0.00230    0.00111    0.18154
AFIX  33
H48A  2    0.491678    0.776996    0.283236    11.00000   -1.50000
H48B  2    0.474454    0.727294    0.278233    11.00000   -1.50000
H48C  2    0.543465    0.749282    0.267198    11.00000   -1.50000
AFIX   0
C49A  1    0.451075    0.734109    0.233065    11.00000    0.16398    0.38776 =
         0.34544   -0.22637    0.02898    0.06419
AFIX  33
H49A  2    0.500487    0.726555    0.229426    11.00000   -1.50000
H49B  2    0.425849    0.708367    0.238452    11.00000   -1.50000
H49C  2    0.427284    0.745346    0.219230    11.00000   -1.50000
AFIX   0
C50A  1    0.484865    0.808442    0.242091    11.00000    0.18639    0.23831 =
         0.39011    0.07299    0.14079    0.01525
AFIX  33
H50A  2    0.484213    0.830279    0.254291    11.00000   -1.50000
H50B  2    0.534287    0.802655    0.237654    11.00000   -1.50000
H50C  2    0.458035    0.819038    0.228693    11.00000   -1.50000
AFIX   0
SAME 0.02 0.04 O1A O2A C1A C2A C3A C4A C5A
O21A  7    0.380764    0.880514    0.295558    11.00000    0.11217    0.10607 =
         0.09326   -0.00420   -0.00310   -0.02390
O22A  7    0.359250    0.892190    0.332297    11.00000    0.11731    0.10894 =
         0.09241   -0.00464   -0.01567   -0.02681
C51A  1    0.397339    0.896744    0.314624    11.00000    0.10233    0.09978 =
         0.10134    0.00122   -0.01219   -0.02060
C52A  1    0.466704    0.919885    0.316482    11.00000    0.10948    0.11287 =
         0.12092   -0.00478   -0.00970   -0.02095
C53A  1    0.476645    0.940360    0.340003    11.00000    0.13530    0.18444 =
         0.14783   -0.04907   -0.01857   -0.04214
AFIX  33
H53A  2    0.522708    0.955279    0.340628    11.00000   -1.50000
H53B  2    0.438180    0.961122    0.342704    11.00000   -1.50000
H53C  2    0.475470    0.917913    0.351878    11.00000   -1.50000
AFIX   0
C54A  1    0.466301    0.954080    0.298050    11.00000    0.15421    0.15621 =
         0.20012    0.04535   -0.03150   -0.06832
AFIX  33
H54A  2    0.511253    0.970193    0.298656    11.00000   -1.50000
H54B  2    0.461030    0.940425    0.282912    11.00000   -1.50000
H54C  2    0.426357    0.973869    0.300592    11.00000   -1.50000
AFIX   0
C55A  1    0.526634    0.888118    0.312904    11.00000    0.10574    0.15016 =
         0.19291   -0.01830   -0.00830   -0.01779
AFIX  33
H55A  2    0.572495    0.903154    0.314106    11.00000   -1.50000
H55B  2    0.524325    0.865530    0.324683    11.00000   -1.50000
H55C  2    0.521989    0.875045    0.297600    11.00000   -1.50000
AFIX   0
SAME 0.02 0.04 O1A O2A C1A C2A C3A C4A C5A
O23A  7    0.235188    0.896027    0.289513    11.00000    0.12493    0.09266 =
         0.07826    0.00875   -0.00111    0.01395
O24A  7    0.213765    0.900106    0.326842    11.00000    0.12263    0.08660 =
         0.08171    0.00298   -0.00817    0.01313
C56A  1    0.210581    0.915684    0.306911    11.00000    0.11732    0.08798 =
         0.07123   -0.00386   -0.00381    0.00576
C57A  1    0.182736    0.959795    0.303046    11.00000    0.12299    0.10371 =
         0.08844    0.00483    0.00279    0.02667
C58A  1    0.247049    0.988845    0.299137    11.00000    0.17047    0.09944 =
         0.18358    0.00206    0.05302    0.00686
AFIX  33
H58A  2    0.230852    1.018506    0.296497    11.00000   -1.50000
H58B  2    0.278288    0.988015    0.312736    11.00000   -1.50000
H58C  2    0.273387    0.978706    0.285663    11.00000   -1.50000
AFIX   0
C59A  1    0.139301    0.963160    0.280955    11.00000    0.21221    0.13064 =
         0.08875    0.00252   -0.01996    0.06222
AFIX  33
H59A  2    0.121973    0.992790    0.279085    11.00000   -1.50000
H59B  2    0.169300    0.955473    0.267827    11.00000   -1.50000
H59C  2    0.098588    0.943389    0.281689    11.00000   -1.50000
AFIX   0
C60A  1    0.139736    0.974976    0.323546    11.00000    0.15409    0.10887 =
         0.09350   -0.00518    0.00542    0.03720
AFIX  33
H60A  2    0.121863    1.004189    0.320616    11.00000   -1.50000
H60B  2    0.099401    0.955404    0.325922    11.00000   -1.50000
H60C  2    0.170173    0.975141    0.337339    11.00000   -1.50000
AFIX   0
SAME 0.02 0.04 O1A O2A C1A C2A C3A C4A C5A
O25A  7    0.271949    0.889407    0.369928    11.00000    0.14908    0.10568 =
         0.07424   -0.01247   -0.01168   -0.01217
O26A  7    0.220277    0.846730    0.395459    11.00000    0.16597    0.10661 =
         0.07241   -0.01488   -0.00671   -0.01765
C61A  1    0.246458    0.881714    0.389502    11.00000    0.12811    0.10126 =
         0.07661   -0.00742   -0.02271    0.00087
C62A  1    0.244214    0.918688    0.406804    11.00000    0.15696    0.09715 =
         0.07485   -0.00992   -0.02129    0.00195
C63A  1    0.314652    0.941981    0.406989    11.00000    0.17993    0.15093 =
         0.13838   -0.04143   -0.03262   -0.01977
AFIX  33
H63A  2    0.352151    0.922460    0.412527    11.00000   -1.50000
H63B  2    0.325870    0.951583    0.391349    11.00000   -1.50000
H63C  2    0.311803    0.967066    0.417212    11.00000   -1.50000
AFIX   0
C64A  1    0.187284    0.949071    0.398269    11.00000    0.17861    0.12612 =
         0.09731   -0.01179   -0.01678    0.02555
AFIX  33
H64A  2    0.141141    0.934210    0.398080    11.00000   -1.50000
H64B  2    0.184781    0.974137    0.408516    11.00000   -1.50000
H64C  2    0.198848    0.958654    0.382653    11.00000   -1.50000
AFIX   0
C65A  1    0.228175    0.901564    0.430669    11.00000    0.23513    0.12500 =
         0.07832   -0.02357   -0.02097    0.01002
AFIX  33
H65A  2    0.266393    0.881971    0.435577    11.00000   -1.50000
H65B  2    0.225045    0.925699    0.441515    11.00000   -1.50000
H65C  2    0.182720    0.885953    0.430341    11.00000   -1.50000
AFIX   0
SAME 0.02 0.04 O1A O2A C1A C2A C3A C4A C5A
O27A  7    0.350693    0.817958    0.356215    11.00000    0.09574    0.11398 =
         0.08434    0.01022   -0.01497   -0.00197
O28A  7    0.294237    0.774732    0.380383    11.00000    0.11804    0.11906 =
         0.07723    0.01104   -0.01733   -0.00831
C66A  1    0.350049    0.791470    0.372903    11.00000    0.10714    0.09814 =
         0.07847   -0.00109   -0.01189    0.00335
C67A  1    0.418110    0.782205    0.385661    11.00000    0.12175    0.12803 =
         0.09001    0.00475   -0.01820    0.01537
C68A  1    0.481774    0.791692    0.370832    11.00000    0.09976    0.17865 =
         0.11288   -0.00287   -0.02373    0.01005
AFIX  33
H68A  2    0.525630    0.785425    0.379490    11.00000   -1.50000
H68B  2    0.479860    0.773646    0.356984    11.00000   -1.50000
H68C  2    0.481265    0.822180    0.366370    11.00000   -1.50000
AFIX   0
C69A  1    0.417511    0.810885    0.406697    11.00000    0.14761    0.17704 =
         0.11282   -0.03111   -0.04810    0.03258
AFIX  33
H69A  2    0.461144    0.806114    0.415741    11.00000   -1.50000
H69B  2    0.415137    0.841154    0.401883    11.00000   -1.50000
H69C  2    0.375864    0.803988    0.416113    11.00000   -1.50000
AFIX   0
C70A  1    0.419818    0.735665    0.393471    11.00000    0.15686    0.13908 =
         0.11848    0.02369   -0.01400    0.03701
AFIX  33
H70A  2    0.464550    0.730045    0.401780    11.00000   -1.50000
H70B  2    0.379427    0.730137    0.403676    11.00000   -1.50000
H70C  2    0.416583    0.716660    0.380018    11.00000   -1.50000
AFIX   0
SAME 0.02 0.04 O1A O2A C1A C2A C3A C4A C5A
O29A  7    0.186512    0.766657    0.410769    11.00000    0.16239    0.11985 =
         0.06513   -0.00293   -0.00220   -0.01910
O30A  7    0.127477    0.706340    0.408161    11.00000    0.11954    0.12506 =
         0.07170    0.01160   -0.00551   -0.01344
C71A  1    0.164806    0.732975    0.419117    11.00000    0.11459    0.11259 =
         0.05946    0.00118   -0.00052    0.00086
C72A  1    0.186049    0.721165    0.443371    11.00000    0.12437    0.12391 =
         0.07242    0.00394   -0.00769    0.00515
C73A  1    0.230126    0.757505    0.454401    11.00000    0.17242    0.17673 =
         0.06840   -0.00997   -0.00993   -0.02216
AFIX  33
H73A  2    0.273585    0.762131    0.445454    11.00000   -1.50000
H73B  2    0.201909    0.784115    0.454579    11.00000   -1.50000
H73C  2    0.243036    0.749481    0.470214    11.00000   -1.50000
AFIX   0
C74A  1    0.233089    0.682114    0.442343    11.00000    0.15138    0.15147 =
         0.10616    0.01282   -0.03590    0.01884
AFIX  33
H74A  2    0.275538    0.688704    0.433242    11.00000   -1.50000
H74B  2    0.247588    0.673853    0.457981    11.00000   -1.50000
H74C  2    0.206891    0.658255    0.435134    11.00000   -1.50000
AFIX   0
C75A  1    0.119567    0.714007    0.457005    11.00000    0.12937    0.22400 =
         0.08045    0.02286    0.00195    0.00432
AFIX  33
H75A  2    0.091080    0.740514    0.457069    11.00000   -1.50000
H75B  2    0.091716    0.690613    0.450010    11.00000   -1.50000
H75C  2    0.132412    0.706211    0.472857    11.00000   -1.50000
AFIX   0
SAME 0.02 0.04 O1A O2A C1A C2A C3A C4A C5A
O31A  7    0.090113    0.810624    0.383264    11.00000    0.12472    0.10019 =
         0.10100   -0.00230    0.02297    0.00923
O32A  7    0.025018    0.751395    0.381171    11.00000    0.09069    0.12714 =
         0.09064   -0.01246    0.00906    0.00425
C76A  1    0.033737    0.790421    0.386262    11.00000    0.11090    0.11451 =
         0.07275   -0.00035    0.01236    0.01566
C77A  1   -0.027862    0.812209    0.398188    11.00000    0.15172    0.15227 =
         0.10316    0.00513    0.03916    0.04382
C78A  1   -0.021987    0.860437    0.395826    11.00000    0.23091    0.14736 =
         0.18545   -0.00246    0.09336    0.05215
AFIX  33
H78A  2   -0.062200    0.874204    0.403623    11.00000   -1.50000
H78B  2    0.022865    0.870245    0.402843    11.00000   -1.50000
H78C  2   -0.022801    0.868257    0.379474    11.00000   -1.50000
AFIX   0
C79A  1   -0.020360    0.800261    0.423522    11.00000    0.19502    0.21754 =
         0.10017   -0.00119    0.03899    0.07284
AFIX  33
H79A  2   -0.024117    0.768894    0.425236    11.00000   -1.50000
H79B  2    0.026181    0.809941    0.429323    11.00000   -1.50000
H79C  2   -0.058315    0.814256    0.432313    11.00000   -1.50000
AFIX   0
C80A  1   -0.098657    0.795225    0.389358    11.00000    0.11601    0.22812 =
         0.15893    0.03331    0.03736    0.04900
AFIX  33
H80A  2   -0.100129    0.763819    0.391228    11.00000   -1.50000
H80B  2   -0.137531    0.808350    0.398112    11.00000   -1.50000
H80C  2   -0.104144    0.802510    0.373019    11.00000   -1.50000
AFIX   0
O33A  7    0.059014    0.691804    0.345580    11.00000    0.10478    0.09855 =
         0.07268    0.00368    0.00051   -0.00428
O34A  7    0.077602    0.644178    0.306116    11.00000    0.10120    0.11170 =
         0.07754   -0.00638   -0.00524   -0.01482
O35A  7    0.078976    0.685428    0.264874    11.00000    0.12686    0.12771 =
         0.07516   -0.01504    0.00077   -0.03087
O36A  7    0.190835    0.736158    0.250424    11.00000    0.12934    0.12540 =
         0.07714   -0.01794    0.00464   -0.02563
O37A  7    0.226705    0.813953    0.269958    11.00000    0.10179    0.09932 =
         0.07851   -0.00758    0.00493   -0.02290
O38A  7    0.281169    0.824273    0.313163    11.00000    0.10100    0.08889 =
         0.07095    0.00474   -0.00520   -0.00477
O39A  7    0.201849    0.820125    0.351247    11.00000    0.10006    0.08762 =
         0.07324   -0.00181   -0.00684   -0.00573
O40A  7    0.162999    0.740111    0.365183    11.00000    0.09731    0.09393 =
         0.06456   -0.00292    0.00588    0.00005

SAME 0.02 0.04 O1A O2A C1A C2A C3A C4A C5A
O1B   7    0.194183    0.373713    0.371942    11.00000    0.17160    0.11037 =
         0.09032   -0.01609   -0.02069    0.03124
O2B   7    0.248027    0.339826    0.343872    11.00000    0.18624    0.13639 =
         0.09593    0.01665    0.01129    0.05583
C1B   1    0.215006    0.371263    0.351771    11.00000    0.12503    0.10123 =
         0.10247   -0.00141   -0.01194    0.00201
C2B   1    0.200809    0.408633    0.336175    11.00000    0.16620    0.09911 =
         0.12756    0.01020   -0.03638   -0.00614
C3B   1    0.142639    0.437345    0.346321    11.00000    0.19286    0.16446 =
         0.26969    0.07504    0.03355    0.04704
AFIX  33
H3BA  2    0.098151    0.420909    0.347472    11.00000   -1.50000
H3BB  2    0.157396    0.447120    0.361682    11.00000   -1.50000
H3BC  2    0.135086    0.462410    0.336310    11.00000   -1.50000
AFIX   0
C4B   1    0.174151    0.391913    0.313512    11.00000    0.42772    0.13551 =
         0.18959    0.02478   -0.18684   -0.01053
AFIX  33
H4BA  2    0.130021    0.375595    0.315856    11.00000   -1.50000
H4BB  2    0.164727    0.416187    0.303114    11.00000   -1.50000
H4BC  2    0.210251    0.373010    0.306728    11.00000   -1.50000
AFIX   0
C5B   1    0.268098    0.434064    0.334532    11.00000    0.17035    0.13196 =
         0.13832    0.02958   -0.00628   -0.01260
AFIX  33
H5BA  2    0.260421    0.458902    0.324371    11.00000   -1.50000
H5BB  2    0.282160    0.444203    0.349892    11.00000   -1.50000
H5BC  2    0.305936    0.415801    0.328252    11.00000   -1.50000
AFIX   0
SAME 0.02 0.04 O1A O2A C1A C2A C3A C4A C5A
O3B   7    0.139706    0.298714    0.391835    11.00000    0.10052    0.14103 =
         0.11788   -0.03530    0.00398   -0.00518
O4B   7    0.182722    0.265333    0.361410    11.00000    0.10938    0.13714 =
         0.10070   -0.03073   -0.02438    0.01621
C6B   1    0.133981    0.274293    0.374551    11.00000    0.10242    0.10930 =
         0.10635   -0.01428   -0.01136   -0.00619
C7B   1    0.059188    0.262448    0.368724    11.00000    0.12254    0.23819 =
         0.15984   -0.04445   -0.02252   -0.03662
C8B   1    0.053439    0.230613    0.350129    11.00000    0.10530    0.30227 =
         0.25033   -0.14150   -0.00504   -0.01612
AFIX  33
H8BA  2    0.085227    0.238799    0.337538    11.00000   -1.50000
H8BB  2    0.067121    0.202119    0.355987    11.00000   -1.50000
H8BC  2    0.004127    0.229642    0.344432    11.00000   -1.50000
AFIX   0
C9B   1    0.025751    0.304104    0.358591    11.00000    0.22136    0.26319 =
         0.34535    0.01163   -0.13541   -0.01714
AFIX  33
H9BA  2    0.027681    0.327107    0.370156    11.00000   -1.50000
H9BB  2    0.052468    0.312980    0.344943    11.00000   -1.50000
H9BC  2   -0.024042    0.298570    0.354265    11.00000   -1.50000
AFIX   0
C10B  1    0.013457    0.253754    0.388956    11.00000    0.14019    0.28335 =
         0.22193   -0.08305    0.03398   -0.09331
AFIX  33
H10D  2    0.020600    0.276470    0.400482    11.00000   -1.50000
H10E  2   -0.036709    0.253287    0.384095    11.00000   -1.50000
H10F  2    0.026284    0.225764    0.395651    11.00000   -1.50000
AFIX   0
SAME 0.02 0.04 O1A O2A C1A C2A C3A C4A C5A
O5B   7    0.276170    0.264332    0.324954    11.00000    0.16490    0.15101 =
         0.07696    0.00040   -0.00382    0.05956
O6B   7    0.353115    0.212033    0.321283    11.00000    0.14060    0.10792 =
         0.07035   -0.00283   -0.01713    0.01604
C11B  1    0.306017    0.235663    0.313558    11.00000    0.11385    0.12286 =
         0.07145    0.00563    0.00093    0.01686
C12B  1    0.280341    0.227910    0.289506    11.00000    0.11776    0.17568 =
         0.07544    0.00358   -0.02176    0.02176
C13B  1    0.205655    0.210585    0.291010    11.00000    0.16067    0.36520 =
         0.14710   -0.03969   -0.00700   -0.05785
AFIX  33
H13D  2    0.176185    0.230603    0.299891    11.00000   -1.50000
H13E  2    0.185592    0.207452    0.275468    11.00000   -1.50000
H13F  2    0.206480    0.182400    0.298652    11.00000   -1.50000
AFIX   0
C14B  1    0.275303    0.270683    0.278080    11.00000    0.49768    0.21818 =
         0.12005    0.04893   -0.11389   -0.03786
AFIX  33
H14D  2    0.244048    0.289582    0.287019    11.00000   -1.50000
H14E  2    0.322929    0.283578    0.277165    11.00000   -1.50000
H14F  2    0.255608    0.267110    0.262517    11.00000   -1.50000
AFIX   0
C15B  1    0.327156    0.199036    0.276301    11.00000    0.20482    0.42608 =
         0.10026   -0.10327   -0.04480    0.11487
AFIX  33
H15D  2    0.330046    0.170955    0.284004    11.00000   -1.50000
H15E  2    0.307626    0.195236    0.260732    11.00000   -1.50000
H15F  2    0.374947    0.211704    0.275381    11.00000   -1.50000
AFIX   0
SAME 0.02 0.04 O1A O2A C1A C2A C3A C4A C5A
O7B   7    0.381561    0.307332    0.351423    11.00000    0.14581    0.11495 =
         0.14135    0.02780    0.04979    0.01030
O8B   7    0.454678    0.252210    0.350297    11.00000    0.10190    0.11936 =
         0.08383    0.00897    0.00671    0.00283
C16B  1    0.442707    0.291506    0.350231    11.00000    0.12479    0.11982 =
         0.07653    0.00553    0.01472   -0.01139
C17B  1    0.507027    0.320339    0.347664    11.00000    0.17244    0.15429 =
         0.19502    0.02255    0.03066   -0.03798
C18B  1    0.486143    0.365433    0.347753    11.00000    0.18621    0.14188 =
         0.70722    0.00506    0.06873   -0.02862
AFIX  33
H18D  2    0.445922    0.369678    0.337117    11.00000   -1.50000
H18E  2    0.471942    0.373803    0.363334    11.00000   -1.50000
H18F  2    0.526466    0.383259    0.342866    11.00000   -1.50000
AFIX   0
C19B  1    0.532074    0.310796    0.323365    11.00000    0.32845    0.36773 =
         0.28053    0.02016    0.17333   -0.08967
AFIX  33
H19D  2    0.546915    0.280550    0.322324    11.00000   -1.50000
H19E  2    0.492969    0.316145    0.312442    11.00000   -1.50000
H19F  2    0.572492    0.329538    0.319656    11.00000   -1.50000
AFIX   0
C20B  1    0.567088    0.304805    0.362343    11.00000    0.12898    0.29705 =
         0.38618   -0.08431   -0.05236   -0.02261
AFIX  33
H20D  2    0.573477    0.273726    0.360055    11.00000   -1.50000
H20E  2    0.610943    0.319954    0.358090    11.00000   -1.50000
H20F  2    0.556419    0.310499    0.378557    11.00000   -1.50000
AFIX   0
SAME 0.02 0.04 O1A O2A C1A C2A C3A C4A C5A
O9B   7    0.464612    0.164997    0.335365    11.00000    0.13366    0.12325 =
         0.07147    0.00063   -0.00833    0.02684
O10B  7    0.492344    0.112093    0.358982    11.00000    0.16294    0.12575 =
         0.07173    0.00578   -0.00740    0.05264
C21B  1    0.493282    0.129824    0.339827    11.00000    0.13445    0.11393 =
         0.07230    0.00498   -0.01172    0.02837
C22B  1    0.524647    0.106525    0.319623    11.00000    0.17827    0.14207 =
         0.09671    0.01894    0.03804    0.05282
C23B  1    0.458567    0.079336    0.309934    11.00000    0.31888    0.21167 =
         0.20375   -0.09287   -0.00768   -0.00957
AFIX  33
H23D  2    0.420319    0.099061    0.305209    11.00000   -1.50000
H23E  2    0.473770    0.062243    0.296648    11.00000   -1.50000
H23F  2    0.441069    0.060021    0.322001    11.00000   -1.50000
AFIX   0
C24B  1    0.535451    0.133804    0.298957    11.00000    0.27082    0.22204 =
         0.11883    0.05878    0.07537    0.11028
AFIX  33
H24D  2    0.495721    0.154171    0.297408    11.00000   -1.50000
H24E  2    0.580290    0.149811    0.300572    11.00000   -1.50000
H24F  2    0.537481    0.115455    0.285234    11.00000   -1.50000
AFIX   0
C25B  1    0.576190    0.073565    0.325832    11.00000    0.30621    0.23962 =
         0.11537    0.02093    0.04965    0.16403
AFIX  33
H25D  2    0.560605    0.058802    0.339845    11.00000   -1.50000
H25E  2    0.579998    0.052631    0.313254    11.00000   -1.50000
H25F  2    0.622806    0.086987    0.328593    11.00000   -1.50000
AFIX   0
SAME 0.02 0.04 O1A O2A C1A C2A C3A C4A C5A
O11B  7    0.330719    0.147963    0.353623    11.00000    0.12232    0.09915 =
         0.08959   -0.00965   -0.02769    0.00195
O12B  7    0.363822    0.105345    0.382681    11.00000    0.13709    0.10483 =
         0.08064    0.00467   -0.02200   -0.00485
C26B  1    0.323142    0.116541    0.366650    11.00000    0.13397    0.10881 =
         0.08389   -0.00878   -0.02821   -0.00547
C27B  1    0.266499    0.083793    0.361591    11.00000    0.18322    0.17679 =
         0.18710    0.05359   -0.07581   -0.06450
C28B  1    0.222837    0.076340    0.382237    11.00000    0.16667    0.39159 =
         0.27046    0.09319   -0.03614   -0.13160
AFIX  33
H28D  2    0.185942    0.054868    0.378747    11.00000   -1.50000
H28E  2    0.253330    0.065750    0.394798    11.00000   -1.50000
H28F  2    0.200226    0.103449    0.386886    11.00000   -1.50000
AFIX   0
C29B  1    0.223056    0.093831    0.340474    11.00000    0.18853    0.21293 =
         0.24968    0.04560   -0.13938   -0.06377
AFIX  33
H29D  2    0.254919    0.098436    0.327397    11.00000   -1.50000
H29E  2    0.190975    0.069644    0.337103    11.00000   -1.50000
H29F  2    0.194884    0.119972    0.343121    11.00000   -1.50000
AFIX   0
C30B  1    0.305867    0.040707    0.357059    11.00000    0.35777    0.13486 =
         0.30064    0.00117   -0.14954   -0.02581
AFIX  33
H30D  2    0.335977    0.043704    0.343427    11.00000   -1.50000
H30E  2    0.335696    0.033437    0.370435    11.00000   -1.50000
H30F  2    0.270829    0.017726    0.354448    11.00000   -1.50000
AFIX   0
SAME 0.02 0.04 O1A O2A C1A C2A C3A C4A C5A
O13B  7    0.490690    0.068482    0.399117    11.00000    0.16914    0.11721 =
         0.07418    0.00104   -0.01756    0.03172
O14B  7    0.524924    0.075213    0.435583    11.00000    0.12733    0.10376 =
         0.07169    0.00432   -0.01627    0.00227
C31B  1    0.518810    0.053726    0.417289    11.00000    0.12489    0.10726 =
         0.07225    0.01030   -0.00302    0.00549
C32B  1    0.546634    0.009037    0.417064    11.00000    0.15168    0.10091 =
         0.09773    0.00053   -0.01859    0.00789
C33B  1    0.496382   -0.017587    0.432524    11.00000    0.38013    0.13861 =
         0.49838    0.11060    0.20916    0.06847
AFIX  33
H33D  2    0.495529   -0.004962    0.447992    11.00000   -1.50000
H33E  2    0.448113   -0.017304    0.425929    11.00000   -1.50000
H33F  2    0.513627   -0.047385    0.433457    11.00000   -1.50000
AFIX   0
C34B  1    0.611781    0.003427    0.431421    11.00000    0.31343    0.18777 =
         0.38727   -0.11713   -0.21194    0.11280
AFIX  33
H34D  2    0.604878    0.017348    0.446392    11.00000   -1.50000
H34E  2    0.620951   -0.027406    0.433710    11.00000   -1.50000
H34F  2    0.652538    0.016634    0.423643    11.00000   -1.50000
AFIX   0
C35B  1    0.547771   -0.009948    0.393940    11.00000    0.61452    0.20386 =
         0.13694   -0.03882   -0.07101    0.19474
AFIX  33
H35D  2    0.566589   -0.039400    0.394829    11.00000   -1.50000
H35E  2    0.499204   -0.010611    0.387589    11.00000   -1.50000
H35F  2    0.578277    0.007480    0.383949    11.00000   -1.50000
AFIX   0
SAME 0.02 0.04 O1A O2A C1A C2A C3A C4A C5A
O15B  7    0.559906    0.147700    0.397218    11.00000    0.10559    0.16667 =
         0.07562    0.03226   -0.00054    0.01147
O16B  7    0.569020    0.160378    0.434975    11.00000    0.11098    0.11885 =
         0.08537    0.01045   -0.00643   -0.01532
C36B  1    0.593624    0.158704    0.414648    11.00000    0.10628    0.14739 =
         0.09581    0.03671   -0.00043   -0.01193
C37B  1    0.671709    0.166833    0.411158    11.00000    0.10393    0.26735 =
         0.14136    0.07110   -0.00803    0.00399
C38B  1    0.683270    0.205112    0.396324    11.00000    0.18846    0.33575 =
         0.24015    0.13598    0.00603   -0.08720
AFIX  33
H38D  2    0.654721    0.202286    0.382199    11.00000   -1.50000
H38E  2    0.668840    0.231203    0.404603    11.00000   -1.50000
H38F  2    0.733890    0.207139    0.392368    11.00000   -1.50000
AFIX   0
C39B  1    0.699857    0.131323    0.395111    11.00000    0.12468    0.41055 =
         0.37140   -0.06780    0.00568    0.07387
AFIX  33
H39D  2    0.672042    0.131288    0.380756    11.00000   -1.50000
H39E  2    0.750138    0.136842    0.391671    11.00000   -1.50000
H39F  2    0.695327    0.103212    0.402683    11.00000   -1.50000
AFIX   0
C40B  1    0.712203    0.167822    0.432863    11.00000    0.12925    0.68932 =
         0.14729    0.13255   -0.03041   -0.10278
AFIX  33
H40D  2    0.702030    0.141679    0.441743    11.00000   -1.50000
H40E  2    0.763341    0.169191    0.429556    11.00000   -1.50000
H40F  2    0.698290    0.193255    0.441792    11.00000   -1.50000
AFIX   0
SAME 0.02 0.04 O1A O2A C1A C2A C3A C4A C5A
O17B  7    0.549037    0.118622    0.475171    11.00000    0.13925    0.12617 =
         0.07122    0.00190   -0.02426    0.00258
O18B  7    0.494875    0.150840    0.504324    11.00000    0.16637    0.11775 =
         0.07147    0.00521   -0.02652    0.01135
C41B  1    0.546297    0.130015    0.495946    11.00000    0.15120    0.10368 =
         0.07253    0.00997   -0.02051   -0.01042
C42B  1    0.606170    0.117644    0.511908    11.00000    0.18182    0.11483 =
         0.08686    0.00559   -0.04522    0.00992
C43B  1    0.663216    0.092916    0.499500    11.00000    0.16939    0.20208 =
         0.15397   -0.01289   -0.06325    0.04115
AFIX  33
H43D  2    0.642350    0.067028    0.492489    11.00000   -1.50000
H43E  2    0.683798    0.111126    0.487458    11.00000   -1.50000
H43F  2    0.700675    0.084481    0.510466    11.00000   -1.50000
AFIX   0
C44B  1    0.636956    0.157119    0.522674    11.00000    0.27775    0.13582 =
         0.25124   -0.03416   -0.16154    0.03201
AFIX  33
H44D  2    0.676050    0.148974    0.533093    11.00000   -1.50000
H44E  2    0.655179    0.176232    0.510630    11.00000   -1.50000
H44F  2    0.599904    0.172140    0.531388    11.00000   -1.50000
AFIX   0
C45B  1    0.575786    0.087982    0.529824    11.00000    0.17812    0.26352 =
         0.17171    0.11341   -0.06405   -0.00855
AFIX  33
H45D  2    0.555905    0.062306    0.522309    11.00000   -1.50000
H45E  2    0.613617    0.079332    0.540606    11.00000   -1.50000
H45F  2    0.538031    0.102975    0.538232    11.00000   -1.50000
AFIX   0
SAME 0.02 0.04 O1A O2A C1A C2A C3A C4A C5A
O19B  7    0.409605    0.094550    0.462527    11.00000    0.14280    0.09912 =
         0.07425   -0.00330    0.00268   -0.02031
O20B  7    0.355820    0.134276    0.488749    11.00000    0.14406    0.09837 =
         0.07792   -0.00021    0.01179   -0.01713
C46B  1    0.365922    0.099045    0.478453    11.00000    0.13080    0.10193 =
         0.06920    0.00670   -0.00865   -0.01200
C47B  1    0.328281    0.059529    0.487109    11.00000    0.17931    0.11002 =
         0.10585    0.00810    0.01624   -0.03827
C48B  1    0.313513    0.028232    0.467707    11.00000    0.17532    0.10317 =
         0.12665    0.00010   -0.01290   -0.02808
AFIX  33
H48D  2    0.288986    0.002772    0.473765    11.00000   -1.50000
H48E  2    0.283312    0.042191    0.456050    11.00000   -1.50000
H48F  2    0.358664    0.019432    0.460721    11.00000   -1.50000
AFIX   0
C49B  1    0.379135    0.039073    0.504262    11.00000    0.35787    0.13094 =
         0.14207    0.06280   -0.07339   -0.06387
AFIX  33
H49D  2    0.357492    0.012894    0.510590    11.00000   -1.50000
H49E  2    0.423761    0.031607    0.496532    11.00000   -1.50000
H49F  2    0.389091    0.059467    0.516774    11.00000   -1.50000
AFIX   0
C50B  1    0.261209    0.072356    0.499536    11.00000    0.26769    0.16413 =
         0.23816   -0.01191    0.14334   -0.07111
AFIX  33
H50D  2    0.236939    0.046437    0.505133    11.00000   -1.50000
H50E  2    0.273539    0.090975    0.512611    11.00000   -1.50000
H50F  2    0.229551    0.087996    0.488941    11.00000   -1.50000
AFIX   0
SAME 0.02 0.04 O1A O2A C1A C2A C3A C4A C5A
O21B  7    0.384141    0.189268    0.524404    11.00000    0.18620    0.12134 =
         0.05967    0.01407   -0.00565    0.00308
O22B  7    0.314670    0.246532    0.528053    11.00000    0.14975    0.14739 =
         0.06404    0.00264    0.00600    0.01107
C51B  1    0.340775    0.212366    0.535376    11.00000    0.13859    0.13071 =
         0.05715   -0.00092   -0.01010   -0.02320
C52B  1    0.316835    0.198404    0.558925    11.00000    0.17751    0.18686 =
         0.05773    0.01176   -0.01098   -0.04211
C53B  1    0.379909    0.195022    0.573143    11.00000    0.15739    0.74486 =
         0.08946    0.15191   -0.01392   -0.07453
AFIX  33
H53D  2    0.406934    0.222037    0.572354    11.00000   -1.50000
H53E  2    0.366076    0.189523    0.589119    11.00000   -1.50000
H53F  2    0.409612    0.171204    0.567626    11.00000   -1.50000
AFIX   0
C54B  1    0.268104    0.161998    0.557373    11.00000    0.35718    0.32788 =
         0.09954    0.02009    0.01595   -0.20133
AFIX  33
H54D  2    0.228191    0.169363    0.547113    11.00000   -1.50000
H54E  2    0.293410    0.136890    0.551234    11.00000   -1.50000
H54F  2    0.249875    0.155209    0.572726    11.00000   -1.50000
AFIX   0
C55B  1    0.270220    0.233225    0.569860    11.00000    0.49120    0.29684 =
         0.15486    0.05655    0.13153    0.10834
AFIX  33
H55D  2    0.226394    0.236732    0.560748    11.00000   -1.50000
H55E  2    0.258043    0.224654    0.585593    11.00000   -1.50000
H55F  2    0.296359    0.260597    0.570245    11.00000   -1.50000
AFIX   0
SAME 0.02 0.04 O1A O2A C1A C2A C3A C4A C5A
O23B  7    0.481101    0.236601    0.498847    11.00000    0.11907    0.11249 =
         0.10141   -0.01580   -0.02153   -0.00520
O24B  7    0.413604    0.293931    0.502562    11.00000    0.14053    0.09862 =
         0.09987   -0.01815   -0.01396   -0.00641
C56B  1    0.471652    0.275391    0.504775    11.00000    0.11934    0.10256 =
         0.07497    0.00176   -0.01006   -0.01937
C57B  1    0.532685    0.298647    0.516082    11.00000    0.15231    0.12902 =
         0.12194    0.00550   -0.03611   -0.02614
C58B  1    0.603769    0.282965    0.506470    11.00000    0.14324    0.19256 =
         0.21645   -0.00111   -0.00442   -0.04425
AFIX  33
H58D  2    0.642985    0.298482    0.514041    11.00000   -1.50000
H58E  2    0.608834    0.251962    0.509351    11.00000   -1.50000
H58F  2    0.605080    0.288391    0.489852    11.00000   -1.50000
AFIX   0
C59B  1    0.526475    0.346533    0.512732    11.00000    0.21477    0.12623 =
         0.25350   -0.00245   -0.06537   -0.04651
AFIX  33
H59D  2    0.566912    0.360929    0.520268    11.00000   -1.50000
H59E  2    0.526621    0.353166    0.496231    11.00000   -1.50000
H59F  2    0.481838    0.356758    0.519510    11.00000   -1.50000
AFIX   0
C60B  1    0.529727    0.286694    0.541280    11.00000    0.25235    0.24749 =
         0.09948   -0.00950   -0.05574   -0.10950
AFIX  33
H60D  2    0.568687    0.301077    0.549599    11.00000   -1.50000
H60E  2    0.483921    0.295883    0.547660    11.00000   -1.50000
H60F  2    0.534654    0.255370    0.542925    11.00000   -1.50000
AFIX   0
SAME 0.02 0.04 O1A O2A C1A C2A C3A C4A C5A
O25B  7    0.284967    0.328727    0.514190    11.00000    0.16552    0.14198 =
         0.07729   -0.01554    0.00522    0.02453
O26B  7    0.237893    0.374498    0.488501    11.00000    0.17050    0.11344 =
         0.08255   -0.01006    0.01776    0.02546
C61B  1    0.263644    0.365109    0.508139    11.00000    0.15366    0.13338 =
         0.08774   -0.02013    0.01439    0.01693
C62B  1    0.257257    0.400344    0.525642    11.00000    0.22909    0.13532 =
         0.11099   -0.02888    0.02814    0.01817
C63B  1    0.295057    0.437864    0.516547    11.00000    0.47448    0.23525 =
         0.14022   -0.08739    0.11866   -0.17429
AFIX  33
H63D  2    0.278531    0.443716    0.500805    11.00000   -1.50000
H63E  2    0.285539    0.463005    0.526285    11.00000   -1.50000
H63F  2    0.346427    0.432010    0.516459    11.00000   -1.50000
AFIX   0
C64B  1    0.179071    0.415685    0.527614    11.00000    0.25157    0.20545 =
         0.18252   -0.07021    0.03559    0.05589
AFIX  33
H64D  2    0.149694    0.392175    0.533659    11.00000   -1.50000
H64E  2    0.176751    0.440459    0.538067    11.00000   -1.50000
H64F  2    0.161203    0.424146    0.512369    11.00000   -1.50000
AFIX   0
C65B  1    0.273579    0.385492    0.549227    11.00000    0.28802    0.19452 =
         0.08602   -0.03768    0.01424   -0.04261
AFIX  33
H65D  2    0.244194    0.360257    0.552813    11.00000   -1.50000
H65E  2    0.324139    0.377678    0.550358    11.00000   -1.50000
H65F  2    0.263250    0.408673    0.560184    11.00000   -1.50000
AFIX   0
SAME 0.02 0.04 O1A O2A C1A C2A C3A C4A C5A
O27B  7    0.209821    0.259523    0.496904    11.00000    0.11578    0.14737 =
         0.09316    0.02635    0.01667    0.00482
O28B  7    0.155414    0.304526    0.472473    11.00000    0.11005    0.13700 =
         0.10574    0.01767    0.01410    0.00539
C66B  1    0.155145    0.277741    0.488884    11.00000    0.11312    0.13158 =
         0.09942    0.01072    0.02063    0.00229
C67B  1    0.086853    0.271357    0.501766    11.00000    0.11920    0.16910 =
         0.11290    0.01800    0.02237   -0.00722
C68B  1    0.082613    0.226745    0.511023    11.00000    0.11363    0.18874 =
         0.16525    0.06068    0.01573   -0.01488
AFIX  33
H68D  2    0.037760    0.223142    0.519371    11.00000   -1.50000
H68E  2    0.084405    0.206064    0.498276    11.00000   -1.50000
H68F  2    0.122878    0.221610    0.521527    11.00000   -1.50000
AFIX   0
C69B  1    0.024181    0.278807    0.485758    11.00000    0.12307    0.24072 =
         0.14999    0.07142    0.02881    0.01537
AFIX  33
H69D  2    0.026424    0.308163    0.479541    11.00000   -1.50000
H69E  2    0.025810    0.257979    0.473076    11.00000   -1.50000
H69F  2   -0.020352    0.275111    0.494270    11.00000   -1.50000
AFIX   0
C70B  1    0.087288    0.303944    0.521021    11.00000    0.17762    0.26450 =
         0.17551   -0.06720    0.09851   -0.06726
AFIX  33
H70D  2    0.090101    0.333085    0.514547    11.00000   -1.50000
H70E  2    0.043403    0.301121    0.529964    11.00000   -1.50000
H70F  2    0.128643    0.298821    0.531074    11.00000   -1.50000
AFIX   0
SAME 0.02 0.04 O1A O2A C1A C2A C3A C4A C5A
O29B  7    0.153664    0.381564    0.450676    11.00000    0.12460    0.10958 =
         0.09801   -0.00706    0.01172    0.02493
O30B  7    0.133715    0.376203    0.413222    11.00000    0.15309    0.15061 =
         0.10763   -0.03144   -0.01590    0.05511
C71B  1    0.116644    0.388509    0.433062    11.00000    0.12307    0.11750 =
         0.11123   -0.01121    0.01045    0.01121
C72B  1    0.048197    0.413425    0.435387    11.00000    0.12802    0.13438 =
         0.14070   -0.01421    0.00441    0.02796
C73B  1    0.035630    0.425764    0.460565    11.00000    0.21029    0.26864 =
         0.17156   -0.04086    0.02223    0.10444
AFIX  33
H73D  2    0.036073    0.399692    0.470111    11.00000   -1.50000
H73E  2    0.073477    0.445353    0.465773    11.00000   -1.50000
H73F  2   -0.010704    0.440144    0.461927    11.00000   -1.50000
AFIX   0
C74B  1   -0.012436    0.383004    0.430359    11.00000    0.13933    0.17508 =
         0.24878    0.01366    0.02039    0.01276
AFIX  33
H74D  2   -0.010002    0.358450    0.440966    11.00000   -1.50000
H74E  2   -0.057876    0.398127    0.432365    11.00000   -1.50000
H74F  2   -0.008943    0.372610    0.414468    11.00000   -1.50000
AFIX   0
C75B  1    0.048151    0.451406    0.420040    11.00000    0.19078    0.18084 =
         0.26604    0.06653    0.07603    0.06850
AFIX  33
H75D  2    0.088529    0.470130    0.424008    11.00000   -1.50000
H75E  2    0.052413    0.441888    0.404015    11.00000   -1.50000
H75F  2    0.003480    0.467406    0.421912    11.00000   -1.50000
AFIX   0
SAME 0.02 0.04 O1A O2A C1A C2A C3A C4A C5A
O31B  7    0.301033    0.385548    0.447084    11.00000    0.12560    0.09341 =
         0.07917    0.00265   -0.00302    0.00320
O32B  7    0.281963    0.388955    0.409512    11.00000    0.17364    0.09510 =
         0.07414   -0.00288   -0.00582   -0.01476
C76B  1    0.305748    0.404600    0.427952    11.00000    0.11788    0.09136 =
         0.08710   -0.00204   -0.00357   -0.00097
C77B  1    0.335040    0.449561    0.427489    11.00000    0.13042    0.10618 =
         0.10707    0.00874   -0.01039   -0.01776
C78B  1    0.365592    0.460281    0.404506    11.00000    0.36027    0.17474 =
         0.12000   -0.02178    0.04472   -0.12663
AFIX  33
H78D  2    0.330176    0.454167    0.392445    11.00000   -1.50000
H78E  2    0.378328    0.490930    0.404080    11.00000   -1.50000
H78F  2    0.408320    0.442778    0.401913    11.00000   -1.50000
AFIX   0
C79B  1    0.269924    0.478736    0.431731    11.00000    0.17741    0.09787 =
         0.31157    0.01342   -0.02145    0.01629
AFIX  33
H79D  2    0.234813    0.474533    0.419347    11.00000   -1.50000
H79E  2    0.248391    0.471257    0.446532    11.00000   -1.50000
H79F  2    0.285143    0.508977    0.432014    11.00000   -1.50000
AFIX   0
C80B  1    0.385274    0.457859    0.446889    11.00000    0.16215    0.12337 =
         0.12163   -0.00570   -0.03176   -0.02350
AFIX  33
H80D  2    0.362363    0.450256    0.461451    11.00000   -1.50000
H80E  2    0.428297    0.440321    0.444924    11.00000   -1.50000
H80F  2    0.398304    0.488473    0.447091    11.00000   -1.50000
AFIX   0
O33B  7    0.284564    0.308862    0.386785    11.00000    0.11019    0.09204 =
         0.08603   -0.00909    0.00175   -0.00265
O34B  7    0.321492    0.232441    0.366468    11.00000    0.10522    0.09896 =
         0.06778   -0.00593   -0.00833    0.00756
O35B  7    0.435463    0.183337    0.380446    11.00000    0.11094    0.10825 =
         0.06254   -0.00596   -0.01022   -0.00156
O36B  7    0.432640    0.138764    0.420913    11.00000    0.11549    0.11103 =
         0.06278   -0.00058   -0.00255   -0.00096
O37B  7    0.449747    0.180985    0.461943    11.00000    0.11693    0.10040 =
         0.05512    0.00581   -0.01359   -0.01041
O38B  7    0.342295    0.224499    0.483038    11.00000    0.11824    0.09603 =
         0.06349    0.00222   -0.00932   -0.00873
O39B  7    0.303719    0.304277    0.468990    11.00000    0.10866    0.09379 =
         0.08036    0.00598    0.01689    0.01072
O40B  7    0.227315    0.314804    0.429959    11.00000    0.12015    0.09415 =
         0.08969   -0.01288    0.01367    0.00436

N1C   6    0.173074    0.753425    0.316453    11.00000    0.10028    0.08133 =
         0.06172   -0.00557   -0.00338   -0.00501
AFIX  23
H1CA  2    0.201042    0.777270    0.315089    11.00000   -1.20000
H1CB  2    0.164807    0.748792    0.331676    11.00000   -1.20000
AFIX   0
N2C   6   -0.035133    0.863139    0.320450    11.00000    0.13877    0.11323 =
         0.14986   -0.01439   -0.00850    0.01975
PART 1
N3C   6    0.414523    0.675100    0.333017    41.00000    0.11426    0.09618 =
         0.15650    0.01330    0.01516    0.00435
PART 0
C1C   1    0.103826    0.760157    0.303882    11.00000    0.08716    0.11169 =
         0.07895   -0.00259   -0.00466   -0.00691
AFIX  23
H1CC  2    0.114199    0.764324    0.287338    11.00000   -1.20000
H1CD  2    0.075006    0.733536    0.305283    11.00000   -1.20000
AFIX   0
C2C   1    0.060315    0.796976    0.311836    11.00000    0.10810    0.10546 =
         0.08084   -0.00367   -0.01251    0.01139
C3C   1   -0.004508    0.789318    0.322125    11.00000    0.14387    0.13767 =
         0.11642    0.03664    0.03050    0.03712
AFIX  43
H3C   2   -0.017225    0.760761    0.326383    11.00000   -1.20000
AFIX   0
C4C   1   -0.051657    0.823328    0.326333    11.00000    0.16633    0.13855 =
         0.12455    0.02594    0.03941    0.04255
AFIX  43
H4C   2   -0.096069    0.817678    0.333507    11.00000   -1.20000
AFIX   0
C5C   1    0.028056    0.870341    0.311999    11.00000    0.12294    0.11340 =
         0.30301   -0.01154   -0.00152    0.00612
AFIX  43
H5C   2    0.040766    0.899073    0.308084    11.00000   -1.20000
AFIX   0
C6C   1    0.078316    0.837085    0.308442    11.00000    0.10678    0.10841 =
         0.26194    0.01603    0.00122    0.00777
AFIX  43
H6C   2    0.125238    0.843951    0.303575    11.00000   -1.20000
AFIX   0
C7C   1    0.209136    0.715906    0.306443    11.00000    0.10965    0.09881 =
         0.08614   -0.01781   -0.00128   -0.00226
PART 1
AFIX  23
H7CA  2    0.219125    0.722316    0.290079    41.00000   -1.20000
H7CB  2    0.175703    0.691195    0.306772    41.00000   -1.20000
AFIX  23
PART 2
H7CC  2    0.175438    0.691334    0.306874   -41.00000   -1.20000
H7CD  2    0.218189    0.722364    0.290025   -41.00000   -1.20000
AFIX   0
PART 1
C8C   1    0.276978    0.702327    0.317711    41.00000    0.11103    0.08827 =
         0.11470   -0.00485    0.00607    0.00794
C9C   1    0.339040    0.719271    0.308657    41.00000    0.11766    0.08217 =
         0.12129   -0.00678    0.00905    0.00565
AFIX  43
H9C   2    0.337032    0.742607    0.298067    41.00000   -1.20000
AFIX   0
C10C  1    0.404134    0.701828    0.315205    41.00000    0.11142    0.09614 =
         0.14476    0.00392    0.00922    0.00172
AFIX  43
H10I  2    0.444630    0.709447    0.306346    41.00000   -1.20000
AFIX   0
C11C  1    0.355275    0.662521    0.343769    41.00000    0.10840    0.09494 =
         0.13778    0.00457    0.00636    0.00615
AFIX  43
H11C  2    0.359524    0.644360    0.356886    41.00000   -1.20000
AFIX   0
C12C  1    0.287031    0.675188    0.336370    41.00000    0.10379    0.09185 =
         0.11250   -0.00484    0.01686    0.01064
AFIX  43
H12C  2    0.246529    0.664830    0.344405    41.00000   -1.20000
AFIX   0

SAME 0.02 0.04 N1C N2C N3C C1C C2C C3C C4C C5C C6C C7C C8C C9C C10C C11C C12C
PART 0
N1D   6    0.343341    0.241979    0.433620    11.00000    0.10463    0.10033 =
         0.06287   -0.00479    0.00232   -0.00954
PART 1
AFIX  23
H1DA  2    0.314373    0.264923    0.436401    31.00000   -1.20000
H1DB  2    0.360401    0.232409    0.447414    31.00000   -1.20000
AFIX  23
PART 2
H1DC  2    0.321445    0.267157    0.437438   -31.00000   -1.20000
H1DD  2    0.354792    0.227756    0.446849   -31.00000   -1.20000
AFIX   0
PART 1
N2D   6    0.107213    0.155948    0.449247    31.00000    0.13094    0.15889 =
         0.14811   -0.00418    0.01652   -0.04895
N3D   6    0.569989    0.341535    0.437652    21.00000    0.11805    0.10605 =
         0.16002   -0.00621    0.00035   -0.00540
C1D   1    0.300700    0.207132    0.422665    31.00000    0.10569    0.09655 =
         0.05648   -0.01138   -0.00946    0.00555
AFIX  23
H1DE  2    0.288073    0.216622    0.406875    31.00000   -1.20000
H1DF  2    0.331862    0.181515    0.421171    31.00000   -1.20000
AFIX   0
C2D   1    0.234471    0.193283    0.434041    31.00000    0.10149    0.10741 =
         0.06986   -0.01556   -0.00325   -0.00953
C3D   1    0.169287    0.212796    0.431165    31.00000    0.11562    0.11663 =
         0.12349    0.00837    0.02049    0.00000
AFIX  43
H3D   2    0.167036    0.240377    0.424065    31.00000   -1.20000
AFIX   0
C4D   1    0.106363    0.193289    0.438366    31.00000    0.11893    0.15673 =
         0.15432   -0.00126    0.02314   -0.01255
AFIX  43
H4D   2    0.062031    0.207128    0.435388    31.00000   -1.20000
AFIX   0
C5D   1    0.170438    0.143056    0.456744    31.00000    0.15154    0.18433 =
         0.15851    0.03973   -0.01473   -0.04862
AFIX  43
H5D   2    0.172814    0.123695    0.469409    31.00000   -1.20000
AFIX   0
C6D   1    0.235306    0.157232    0.446460    31.00000    0.13322    0.15895 =
         0.14119    0.04048   -0.02399   -0.02176
AFIX  43
H6D   2    0.278153    0.141252    0.448447    31.00000   -1.20000
AFIX   0
C7D   1    0.402989    0.256178    0.419587    21.00000    0.10950    0.13857 =
         0.07091   -0.00893    0.00861   -0.01551
AFIX  23
H7DA  2    0.382250    0.271885    0.406289    21.00000   -1.20000
H7DB  2    0.425448    0.229806    0.413323    21.00000   -1.20000
AFIX   0
C8D   1    0.461115    0.283181    0.428689    21.00000    0.10036    0.11238 =
         0.09481    0.00159    0.00134   -0.00975
C9D   1    0.446674    0.323758    0.437316    21.00000    0.09556    0.12301 =
         0.14035   -0.01606    0.00793    0.00666
AFIX  43
H9D   2    0.398843    0.333030    0.439379    21.00000   -1.20000
AFIX   0
C10D  1    0.503140    0.350669    0.442902    21.00000    0.12043    0.11524 =
         0.14857   -0.02776    0.00887   -0.00314
AFIX  43
H10G  2    0.493463    0.376795    0.450841    21.00000   -1.20000
AFIX   0
C11D  1    0.582993    0.298994    0.437716    21.00000    0.10980    0.11347 =
         0.16462   -0.01334   -0.01925    0.00564
AFIX  43
H11D  2    0.630563    0.289361    0.440149    21.00000   -1.20000
AFIX   0
C12D  1    0.529616    0.268402    0.434363    21.00000    0.10860    0.10533 =
         0.13080   -0.02506   -0.00596    0.00649
AFIX  43
H12D  2    0.539323    0.238453    0.435875    21.00000   -1.20000
AFIX   0
SAME 0.02 0.04 F1C F2C F3C F4C F5C F6C O1C O2C C13C C14C C15C C16C C17C
F13D  4    0.610123    0.469548    0.502718    21.00000    0.23298    0.30404 =
         0.22151   -0.13976    0.02700   -0.08369
F14D  4    0.538400    0.516010    0.486670    21.00000    0.27555    0.18883 =
         0.35729   -0.09537    0.10603   -0.08147
F15D  4    0.500513    0.455936    0.497338    21.00000    0.21064    0.20148 =
         0.26755   -0.06660    0.10783   -0.04142
F16D  4    0.635089    0.515154    0.398684    21.00000    0.23473    0.33409 =
         0.34498    0.18529   -0.06057   -0.07479
F17D  4    0.536302    0.486869    0.387690    21.00000    0.33679    0.30707 =
         0.31362    0.07052   -0.12574   -0.06255
F18D  4    0.547156    0.535102    0.416991    21.00000    0.33311    0.23253 =
         0.41505    0.01442   -0.04802   -0.05775
O5D   7    0.594528    0.420454    0.466877    21.00000    0.12398    0.13474 =
         0.16882   -0.01899    0.03957   -0.06857
O6D   7    0.596779    0.426334    0.418698    21.00000    0.16500    0.21727 =
         0.20918    0.07831   -0.00431   -0.05093
C23D  1    0.554940    0.474647    0.487853    21.00000    0.18847    0.19720 =
         0.25378   -0.07990    0.05667   -0.07389
C24D  1    0.572329    0.454615    0.465820    21.00000    0.10084    0.16589 =
         0.21191   -0.02051    0.03327   -0.04635
C25D  1    0.569184    0.481824    0.445617    21.00000    0.11209    0.23876 =
         0.26223    0.04296    0.01517   -0.01885
AFIX  43
H25G  2    0.558447    0.511623    0.447194    21.00000   -1.20000
AFIX   0
C26D  1    0.582223    0.464058    0.423100    21.00000    0.18246    0.23449 =
         0.23185    0.06524   -0.01200   -0.03652
C27D  1    0.575378    0.498630    0.405493    21.00000    0.22846    0.23182 =
         0.27519    0.07959   -0.05352   -0.05957
SAME 0.02 0.04 F1C F2C F3C F4C F5C F6C O1C O2C C13C C14C C15C C16C C17C
F19D  4    0.754025    0.296660    0.389401    21.00000    0.30698    0.25496 =
         0.46479   -0.10169   -0.00003   -0.08170
F20D  4    0.855716    0.327292    0.392944    21.00000    0.20868    0.20822 =
         0.40717    0.00303    0.11195   -0.02924
F21D  4    0.782151    0.356820    0.372610    21.00000    0.41986    0.33879 =
         0.36117   -0.00335    0.00527   -0.02051
F22D  4    0.851017    0.472162    0.412100    21.00000    0.17885    0.15972 =
         0.28564   -0.01950    0.10786   -0.02349
F23D  4    0.860359    0.471899    0.448469    21.00000    0.16292    0.19762 =
         0.32098   -0.03414   -0.08419    0.02677
F24D  4    0.773689    0.506455    0.429856    21.00000    0.09821    0.12097 =
         0.16190   -0.01295    0.00978   -0.01611
O7D   7    0.701585    0.348018    0.420610    21.00000    0.16832    0.17019 =
         0.32479   -0.05162    0.01176   -0.04629
O8D   7    0.713445    0.432617    0.442473    21.00000    0.13336    0.11043 =
         0.18356   -0.03816    0.03747   -0.02161
C28D  1    0.787128    0.335740    0.392164    21.00000    0.22391    0.23587 =
         0.32658   -0.07380    0.02638   -0.04290
C29D  1    0.755146    0.358947    0.411107    21.00000    0.19707    0.19366 =
         0.32438   -0.04423    0.04059   -0.04632
C30D  1    0.790048    0.399655    0.415651    21.00000    0.16700    0.17599 =
         0.25774   -0.04812    0.06850   -0.03197
AFIX  43
H30G  2    0.831502    0.405817    0.406932    21.00000   -1.20000
AFIX   0
C31D  1    0.768692    0.431341    0.431809    21.00000    0.12556    0.13175 =
         0.21804   -0.00373    0.04485   -0.00966
C32D  1    0.816308    0.469783    0.431417    21.00000    0.09561    0.13451 =
         0.21474   -0.01793    0.02046   -0.00262
SAME 0.02 0.04 F1C F2C F3C F4C F5C F6C O1C O2C C13C C14C C15C C16C C17C
PART 2
F13E  4    0.851554    0.452608    0.418005   -21.00000    0.18342    0.19024 =
         0.31757   -0.00182    0.08804    0.07247
F14E  4    0.815393    0.515701    0.421407   -21.00000    0.17714    0.12378 =
         0.29632   -0.01307   -0.04707   -0.02801
F15E  4    0.830129    0.479261    0.451640   -21.00000    0.19213    0.13338 =
         0.28189   -0.02755   -0.04733   -0.00276
F16E  4    0.605789    0.523994    0.382508   -21.00000    0.26128    0.29499 =
         0.35596    0.17222   -0.06791   -0.09110
F17E  4    0.542047    0.468429    0.377263   -21.00000    0.28843    0.19768 =
         0.20901    0.09157   -0.09464   -0.03627
F18E  4    0.522061    0.517873    0.405124   -21.00000    0.23270    0.24343 =
         0.32063    0.00999   -0.08904   -0.05559
O5E   7    0.727354    0.426344    0.436635   -21.00000    0.17697    0.12201 =
         0.18403   -0.01239    0.01857   -0.02471
O6E   7    0.589955    0.430937    0.413061   -21.00000    0.16909    0.25241 =
         0.20969    0.12403   -0.03856   -0.06483
C23E  1    0.807201    0.477855    0.430671   -21.00000    0.12767    0.11760 =
         0.23919   -0.03153    0.02500    0.00477
C24E  1    0.735364    0.460606    0.428151   -21.00000    0.13992    0.12484 =
         0.20880   -0.00775    0.01469   -0.00085
C25E  1    0.687346    0.481032    0.412307   -21.00000    0.15322    0.14885 =
         0.26442    0.03723   -0.00571   -0.01160
AFIX  43
H25H  2    0.702827    0.506289    0.404541   -21.00000   -1.20000
AFIX   0
C26E  1    0.617895    0.465349    0.407675   -21.00000    0.18851    0.22938 =
         0.23460    0.09176   -0.04481   -0.06330
C27E  1    0.572240    0.493541    0.392820   -21.00000    0.21370    0.22335 =
         0.25598    0.08369   -0.07040   -0.06712
SAME 0.02 0.04 F1C F2C F3C F4C F5C F6C O1C O2C C13C C14C C15C C16C C17C
F19E  4    0.758093    0.320209    0.376370   -21.00000    0.37984    0.33507 =
         0.38474   -0.20434   -0.05363   -0.06825
F20E  4    0.821707    0.287932    0.401553   -21.00000    0.28588    0.28119 =
         0.55270   -0.07626   -0.01688   -0.03287
F21E  4    0.851416    0.349384    0.390997   -21.00000    0.18617    0.34028 =
         0.28134   -0.07248    0.05006   -0.03379
F22E  4    0.851514    0.341032    0.482043   -21.00000    0.14298    0.50955 =
         0.35728    0.28684    0.00878    0.04169
F23E  4    0.767891    0.293915    0.482900   -21.00000    0.18982    0.35227 =
         0.22405    0.14305    0.06732    0.09524
F24E  4    0.758496    0.360121    0.497005   -21.00000    0.19941    0.39604 =
         0.26264    0.05831   -0.00768   -0.03466
O7E   7    0.693740    0.359595    0.410055   -21.00000    0.19821    0.22942 =
         0.22034   -0.06824   -0.01606   -0.07785
O8E   7    0.689433    0.356570    0.458970   -21.00000    0.12881    0.11163 =
         0.15419    0.02476    0.00592   -0.02708
C28E  1    0.797042    0.326608    0.396159   -21.00000    0.22936    0.27483 =
         0.32353   -0.08161    0.01780   -0.05428
C29E  1    0.749583    0.342413    0.413928   -21.00000    0.20311    0.23981 =
         0.28210   -0.02980    0.02291   -0.06274
C30E  1    0.785118    0.336666    0.436238   -21.00000    0.17589    0.24308 =
         0.28484    0.01584    0.03766   -0.01366
AFIX  43
H30H  2    0.832039    0.325104    0.436700   -21.00000   -1.20000
AFIX   0
C31E  1    0.751098    0.347994    0.457397   -21.00000    0.14579    0.24896 =
         0.24934    0.09212    0.02147    0.01221
C32E  1    0.785142    0.334096    0.479575   -21.00000    0.13610    0.38214 =
         0.24185    0.17006    0.06768    0.05077
CU2E  3    0.638501    0.391710    0.435995   -21.00000    0.16890    0.15142 =
         0.14155    0.04752   -0.05694   -0.05520
SAME 0.02 0.04 F1C F2C F3C F4C F5C F6C O1C O2C C13C C14C C15C C16C C17C
F7E   4   -0.186008    0.160196    0.476981   -31.00000    0.15187    0.45307 =
         0.45824   -0.06090   -0.05003   -0.08689
F8E   4   -0.134821    0.217650    0.489515   -31.00000    0.16098    0.24764 =
         0.64052   -0.08600    0.08665    0.02244
F9E   4   -0.151838    0.164028    0.510226   -31.00000    0.27100    0.26713 =
         0.37937   -0.15159    0.06895   -0.04873
F10E  4    0.030714    0.091849    0.544263   -31.00000    0.27551    0.29608 =
         0.18407   -0.01131    0.02826   -0.01584
F11E  4    0.126058    0.118177    0.530404   -31.00000    0.30226    0.36363 =
         0.23228   -0.02952   -0.01405   -0.10969
F12E  4    0.088326    0.054876    0.521747   -31.00000    0.32721    0.24993 =
         0.26816    0.02418    0.07930    0.00081
O3E   7   -0.042047    0.165686    0.464043   -31.00000    0.12597    0.25449 =
         0.27509   -0.13811   -0.00256   -0.03331
O4E   7    0.065566    0.110667    0.485488   -31.00000    0.19086    0.25128 =
         0.16322   -0.01885    0.04525   -0.06497
C18E  1   -0.132492    0.176177    0.490079   -31.00000    0.16456    0.24249 =
         0.34235   -0.16309    0.01486   -0.01871
C19E  1   -0.064776    0.156678    0.482817   -31.00000    0.15487    0.22711 =
         0.27267   -0.14063   -0.00681   -0.02762
C20E  1   -0.031681    0.138513    0.503380   -31.00000    0.18311    0.26309 =
         0.26242   -0.09161    0.02161   -0.03894
AFIX  43
H20H  2   -0.056299    0.142066    0.517495   -31.00000   -1.20000
AFIX   0
C21E  1    0.034218    0.115931    0.504194   -31.00000    0.20534    0.24635 =
         0.17855   -0.03140    0.05576   -0.02366
C22E  1    0.066146    0.097757    0.525401   -31.00000    0.24690    0.24509 =
         0.17919   -0.03839    0.02870   -0.04654
CU1E  3    0.024662    0.117622    0.453481   -31.00000    0.15364    0.22616 =
         0.12309   -0.06832    0.03650   -0.08464
SAME 0.02 0.04 F1C F2C F3C F4C F5C F6C O1C O2C C13C C14C C15C C16C C17C
F1E   4   -0.099267    0.164553    0.394105   -31.00000    0.17884    0.17540 =
         0.34715    0.00331    0.03345   -0.03955
F2E   4   -0.121793    0.103447    0.378800   -31.00000    0.19979    0.16568 =
         0.24514    0.01397   -0.06090    0.01128
F3E   4   -0.018709    0.127633    0.378339   -31.00000    0.19817    0.22699 =
         0.19051   -0.00661   -0.02220   -0.00032
F4E   4   -0.223586    0.057035    0.448730   -31.00000    0.15718    0.30229 =
         0.26698    0.01622    0.02457   -0.08311
F5E   4   -0.168779    0.045021    0.479678   -31.00000    0.12571    0.30232 =
         0.27334    0.02174    0.03165   -0.05005
F6E   4   -0.169773    0.001481    0.448643   -31.00000    0.25143    0.24184 =
         0.37395   -0.01121   -0.04055   -0.10297
O1E   7    0.003891    0.111824    0.419700   -31.00000    0.13829    0.16031 =
         0.21437   -0.01773    0.01228   -0.01889
O2E   7   -0.043830    0.068394    0.460225   -31.00000    0.14479    0.23678 =
         0.18374   -0.03692    0.04643   -0.02672
C13E  1   -0.074065    0.123613    0.391159   -31.00000    0.18191    0.19529 =
         0.22872   -0.00593   -0.01645   -0.01086
C14E  1   -0.055992    0.105482    0.413776   -31.00000    0.15668    0.20295 =
         0.19058   -0.04074   -0.00286   -0.03895
C15E  1   -0.108949    0.080222    0.425479   -31.00000    0.16386    0.22228 =
         0.21479   -0.03449    0.02162   -0.03697
AFIX  43
H15H  2   -0.153673    0.075400    0.418122   -31.00000   -1.20000
AFIX   0
C16E  1   -0.096431    0.061948    0.448029   -31.00000    0.15074    0.21822 =
         0.21815   -0.02854    0.03391   -0.04557
C17E  1   -0.163695    0.043344    0.457276   -31.00000    0.16521    0.24294 =
         0.27316   -0.00510    0.03166   -0.06385
N2E   6    0.116638    0.146387    0.446537   -31.00000    0.12408    0.14839 =
         0.15133   -0.02437    0.03560   -0.02590
C1E   1    0.294388    0.215011    0.419284   -31.00000    0.10775    0.12041 =
         0.07537   -0.00552   -0.00889   -0.01468
AFIX  23
H1EA  2    0.271280    0.234018    0.407738   -31.00000   -1.20000
H1EB  2    0.323688    0.193883    0.410752   -31.00000   -1.20000
AFIX   0
C2E   1    0.237681    0.191030    0.431408   -31.00000    0.09066    0.11855 =
         0.07697    0.00457   -0.00587   -0.00305
C3E   1    0.183682    0.211593    0.442774   -31.00000    0.12359    0.11579 =
         0.13677   -0.01498    0.02668   -0.01106
AFIX  43
H3E   2    0.187090    0.241610    0.445891   -31.00000   -1.20000
AFIX   0
C4E   1    0.123566    0.188522    0.449799   -31.00000    0.12956    0.14417 =
         0.15745   -0.02507    0.05318   -0.01428
AFIX  43
H4E   2    0.086133    0.203658    0.457216   -31.00000   -1.20000
AFIX   0
C5E   1    0.173464    0.126417    0.438170   -31.00000    0.12716    0.12383 =
         0.14731   -0.01115    0.04026   -0.02506
AFIX  43
H5E   2    0.172013    0.095883    0.436845   -31.00000   -1.20000
AFIX   0
C6E   1    0.236517    0.148184    0.431062   -31.00000    0.11383    0.12583 =
         0.09551    0.00877    0.03497    0.00222
AFIX  43
H6E   2    0.277032    0.132331    0.426160   -31.00000   -1.20000
AFIX   0
N3E   6    0.553972    0.352966    0.436685   -21.00000    0.14325    0.12060 =
         0.13073   -0.01349   -0.02136   -0.02384
C7E   1    0.407945    0.250974    0.420536   -21.00000    0.10745    0.12225 =
         0.07694   -0.01310    0.00977   -0.01041
AFIX  23
H7EA  2    0.394020    0.256373    0.404312   -21.00000   -1.20000
H7EB  2    0.438197    0.224798    0.420772   -21.00000   -1.20000
AFIX   0
C8E   1    0.451548    0.287816    0.428635   -21.00000    0.10205    0.11941 =
         0.08556   -0.00482    0.00728   -0.01179
C9E   1    0.446410    0.327606    0.418523   -21.00000    0.11210    0.10600 =
         0.12129   -0.01534   -0.01931   -0.00385
AFIX  43
H9E   2    0.407105    0.334047    0.408691   -21.00000   -1.20000
AFIX   0
C10E  1    0.498171    0.358359    0.422577   -21.00000    0.12881    0.11876 =
         0.13348   -0.01583   -0.01562   -0.01492
AFIX  43
H10H  2    0.493801    0.385200    0.414798   -21.00000   -1.20000
AFIX   0
C11E  1    0.559591    0.313566    0.445752   -21.00000    0.15333    0.14872 =
         0.12452    0.00966   -0.03918   -0.02671
AFIX  43
H11E  2    0.601417    0.307230    0.454447   -21.00000   -1.20000
AFIX   0
C12E  1    0.508979    0.281083    0.443456   -21.00000    0.15175    0.13766 =
         0.13227    0.01307   -0.04029   -0.02257
AFIX  43
H12E  2    0.513537    0.254883    0.451825   -21.00000   -1.20000
AFIX   0

N1    6    0.406612    0.665748    0.330673   -41.00000    0.10338    0.09493 =
         0.13874    0.01380    0.00317    0.00647
C1    1    0.276219    0.701585    0.316763   -41.00000    0.10451    0.09267 =
         0.07986    0.00009    0.01517    0.00587
C2    1    0.336225    0.726386    0.318927   -41.00000    0.12363    0.08547 =
         0.10879   -0.00717   -0.02842    0.00139
AFIX  43
H2    2    0.334254    0.756264    0.315337   -41.00000   -1.20000
AFIX   0
C3    1    0.400038    0.708130    0.326346   -41.00000    0.12077    0.07997 =
         0.12463   -0.02752   -0.01462    0.00721
AFIX  43
H3    2    0.440439    0.726252    0.328433   -41.00000   -1.20000
AFIX   0
C4    1    0.346842    0.641586    0.328807   -41.00000    0.11415    0.09907 =
         0.23972    0.02667    0.02074    0.00576
AFIX  43
H4    2    0.349804    0.611755    0.332439   -41.00000   -1.20000
AFIX   0
C5    1    0.280540    0.658346    0.321769   -41.00000    0.10166    0.09914 =
         0.20436    0.02024    0.02271   -0.00500
AFIX  43
H5    2    0.239789    0.640259    0.320505   -41.00000   -1.20000
AFIX   0
CU1   3    0.502342    0.638699    0.334017   -41.00000    0.10437    0.10356 =
         0.13117    0.00115    0.00158    0.01419
SAME 0.02 0.04 F1C F2C F3C F4C F5C F6C O1C O2C C13C C14C C15C C16C C17C
F1    4    0.649292    0.733221    0.300853   -41.00000    0.14229    0.20208 =
         0.27027    0.03616    0.03794    0.01987
F2    4    0.695048    0.760071    0.330960   -41.00000    0.15838    0.17853 =
         0.32830    0.01387    0.02269   -0.03464
F3    4    0.591425    0.778684    0.321087   -41.00000    0.16518    0.13454 =
         0.34245    0.03975    0.04993    0.02286
F4    4    0.646840    0.619485    0.397899   -41.00000    0.21438    0.19008 =
         0.20228   -0.03996   -0.05712    0.02706
F5    4    0.691183    0.683091    0.398389   -41.00000    0.18047    0.20302 =
         0.26262   -0.05145   -0.05456    0.00871
F6    4    0.588143    0.669938    0.413080   -41.00000    0.22129    0.26292 =
         0.17236   -0.05460   -0.03092    0.04703
O1    7    0.550081    0.692672    0.325018   -41.00000    0.11773    0.14015 =
         0.18171    0.01062    0.00930    0.02161
O2    7    0.538649    0.651451    0.368711   -41.00000    0.14333    0.16831 =
         0.16745   -0.02044    0.01004    0.01122
C6    1    0.633738    0.745629    0.322935   -41.00000    0.13398    0.13842 =
         0.27719    0.02464    0.01916    0.01535
C7    1    0.600429    0.709771    0.334836   -41.00000    0.10615    0.12581 =
         0.21805    0.00398    0.00628    0.02056
C8    1    0.628422    0.700805    0.357542   -41.00000    0.11335    0.14195 =
         0.20767   -0.03136   -0.01204    0.01550
AFIX  43
H8    2    0.669840    0.715734    0.362676   -41.00000   -1.20000
AFIX   0
C9    1    0.596060    0.670384    0.372465   -41.00000    0.13171    0.15426 =
         0.17973   -0.03573   -0.00665    0.03008
C10   1    0.632517    0.660530    0.394763   -41.00000    0.16251    0.18270 =
         0.19533   -0.04264   -0.03578    0.02387
SAME 0.02 0.04 F1C F2C F3C F4C F5C F6C O1C O2C C13C C14C C15C C16C C17C
F7    4    0.722069    0.571921    0.342239   -41.00000    0.11784    0.18928 =
         0.14871   -0.04387   -0.02609    0.04317
F8    4    0.703585    0.570786    0.305425   -41.00000    0.13979    0.23674 =
         0.13934    0.00989    0.02728    0.02915
F9    4    0.691318    0.516039    0.324606   -41.00000    0.13335    0.13346 =
         0.23044   -0.03446    0.02147    0.03465
F10   4    0.458935    0.472975    0.328087   -41.00000    0.16206    0.12743 =
         0.32471    0.04822   -0.03556   -0.00123
F11   4    0.400873    0.505529    0.353740   -41.00000    0.16331    0.23847 =
         0.20703    0.06193   -0.01598   -0.04433
F12   4    0.376652    0.517164    0.318472   -41.00000    0.14013    0.13972 =
         0.21406    0.05714   -0.03966   -0.00752
O3    7    0.594855    0.609639    0.329774   -41.00000    0.10668    0.10404 =
         0.14969   -0.00234    0.00034    0.00618
O4    7    0.456247    0.584107    0.337034   -41.00000    0.10140    0.13973 =
         0.16057    0.03970   -0.00275    0.01571
C11   1    0.679615    0.556694    0.325170   -41.00000    0.10986    0.11979 =
         0.12882   -0.01350    0.00165    0.01097
C12   1    0.606054    0.570878    0.328997   -41.00000    0.10981    0.10790 =
         0.10847   -0.00226   -0.00988    0.01429
C13   1    0.553935    0.537785    0.330181   -41.00000    0.11877    0.12415 =
         0.13038    0.01190   -0.01510    0.00572
AFIX  43
H13   2    0.568017    0.508554    0.328346   -41.00000   -1.20000
AFIX   0
C14   1    0.481354    0.547631    0.334052   -41.00000    0.11476    0.12427 =
         0.16583    0.02985   -0.01478    0.00360
C15   1    0.431617    0.510601    0.333671   -41.00000    0.13597    0.14101 =
         0.20261    0.05161   -0.02846   -0.01078
HKLF 4


REM  m_sjl640a_3_c1__a.res in P2(1)/c
REM wR2 = 0.3491, GooF = S = 1.345, Restrained GooF = 1.369 for all data
REM R1 = 0.1069 for 25815 Fo > 4sig(Fo) and 0.1287 for all 38117 data
REM 4459 parameters refined using 21178 restraints

END

WGHT      0.2000      0.0000

REM Highest difference peak  0.993,  deepest hole -0.583,  1-sigma level  0.098
Q1    1   0.6022  0.4384  0.4777  11.00000  0.05    0.99
Q2    1   0.3634  0.1447  0.5608  11.00000  0.05    0.79
Q3    1  -0.0656  0.1965  0.4592  11.00000  0.05    0.73
Q4    1  -0.0391  0.1794  0.4451  11.00000  0.05    0.70
Q5    1   0.6199  0.0136  0.4017  11.00000  0.05    0.69
Q6    1   0.3012  0.6998  0.1795  11.00000  0.05    0.69
Q7    1   0.6228  0.1183  0.3360  11.00000  0.05    0.64
Q8    1  -0.1469  0.2314  0.4587  11.00000  0.05    0.61
Q9    1   0.1031  0.0402  0.4430  11.00000  0.05    0.59
Q10   1   0.4653  0.3539  0.3219  11.00000  0.05    0.56
Q11   1   0.2532  0.9043  0.2018  11.00000  0.05    0.54
Q12   1   0.5942  0.4607  0.3656  11.00000  0.05    0.53
Q13   1   0.6024  0.1357  0.3219  11.00000  0.05    0.51
Q14   1   0.0971  0.7005  0.3835  11.00000  0.05    0.51
Q15   1   0.6298  0.4743  0.3760  11.00000  0.05    0.50
Q16   1   0.0357  0.6382  0.2802  11.00000  0.05    0.49
Q17   1  -0.1778  0.6618  0.3811  11.00000  0.05    0.49
Q18   1   0.8141  0.3599  0.3585  11.00000  0.05    0.49
Q19   1   0.7939  0.3427  0.4821  11.00000  0.05    0.49
Q20   1   0.4800  0.3558  0.3763  11.00000  0.05    0.49
Q21   1   0.7996  0.4135  0.4593  11.00000  0.05    0.47
Q22   1   0.1823  0.7031  0.1588  11.00000  0.05    0.45
Q23   1  -0.0981  0.1583  0.5249  11.00000  0.05    0.44
Q24   1   0.1552  0.5811  0.3974  11.00000  0.05    0.44
Q25   1  -0.0816  0.1445  0.5352  11.00000  0.05    0.44
Q26   1  -0.0393  0.5057  0.3383  11.00000  0.05    0.44
Q27   1   0.1956  0.1231  0.3773  11.00000  0.05    0.43
Q28   1   0.5653  0.3078  0.3364  11.00000  0.05    0.43
Q29   1   0.7014  0.3589  0.4648  11.00000  0.05    0.43
Q30   1   0.3513  0.2176  0.5796  11.00000  0.05    0.43
Q31   1   0.5775  0.1373  0.5408  11.00000  0.05    0.42
Q32   1   0.2782  0.2753  0.3606  11.00000  0.05    0.42
Q33   1   0.5430  0.5358  0.4441  11.00000  0.05    0.42
Q34   1  -0.0355  0.0231  0.4444  11.00000  0.05    0.41
Q35   1  -0.0235  0.4836  0.2967  11.00000  0.05    0.41
Q36   1  -0.1425  0.1623  0.5017  11.00000  0.05    0.41
Q37   1   0.2559  0.1887  0.5615  11.00000  0.05    0.41
Q38   1  -0.0817  0.6624  0.2005  11.00000  0.05    0.41
Q39   1   0.3393  0.2044  0.3611  11.00000  0.05    0.40
Q40   1   0.0294  0.8343  0.2017  11.00000  0.05    0.40
Q41   1   0.6208  0.4047  0.3988  11.00000  0.05    0.40
Q42   1   0.3591  0.4002  0.5365  11.00000  0.05    0.39
Q43   1   0.4736  0.7774  0.2173  11.00000  0.05    0.39
Q44   1   0.8422  0.3338  0.4659  11.00000  0.05    0.39
Q45   1  -0.1149  0.8977  0.3447  11.00000  0.05    0.38
Q46   1   0.5733 -0.0052  0.4382  11.00000  0.05    0.38
Q47   1   0.1060 -0.0002  0.4680  11.00000  0.05    0.38
Q48   1   0.7226  0.3819  0.3765  11.00000  0.05    0.37
Q49   1   0.6804  0.2212  0.4319  11.00000  0.05    0.37
Q50   1   0.1130 -0.0133  0.4660  11.00000  0.05    0.37
Q51   1   0.0455  0.0142  0.4430  11.00000  0.05    0.37
Q52   1   0.2114  0.2561  0.2792  11.00000  0.05    0.37
Q53   1   0.2363  0.0602  0.3838  11.00000  0.05    0.36
Q54   1   0.7971  0.2852  0.4234  11.00000  0.05    0.36
Q55   1   0.2332  0.7766  0.1596  11.00000  0.05    0.35
Q56   1   0.0673  0.4566  0.4382  11.00000  0.05    0.35
Q57   1   0.3943  0.2001  0.3613  11.00000  0.05    0.35
Q58   1   0.0775  0.2209  0.3766  11.00000  0.05    0.34
Q59   1   0.4798  0.1322  0.4374  11.00000  0.05    0.34
Q60   1   0.0837  0.6435  0.2176  11.00000  0.05    0.34
Q61   1   0.3183  0.9571  0.2341  11.00000  0.05    0.34
Q62   1   0.0965  0.1998  0.3605  11.00000  0.05    0.34
Q63   1   0.8541  0.3623  0.4877  11.00000  0.05    0.34
Q64   1  -0.2765  1.0077  0.3218  11.00000  0.05    0.34
Q65   1   0.3333  0.2401  0.2788  11.00000  0.05    0.34
Q66   1   0.2951  0.4198  0.5208  11.00000  0.05    0.33
Q67   1   0.4291  0.7038  0.2594  11.00000  0.05    0.33
Q68   1   0.4825  0.6384  0.3801  11.00000  0.05    0.32
Q69   1   0.2692  0.1759  0.2824  11.00000  0.05    0.32
Q70   1   0.0284  0.4213  0.3989  11.00000  0.05    0.32
Q71   1  -0.3005  0.8037  0.2835  11.00000  0.05    0.31
Q72   1   0.0911  0.7387  0.2212  11.00000  0.05    0.31
Q73   1  -0.1229  0.5321  0.2998  11.00000  0.05    0.31
Q74   1   0.0266  0.6363  0.3400  11.00000  0.05    0.31
Q75   1   0.4274  0.2419  0.3414  11.00000  0.05    0.30
Q76   1   0.2189  0.3249  0.3413  11.00000  0.05    0.30
Q77   1   0.5454  0.4585  0.3796  11.00000  0.05    0.30
Q78   1   0.0488  0.2667  0.3357  11.00000  0.05    0.30
Q79   1   0.1407  0.9850  0.3192  11.00000  0.05    0.30
Q80   1   0.5686  0.3033  0.4190  11.00000  0.05    0.30
Q81   1   0.5693  0.4585  0.5183  11.00000  0.05    0.29
Q82   1   0.3765  0.4117  0.5246  11.00000  0.05    0.29
Q83   1   0.1562  0.6972  0.2398  11.00000  0.05    0.28
Q84   1   0.5152  0.2805  0.4163  11.00000  0.05    0.28
Q85   1   0.4468  0.2810  0.3422  11.00000  0.05    0.28
Q86   1   0.4129  0.4179  0.4011  11.00000  0.05    0.28
Q87   1  -0.0679  0.7971  0.2176  11.00000  0.05    0.28
Q88   1   0.3667  0.9075  0.1996  11.00000  0.05    0.28
Q89   1  -0.3390  0.8543  0.2812  11.00000  0.05    0.27
Q90   1   0.4655  0.3172  0.5421  11.00000  0.05    0.27
Q91   1   0.5340  0.0787  0.3212  11.00000  0.05    0.27
Q92   1   0.6806  0.5398  0.3616  11.00000  0.05    0.27
Q93   1   0.2365  0.3028  0.3776  11.00000  0.05    0.27
Q94   1   0.4606  0.1252  0.4023  11.00000  0.05    0.27
Q95   1   0.5102 -0.0237  0.3996  11.00000  0.05    0.26
Q96   1   0.3184  0.8818  0.2607  11.00000  0.05    0.26
Q97   1  -0.1784  0.0605  0.4206  11.00000  0.05    0.26
Q98   1   0.5658  0.6396  0.3181  11.00000  0.05    0.26
Q99   1   0.5036  0.1429  0.3777  11.00000  0.05    0.26
Q100  1   0.0088  0.6246  0.2363  11.00000  0.05    0.26
Q101  1   0.1556  0.6591  0.3797  11.00000  0.05    0.26
Q102  1  -0.1945  0.7065  0.2780  11.00000  0.05    0.26
Q103  1   0.0126  0.7949  0.4412  11.00000  0.05    0.25
Q104  1  -0.1637  0.7278  0.3200  11.00000  0.05    0.25
Q105  1   0.1212  0.7999  0.2381  11.00000  0.05    0.25
Q106  1   0.4006  0.1593  0.3411  11.00000  0.05    0.25
Q107  1   0.5070  0.5636  0.4124  11.00000  0.05    0.25
Q108  1   0.1977  0.8346  0.3617  11.00000  0.05    0.25
Q109  1  -0.0452  0.7750  0.2040  11.00000  0.05    0.25
Q110  1   0.2419  0.3933  0.5433  11.00000  0.05    0.25
Q111  1  -0.1234  0.9253  0.2954  11.00000  0.05    0.25
Q112  1  -0.2543  0.7991  0.3590  11.00000  0.05    0.25
Q113  1   0.3534  0.8036  0.3631  11.00000  0.05    0.25
Q114  1   0.7182  0.1341  0.4220  11.00000  0.05    0.25
Q115  1  -0.2510  0.8729  0.3809  11.00000  0.05    0.24
Q116  1   0.4150  0.2579  0.5621  11.00000  0.05    0.24
Q117  1   0.2913  0.3225  0.5216  11.00000  0.05    0.24
Q118  1   0.1281  0.7568  0.4587  11.00000  0.05    0.24
Q119  1  -0.0240  0.7601  0.2140  11.00000  0.05    0.24
Q120  1  -0.0380  0.8243  0.4418  11.00000  0.05    0.24
Q121  1   0.0091  0.8565  0.2358  11.00000  0.05    0.24
Q122  1   0.2425  0.5358  0.2798  11.00000  0.05    0.24
;
_shelx_res_checksum                71753
_shelx_hkl_file
;
   0   0   5-13.1822 26.9460   1
   0   0   5-7.34210 16.8542   2
   0   0   6 197184. 19156.5   2
   0   0   6 138548. 19177.8   1
   0   0   7-11.3557 24.2381   2
   0   0   7-9.19057 73.7000   1
   0   0  -8 97021.5 9569.52   3
   0   0   8 113042. 9571.39   3
   0   0   8 76113.2 9570.72   2
   0   0   8 71204.7 9599.05   1
   0   0   9 36.6482 43.3511   3
   0   0  -9 10.9340 31.6369   3
   0   0   9 22.1109 39.9142   2
   0   0   9-11.7151 118.255   1
   0   0 -10 53517.2 5459.01   3
   0   0  10 53401.2 5460.61   3
   0   0  10 53777.4 5462.28   2
   0   0  10 53062.0 5512.28   1
   0   0  11 30.4174 46.4501   2
   0   0  11 6.23140 58.3805   3
   0   0 -11 5.44689 40.0282   3
   0   0 -11-40.1769 59.4289   2
   0   0  11-42.5780 132.888   1
   0   0 -12 149574. 15120.9   3
   0   0  12 140796. 15124.3   2
   0   0 -12 153803. 15126.3   2
   0   0  12 149255. 15183.4   1
   0   0  12 149203. 15123.5   3
   0   0  13-13.2360 70.2799   3
   0   0 -13 61.6610 47.3341   3
   0   0 -13 37.4155 61.7163   2
   0   0  13 116.621 160.438   1
   0   0 -14 2848.09 288.990   3
   0   0  14 3639.87 400.740   1
   0   0 -14 3496.51 301.519   2
   0   0  15 75.7890 161.495   1
   0   0  15-58.0850 70.4999   3
   0   0 -15 9.83615 45.0641   3
   0   0 -15-42.7236 67.0863   2
   0   0  16 91419.8 9371.70   3
   0   0 -16 87079.0 9443.32   1
   0   0 -16 92109.0 9367.38   3
   0   0 -16 93460.5 9374.45   2
   0   0  16 86817.6 9443.95   1
   0   0  17-13.0282 71.3500   3
   0   0 -17-128.997 177.895   1
   0   0 -17-50.5512 69.1688   2
   0   0 -17 26.7900 43.5440   3
   0   0 -18 461889. 44635.4   1
   0   0 -18 437464. 44539.6   3
   0   0  18 412705. 44544.7   3
   0   0 -18 463767. 44548.2   2
   0   0 -19-71.4790 179.540   1
   0   0 -19-4.76942 43.2766   3
   0   0  19 23.2410 169.901   1
   0   0 -19-48.7600 77.2566   2
   0   0 -20 2880.32 306.541   2
   0   0 -20 2248.88 401.831   1
   0   0  20 2457.52 397.801   1
   0   0  21-64.9638 94.3538   3
   0   0  21-101.642 191.470   1
   0   0 -21 37.6685 74.5450   2
   0   0 -22 36695.3 3265.97   2
   0   0  22 27788.3 3261.09   3
   0   0  22 34763.3 3368.98   1
   0   0  23-7.77323 110.853   3
   0   0 -23-84.4423 200.887   1
   0   0  23-27.3858 201.758   1
   0   0 -24 6696.41 929.926   1
   0   0  24 8320.83 877.029   4
   0   0 -24 8124.81 833.853   2
   0   0  24 7949.15 835.760   3
   0   0  24 7326.59 934.800   1
   0   0 -25 90.9412 226.733   1
   0   0  25-4.36183 130.444   3
   0   0 -25 4.34266 103.488   2
   0   0  25-219.637 230.065   4
   0   0  25 29.2083 223.303   1
   0   0 -26 4147.03 687.498   1
   0   0 -26 5071.45 582.541   2
   0   0  26 4012.74 685.461   1
   0   0 -27-42.0007 104.581   2
   0   0  27-9.77034 141.683   3
   0   0 -27 96.6403 263.292   1
   0   0  27-93.3446 229.239   1
   0   0 -28 8705.25 1123.50   1
   0   0 -28 9050.41 1003.49   2
   0   0  28 6764.71 1095.90   1
   0   0 -29-77.7883 110.948   2
   0   0  29 76.1648 149.677   3
   0   0  29-131.226 252.619   1
   0   0 -29-68.0392 234.720   1
   0   0 -30 2845.62 362.806   2
   0   0  30 2077.98 479.699   1
   0   0 -30 2623.74 493.272   1
   0   0 -31 5.02764 106.962   2
   0   0  31-65.8799 157.668   3
   0   0  31 68.7301 224.253   1
   0   0 -31-71.4759 235.487   1
   0   0 -32 622.797 259.005   1
   0   0  32 1136.29 284.831   4
   0   0 -32 377.249 117.836   2
   0   0  32 316.622 255.364   1
   0   0  32 902.932 179.278   3
   0   0 -33 150.196 227.613   1
   0   0  33-43.3975 255.991   4
   0   0 -33 87.6940 108.974   2
   0   0  33-107.413 226.690   1
   0   0  33-59.6250 159.165   3
   0   0 -34 4264.73 653.844   1
   0   0  34 3032.75 588.378   4
   0   0 -34 5239.13 512.702   2
   0   0  34 4680.90 648.085   1
   0   0  34 4582.27 532.290   3
   0   0 -35-195.110 239.312   1
   0   0  35-29.1863 168.051   3
   0   0 -35-78.8105 94.0199   2
   0   0 -36 956.739 285.859   1
   0   0  36 990.204 290.823   4
   0   0 -36 608.685 134.068   2
   0   0 -37 85.1947 102.229   2
   0   0  37 77.0686 222.930   1
   0   0 -37 363.666 256.012   1
   0   0 -38 1385.22 186.722   2
   0   0  38 1189.35 249.519   3
   0   0  38 1646.61 347.179   1
   0   0 -39-42.9145 108.914   2
   0   0  39 39.6070 194.939   1
   0   0  39-60.8777 178.275   3
   0   0 -40 255.175 243.299   1
   0   0  40 603.284 261.352   1
   0   0 -40 720.065 132.597   2
   0   0 -41 43.2330 97.7256   2
   0   0  41 80.9858 302.363   4
   0   0  41 364.860 242.993   1
   0   0 -41 43.2643 237.282   1
   0   0 -42 1406.92 364.991   1
   0   0  42 1681.77 413.766   4
   0   0 -42 1533.11 208.513   2
   0   0  42 1725.57 369.354   1
   0   0  42 1565.94 272.653   3
   0   0 -43 44.4533 247.087   1
   0   0 -43-26.9280 96.7091   2
   0   0  43-153.168 335.761   4
   0   0  43 73.4279 219.002   3
   0   0  43-83.2452 218.492   1
   0   0 -44 1173.35 180.965   2
   0   0  44 1462.98 344.300   1
   0   0  44 1783.67 279.207   3
   0   0 -45 15.9952 101.380   2
   0   0  45 42.2751 215.078   1
   0   0  45-114.193 217.628   3
   0   0 -45 181.981 231.460   1
   0   0 -46-5.30471 91.9749   2
   0   0  46-128.192 224.300   1
   0   0  46 166.915 249.144   3
   0   0 -46 184.520 238.446   1
   0   0 -47-26.3313 104.123   2
   0   0  47 42.7672 224.499   1
   0   0  47-74.1404 241.383   3
   0   0 -47 140.195 221.892   1
   0   0 -48 73.1092 91.4897   2
   0   0  48 43.1772 208.855   1
   0   0  48-129.270 255.879   3
   0   0 -48 235.459 243.491   1
   0   0 -49-72.9531 89.5331   2
   0   0  49 130.673 232.154   1
   0   0  49 13.5690 279.515   3
   0   0 -49-47.6655 226.394   1
   0   0  50 674.720 289.665   3
   0   0 -50 695.977 137.584   2
   0   0 -50 527.726 268.593   1
   0   0 -51-96.8827 216.845   1
   0   0  51 58.5871 468.231   4
   0   0 -51-5.09415 83.3974   2
   0   0  51 236.051 285.652   3
   0   0  51-175.203 253.128   1
   0   0  52 8952.48 953.042   3
   0   0 -52 8192.04 859.301   2
   0   0  52 6103.68 1049.20   4
   0   0  52 8567.37 1040.96   1
   0   0 -53 49.3314 225.477   1
   0   0 -53-35.0571 95.7762   2
   0   0  53-662.690 491.930   4
   0   0  53-337.232 313.410   3
   0   0  53 87.9429 220.166   1
   0   0 -54-49.8051 261.433   1
   0   0 -54-29.9136 87.7510   2
   0   0  54-32.4385 519.349   4
   0   0  54 336.458 302.402   3
   0   0  54 44.2376 228.664   1
   0   0 -55-150.762 220.224   1
   0   0 -55 24.5232 89.7452   2
   0   0  55-630.823 489.180   4
   0   0  55-17.6037 330.828   3
   0   0  55 132.368 228.068   1
   0   0 -56 100.535 210.597   1
   0   0 -56 53.0336 82.4650   2
   0   0  56 309.603 542.667   4
   0   0  56 127.608 329.028   3
   0   0  56 221.618 218.209   1
   0   0 -57 137.429 85.6077   2
   0   0  57 71.5000 495.600   4
   0   0 -57 50.6944 217.694   1
   0   0  57 132.333 221.186   1
   0   0 -58 264.951 96.2712   2
   0   0  58 405.065 569.718   4
   0   0  58 177.112 215.884   1
   0   0 -58 562.114 261.460   1
   0   0 -59-51.1571 219.265   1
   0   0  59-113.788 540.269   4
   0   0 -59-22.7705 75.4004   2
   0   0  59-41.3591 368.357   3
   0   0  59 88.8339 218.575   1
   0   0 -60 522.480 104.863   2
   0   0  60 795.203 270.391   1
   0   0 -60 360.828 259.572   1
   0   0  60 999.079 405.614   3
   0   0 -61 103.130 235.869   1
   0   0  61 136.380 374.030   3
   0   0 -61 112.565 80.9270   2
   0   0  62 700.924 586.117   4
   0   0 -62-155.799 217.556   1
   0   0 -62-80.2068 72.3496   2
   0   0  62 447.233 405.301   3
   0   0 -63 4.11957 72.3591   2
   0   0  63 939.065 642.080   4
   0   0  63 590.487 390.697   3
   0   0  64 333.695 419.764   3
   0   0 -64 120.472 69.4136   2
   0   0  65-80.5479 436.808   3
   0   0 -65 3.90216 65.4564   2
   0   0  66 55.6554 431.558   3
   0   0  67-29.1218 460.902   3
   0   0 -67 14.6988 62.1127   2
   0   0  68 366.206 481.976   3
   0   0 -68 235.521 71.9453   2
   0   0  69-151.229 755.478   4
   0   0 -69-34.6231 59.8002   2
   0   0  70-470.333 800.479   4
   0   0  71 1130.96 783.489   4
   0  -1   4 251995. 25702.3   1
   0  -1  -5 42201.1 3828.81   2
   0   1   5 37891.1 3828.25   2
   0  -1   5 20141.3 3840.42   1
   0  -1   5 41796.3 3829.11   2
   0   1  -5 43838.5 3829.41   2
   0   1   5 15109.3 3835.79   1
   0  -1   5 36510.6 3827.09   3
   0  -1   6 80359.4 8148.12   3
   0   1   6 70738.5 8173.76   1
   0  -1   6 63967.3 8173.64   1
   0  -1  -6 79387.3 8149.49   2
   0   1   6 71187.0 8148.56   2
   0  -1   6 79307.0 8149.67   2
   0   1  -6 83847.5 8150.14   2
   0   1  -6 81293.2 8147.63   3
   0  -1  -6 100181. 8154.48   4
   0   1   7 19847.2 2163.71   4
   0  -1  -7 22390.5 2160.78   2
   0   1   7 20327.5 2159.27   2
   0  -1   7 19887.2 2194.10   1
   0   1  -7 23467.4 2161.13   2
   0  -1   7 21899.7 2160.45   2
   0   1   7 21086.4 2192.91   1
   0   1  -7 20870.7 2157.68   3
   0  -1   7 20174.5 2158.39   3
   0  -1  -8 12085.1 705.474   4
   0   1   8 12542.0 707.562   4
   0   1   8 5592.53 690.423   2
   0  -1  -8 5970.18 691.643   2
   0  -1   8 5446.18 726.924   1
   0  -1   8 5849.30 691.406   2
   0   1  -8 6270.63 692.511   2
   0   1   8 5461.45 723.913   1
   0   1  -8 6738.96 689.183   3
   0  -1   8 7075.03 690.740   3
   0  -1  -9 8974.09 795.876   2
   0   1   9 7790.79 793.291   2
   0   1  -9 9170.26 796.462   2
   0  -1   9 8385.49 848.151   1
   0  -1   9 8267.32 794.729   2
   0   1   9 8793.36 846.539   1
   0   1  -9 7882.05 790.723   3
   0  -1   9 6858.38 791.918   3
   0   1 -10 4668.17 428.900   3
   0  -1 -10 3686.05 427.840   3
   0  -1  10 3722.65 430.810   3
   0   1  10 4420.70 494.152   1
   0  -1  10 4795.09 433.613   2
   0   1  10 4592.39 432.038   2
   0   1 -10 5003.50 435.504   2
   0   1  10 3645.27 430.299   3
   0  -1  10 5333.57 503.204   1
   0   1  10 2868.07 440.232   4
   0   1  11 82.0790 159.050   1
   0  -1  11 344.596 105.854   2
   0   1 -11 460.164 109.725   2
   0   1  11 291.907 102.310   2
   0  -1  11 204.956 175.665   1
   0   1 -11 808.684 102.311   3
   0  -1  11 1264.13 112.877   3
   0  -1 -11 1459.10 104.441   3
   0  -1 -12 499623. 51930.4   3
   0   1 -12 514116. 51930.6   3
   0   1  12 542310. 51991.6   1
   0  -1  12 527368. 51934.8   2
   0   1  12 515795. 51943.1   4
   0   1  12 519541. 51932.8   3
   0  -1  12 524393. 51993.6   1
   0   1  12 484351. 51933.4   2
   0  -1  13 250464. 24329.8   1
   0  -1 -13 227826. 24259.8   3
   0  -1  13 239038. 24262.6   3
   0   1 -13 238835. 24259.8   3
   0   1  13 222271. 24272.5   4
   0   1  13 238883. 24262.5   3
   0   1  13 251981. 24326.9   1
   0   1 -13 262831. 24266.5   2
   0  -1  14 5554.68 528.996   3
   0  -1 -14 5016.10 522.732   3
   0   1 -14 4343.01 521.896   3
   0   1  14 6891.43 530.890   3
   0   1  14 3469.82 580.265   1
   0  -1  14 3180.57 581.176   1
   0   1 -14 3964.09 527.897   2
   0   1 -15 6366.13 708.372   1
   0  -1 -15 5773.11 617.084   3
   0  -1  15 5388.79 622.424   3
   0   1 -15 6696.89 618.147   3
   0   1  15 4507.13 637.724   4
   0   1  15 5441.19 622.168   3
   0   1  15 6697.06 713.226   1
   0  -1  15 7368.86 718.778   1
   0   1 -15 7119.50 627.664   2
   0   1 -16 43384.0 4511.40   1
   0   1 -16 44224.4 4431.04   3
   0  -1 -16 42548.2 4430.48   3
   0  -1  16 42374.9 4434.89   3
   0   1  16 42576.4 4449.66   4
   0   1 -16 46368.3 4439.08   2
   0   1  16 42071.4 4509.70   1
   0  -1 -16 46512.2 4520.94   1
   0  -1  16 45196.4 4516.65   1
   0   1  16 42557.6 4435.09   3
   0  -1 -17 466.420 67.8294   3
   0  -1  17 354.922 88.3842   3
   0   1 -17 503.294 69.1551   3
   0   1 -17 528.938 88.1077   2
   0  -1 -17 564.835 86.6006   2
   0   1  17 237.063 132.150   4
   0  -1 -17 543.689 189.507   1
   0   1 -17 470.017 178.022   1
   0   1 -18 21372.9 2100.39   3
   0  -1  18 17847.6 2105.13   3
   0  -1 -18 20676.4 2100.15   3
   0  -1 -18 23412.4 2110.42   2
   0   1 -18 22437.9 2110.26   2
   0   1  18 15461.9 2117.90   4
   0  -1 -18 22072.1 2200.93   1
   0   1 -18 20073.4 2193.75   1
   0  -1  19 6723.03 658.481   3
   0   1 -19 5691.24 656.688   2
   0  -1 -19 6354.85 658.928   2
   0  -1  19 5158.91 737.700   1
   0   1  19 5415.10 735.857   1
   0  -1 -19 5300.72 740.945   1
   0   1 -19 4867.29 736.568   1
   0   1 -20 3736.65 668.676   1
   0   1 -20 5245.30 599.956   2
   0  -1 -20 5611.55 600.075   2
   0   1  20 8034.12 641.670   4
   0   1  20 3933.99 663.278   1
   0  -1 -20 4561.17 680.859   1
   0  -1  20 4835.07 686.093   1
   0   1  20 6566.15 603.416   3
   0  -1 -21 2191.45 218.650   3
   0   1 -21 2310.97 238.233   2
   0  -1 -21 2476.30 237.425   2
   0   1  21 2646.36 355.072   1
   0  -1  21 2679.99 371.671   1
   0  -1 -22 283135. 30186.8   3
   0   1 -22 315089. 30198.0   2
   0   1  22 299812. 30216.8   4
   0   1  22 295518. 30289.1   1
   0  -1  22 296324. 30299.7   1
   0  -1  22 294939. 30195.3   3
   0   1  22 308649. 30196.1   3
   0  -1  23 686.258 141.054   3
   0  -1 -23 658.067 89.0508   3
   0  -1 -23 744.204 129.686   2
   0   1  23 642.468 139.302   3
   0   1  23 855.689 268.882   1
   0  -1  23 1113.59 285.933   1
   0   1 -23 896.703 264.086   1
   0  -1 -23 452.376 225.585   1
   0  -1  24 590.067 141.131   3
   0  -1 -24 560.104 124.355   2
   0   1 -24 363.794 115.947   2
   0   1  24 666.596 132.996   3
   0   1  24 277.142 216.750   1
   0  -1  24 501.365 249.561   1
   0  -1 -24 587.002 242.553   1
   0   1 -24 346.313 229.781   1
   0  -1  25-38.9308 125.953   3
   0   1 -25-104.545 93.4678   2
   0  -1 -25 48.0382 97.3717   2
   0   1  25-147.574 123.359   3
   0   1  25 114.693 208.012   1
   0  -1  25 91.5275 234.950   1
   0  -1 -25-30.3480 221.895   1
   0   1 -25-89.6940 233.465   1
   0  -1  26 31.2754 232.460   1
   0   1  26 236.864 234.586   1
   0  -1  26 128.870 141.350   3
   0   1 -26 129.556 116.404   2
   0  -1 -26 103.150 107.259   2
   0   1  26-51.6227 224.943   4
   0   1  26 124.250 141.830   3
   0  -1 -26 376.678 263.137   1
   0   1 -26 61.8625 229.908   1
   0   1 -27 14404.8 1406.55   1
   0  -1 -27 13749.6 1413.98   1
   0   1 -27 14325.8 1268.95   2
   0  -1 -27 14839.4 1271.27   2
   0   1  27 8754.87 1297.80   4
   0  -1  27 13089.0 1405.77   1
   0   1  27 13292.6 1398.30   1
   0  -1  27 9761.67 1267.40   3
   0   1  27 10771.1 1268.33   3
   0  -1 -28 1501.11 356.052   1
   0   1 -28 1482.06 362.902   1
   0   1 -28 1661.43 233.771   2
   0  -1 -28 1347.87 232.103   2
   0   1  28 1499.33 351.552   1
   0  -1  28 856.059 323.247   1
   0  -1  28 2343.88 261.894   3
   0   1  28 2436.32 262.600   3
   0  -1 -29 2229.62 411.259   1
   0   1 -29 1853.57 394.236   1
   0   1 -29 2196.25 263.278   2
   0  -1 -29 2242.61 264.387   2
   0   1  29 2139.74 360.054   4
   0   1  29 1958.12 393.521   1
   0  -1  29 2267.07 423.364   1
   0  -1  29 1799.91 282.713   3
   0   1  29 2265.69 286.603   3
   0   1 -30 140617. 17375.4   1
   0  -1 -30 149796. 17382.6   1
   0   1 -30 172640. 17272.2   2
   0  -1 -30 176901. 17272.7   2
   0   1  30 177754. 17307.9   4
   0  -1  30 151986. 17382.7   1
   0   1  30 162687. 17385.6   1
   0   1  30 173111. 17276.1   3
   0  -1  30 163087. 17275.6   3
   0  -1 -31 31863.4 3551.97   1
   0   1 -31 33499.6 3551.61   1
   0   1 -31 34419.6 3420.35   2
   0  -1 -31 37402.4 3423.33   2
   0   1  31 28757.0 3455.45   4
   0  -1  31 32881.2 3551.90   1
   0   1  31 31779.4 3538.88   1
   0  -1  31 30944.6 3424.05   3
   0   1  31 32779.0 3425.88   3
   0  -1  32 864.728 291.247   1
   0   1  32 755.596 250.251   1
   0  -1  32 299.498 170.628   3
   0  -1 -32 740.970 270.997   1
   0   1 -32 438.152 256.644   1
   0   1  32 576.777 282.109   4
   0  -1  32 411.067 252.833   4
   0   1  32 379.432 177.594   3
   0  -1 -32 698.637 127.063   2
   0   1 -32 664.563 126.782   2
   0   1  33 3786.42 429.270   3
   0  -1  33 3420.42 432.211   3
   0  -1 -33 2796.36 517.467   1
   0   1 -33 2864.49 529.127   1
   0   1  33 3230.21 489.568   4
   0  -1  33 2868.25 505.958   4
   0  -1  33 3867.99 558.893   1
   0   1  33 3055.24 523.350   1
   0   1 -33 3956.48 410.321   2
   0  -1 -33 3951.61 406.851   2
   0   1  34 109.559 162.691   3
   0   1 -34-38.0876 225.556   1
   0  -1 -34-77.3345 278.215   1
   0  -1  34-77.0550 256.205   4
   0   1  34 269.538 274.348   4
   0   1  34-35.8612 204.648   1
   0  -1  34 74.7604 234.173   1
   0  -1 -34 20.5923 105.732   2
   0   1 -34-10.5316 98.1612   2
   0   1  35 499.858 300.834   4
   0  -1 -35 432.520 261.519   1
   0   1 -35 856.537 286.954   1
   0   1  35 694.501 187.627   3
   0   1 -35 754.190 142.505   2
   0  -1 -35 701.484 135.380   2
   0  -1  36 2222.52 292.443   3
   0   1  36 2061.48 299.633   3
   0   1  36 1044.29 381.545   4
   0   1 -36 2267.28 401.390   1
   0  -1 -36 1686.62 385.441   1
   0   1  36 1368.96 362.698   1
   0   1 -36 2225.18 250.399   2
   0  -1 -36 2048.76 252.047   2
   0  -1  37 3329.24 352.865   3
   0   1  37 3077.27 356.865   3
   0   1 -37 2419.19 445.138   1
   0   1  37 2184.16 435.494   1
   0  -1  37 2757.52 467.451   1
   0   1 -37 2564.44 316.872   2
   0  -1 -37 2575.50 315.629   2
   0  -1 -37 2036.97 444.895   1
   0  -1  38 2355.51 307.330   3
   0  -1 -38 2358.74 267.266   2
   0   1 -38 2046.21 264.518   2
   0  -1  38 2164.54 414.101   1
   0   1  38 1953.46 396.630   1
   0  -1  39 2438.23 378.639   3
   0   1  39 2161.00 458.981   1
   0  -1  39 3890.13 523.236   1
   0   1 -39 2746.37 334.260   2
   0  -1 -39 3377.18 339.172   2
   0  -1  40 90.9054 180.660   3
   0  -1  40-58.8570 311.539   4
   0   1 -40-84.8157 241.999   1
   0  -1 -40-85.6036 241.096   1
   0   1  40-195.856 211.758   1
   0  -1  40-123.472 212.746   1
   0   1 -40 16.2406 107.250   2
   0  -1 -40 37.4169 98.4256   2
   0   1  41 2273.48 300.897   3
   0   1 -41 1596.00 385.724   1
   0  -1 -41 870.548 336.032   1
   0   1  41 1470.20 355.108   1
   0  -1  41 1661.15 380.394   1
   0   1 -41 2003.08 227.830   2
   0  -1 -41 1631.18 225.658   2
   0   1  42 79.4075 201.243   3
   0  -1  42 127.850 317.596   4
   0   1 -42-43.8551 230.256   1
   0  -1 -42-43.9468 216.309   1
   0   1  42 239.430 224.832   1
   0  -1  42-84.2047 210.776   1
   0  -1 -42 53.4414 96.1992   2
   0   1 -42 43.2418 102.306   2
   0   1  43 185.573 214.825   3
   0  -1  43 185.521 217.840   3
   0  -1  43 221.216 361.841   4
   0   1 -43 88.5940 214.601   1
   0  -1 -43-178.475 219.965   1
   0  -1  43 42.4302 233.011   1
   0   1  43 404.032 256.130   1
   0   1 -43 75.4780 106.620   2
   0  -1 -43 170.845 107.055   2
   0  -1  44-108.244 207.220   3
   0   1  44-75.8385 215.060   3
   0  -1  44 138.056 334.043   4
   0   1 -44-44.9143 225.209   1
   0  -1 -44 180.035 236.655   1
   0  -1  44-42.9430 229.215   1
   0   1  44 40.8945 211.830   1
   0  -1 -44 154.308 104.507   2
   0   1 -44 215.937 94.5999   2
   0  -1  45 68.0927 231.249   3
   0   1  45 79.6856 225.558   3
   0   1  45-579.828 363.196   4
   0  -1  45 215.539 386.866   4
   0   1 -45 637.958 275.254   1
   0  -1 -45 456.416 242.097   1
   0  -1  45 345.206 263.853   1
   0   1  45 368.828 250.822   1
   0  -1 -45 455.500 113.585   2
   0   1 -45 392.076 118.639   2
   0   1  46 271.654 234.236   3
   0  -1  46 199.664 229.189   3
   0   1  46 168.549 401.647   4
   0  -1  46 74.6258 375.722   4
   0   1 -46 92.4128 235.339   1
   0  -1 -46-323.944 283.883   1
   0  -1  46 218.085 255.438   1
   0   1  46-41.3975 207.484   1
   0   1 -46 85.3834 90.0689   2
   0  -1 -46 127.342 102.417   2
   0  -1  47 432.295 238.785   3
   0   1  47 496.896 252.909   3
   0  -1  47 670.102 425.395   4
   0   1  47 200.391 420.509   4
   0   1 -47 233.333 238.588   1
   0  -1 -47 46.6659 226.865   1
   0  -1  47 616.890 256.122   1
   0   1  47 334.476 249.429   1
   0   1 -47 634.599 115.540   2
   0  -1 -47 368.810 115.690   2
   0  -1  48 557.961 270.452   3
   0   1  48 515.458 270.480   3
   0   1  48 1065.74 440.724   4
   0  -1  48 1042.55 444.374   4
   0   1 -48 472.619 272.813   1
   0  -1 -48 330.678 255.037   1
   0  -1  48 485.927 239.427   1
   0   1  48 544.324 260.700   1
   0  -1 -48 512.028 118.137   2
   0   1 -48 665.828 127.287   2
   0   1  49 26.9998 256.413   3
   0  -1  49-134.263 258.241   3
   0   1  49 267.576 434.643   4
   0   1 -49 526.268 265.938   1
   0  -1 -49 142.804 221.813   1
   0   1  49-42.2260 218.292   1
   0  -1  49 44.5630 219.309   1
   0   1 -49 77.9424 96.4363   2
   0  -1 -49-31.3757 104.962   2
   0  -1  50 760.685 280.730   3
   0   1  50 480.397 294.866   3
   0   1 -50 623.120 292.701   1
   0  -1 -50 433.285 255.207   1
   0   1 -50 328.946 112.771   2
   0  -1 -50 305.301 113.361   2
   0   1  50 82.3411 422.666   4
   0   1  51 85.0063 205.510   1
   0  -1  51 89.7966 224.710   1
   0  -1  51-499.961 306.989   3
   0   1  51 190.490 309.985   3
   0  -1 -51 387.208 283.189   1
   0   1 -51 242.403 234.411   1
   0   1  51-85.3922 464.538   4
   0   1 -51-66.0071 90.9218   2
   0  -1 -51 51.6919 96.5746   2
   0  -1  52-121.687 297.136   3
   0   1  52 152.231 300.288   3
   0   1  52-85.5723 214.150   1
   0  -1  52-223.953 242.142   1
   0  -1 -52-20.4146 105.343   2
   0   1 -52 55.5314 93.4345   2
   0   1  52 678.829 478.653   4
   0   1  53 91.6024 476.104   4
   0   1  53 1765.00 346.676   1
   0  -1  53 1532.21 350.776   1
   0  -1 -53 1514.98 187.329   2
   0  -1 -53 540.858 319.952   1
   0   1 -53 1375.68 363.971   1
   0   1 -53 1353.73 181.176   2
   0   1  53 754.098 347.319   3
   0  -1  53 1686.99 361.144   3
   0   1  54 343.573 232.460   1
   0  -1  54-45.3363 219.521   1
   0   1  54-158.253 512.611   4
   0  -1 -54-99.2592 231.535   1
   0   1 -54 49.6090 231.439   1
   0   1 -54 108.888 85.6623   2
   0  -1 -54 139.034 89.8007   2
   0  -1  54 167.049 316.743   3
   0   1  54 16.6307 313.132   3
   0   1  55 86.3209 193.319   1
   0  -1  55-135.413 229.736   1
   0  -1  55-34.2273 512.040   4
   0   1 -55 250.409 246.527   1
   0  -1 -55 300.505 242.254   1
   0  -1 -55 68.3993 97.2158   2
   0   1 -55 68.1672 92.0687   2
   0   1  55-139.693 332.847   3
   0  -1  55 120.995 319.876   3
   0   1  56 173.396 216.981   1
   0  -1  56 181.439 219.347   1
   0  -1  56 70.9110 552.671   4
   0  -1 -56 251.181 238.545   1
   0   1 -56-100.330 242.578   1
   0   1 -56-71.7652 88.2618   2
   0  -1 -56-4.80330 83.4612   2
   0  -1  56-326.623 329.969   3
   0   1  57 129.638 212.739   1
   0  -1  57 90.2376 206.243   1
   0  -1  57 552.557 555.173   4
   0  -1 -57-101.309 207.102   1
   0   1 -57-50.5989 221.833   1
   0   1 -57 28.4822 75.6696   2
   0  -1 -57 74.9591 80.9289   2
   0   1  57 151.407 351.509   3
   0  -1  57 629.537 342.982   3
   0   1  58 43.3694 205.932   1
   0  -1  58 90.5896 202.775   1
   0  -1  58-567.409 587.605   4
   0   1  58-177.739 518.698   4
   0   1 -58 153.015 246.628   1
   0  -1 -58 101.913 223.314   1
   0  -1 -58-36.7671 87.1172   2
   0   1 -58 83.7873 86.6826   2
   0   1  58 276.683 353.420   3
   0   1  59-173.996 221.304   1
   0  -1  59 45.4473 215.784   1
   0  -1  59 115.984 552.954   4
   0   1  59-257.812 577.041   4
   0  -1 -59 51.3429 214.990   1
   0   1 -59 203.570 213.104   1
   0  -1 -59 18.0135 78.4009   2
   0   1 -59-27.3944 76.9273   2
   0   1  59 535.631 380.234   3
   0   1  60 43.2594 209.217   1
   0  -1 -60 51.7035 240.945   1
   0   1 -60 358.890 252.328   1
   0   1 -60-13.4043 80.3513   2
   0  -1 -60-70.4221 82.4585   2
   0  -1  60-600.390 620.696   4
   0   1  60-724.812 547.853   4
   0  -1  60 129.957 359.015   3
   0   1  60 21.3543 359.824   3
   0  -1  60-180.888 193.873   1
   0   1  61 669.711 378.886   3
   0  -1  61 206.584 607.583   4
   0  -1 -61 73.1697 80.9078   2
   0   1 -61-113.577 71.9822   2
   0  -1  61 450.541 402.843   3
   0  -1 -61-51.6488 200.236   1
   0   1 -61 358.882 260.839   1
   0   1  62 23.3373 386.959   3
   0  -1  62 42.7698 633.888   4
   0  -1  62 23.7583 417.176   3
   0  -1 -62 103.999 223.153   1
   0   1 -62 258.135 249.882   1
   0  -1 -62 147.195 71.6637   2
   0   1 -62 80.5070 68.8955   2
   0   1 -63-28.9425 70.9093   2
   0  -1 -63-73.6911 74.0946   2
   0  -1  63 319.789 412.059   3
   0  -1  64 1448.20 457.311   3
   0   1  64 1569.94 483.090   3
   0  -1 -64 1285.37 166.562   2
   0   1 -64 1347.66 164.935   2
   0  -1 -65 123.944 66.4730   2
   0   1 -65 43.0897 68.4437   2
   0  -1  65 243.764 445.560   3
   0   1  65-567.636 618.160   4
   0   1  65 53.1426 407.088   3
   0  -1 -66 109.292 69.5705   2
   0  -1  66 84.1486 443.338   3
   0   1  66 587.535 736.521   4
   0   1  66 139.077 443.299   3
   0  -1 -67 3.66358 62.4492   2
   0  -1  67 234.774 451.109   3
   0   1  67-468.603 717.771   4
   0   1  67-28.8496 448.918   3
   0  -1 -68 3.53283 59.3488   2
   0  -1  68-122.595 447.208   3
   0  -1 -69-30.8533 64.3898   2
   0  -1  69 931.017 512.321   3
   0  -1  70-134.540 519.761   3
   0   1  70-672.921 741.852   4
   0  -1 -70-9.97089 58.6723   2
   0   1 -71 110.559 58.4232   2
   0  -1 -71 268.993 66.1988   2
   0   1 -72 53.0995 51.5028   2
   0  -1  72 449.950 861.532   4
   0  -1 -72 92.9629 56.7527   2
   0   2   2 18652.9 1977.65   4
   0  -2   2 21670.6 1977.61   3
   0  -2   3 1210.39 157.551   1
   0   2  -3 1278.33 140.563   3
   0  -2   3 1234.13 140.547   3
   0   2   3 1735.61 143.316   4
   0  -2  -3 1624.27 143.014   4
   0  -2  -3 1462.37 141.235   2
   0   2   4 1795.21 241.804   1
   0  -2   4 2611.23 256.714   1
   0   2   4 1937.21 228.561   4
   0  -2   4 2335.14 226.197   3
   0  -2  -4 2207.34 226.551   2
   0  -2   5 203.807 73.2394   1
   0   2   5 268.237 64.6216   1
   0  -2  -5 298.282 36.8372   2
   0  -2   5 249.322 36.3290   3
   0  -2   5 287.156 37.5256   2
   0   2  -5 286.714 39.3013   2
   0   2   6 1033.13 168.783   1
   0  -2  -6 1347.25 141.020   2
   0   2  -6 1193.37 142.446   2
   0  -2   6 1137.98 141.282   2
   0  -2   6 842.092 169.792   1
   0  -2   6 1421.76 140.748   3
   0   2  -6 1497.13 139.504   3
   0  -2  -7 923.747 92.9367   2
   0   2  -7 883.776 89.7851   3
   0  -2  -7 640.595 100.592   4
   0   2   7 755.785 141.051   1
   0  -2   7 762.675 91.9147   3
   0  -2   7 776.403 148.958   1
   0  -2   7 711.379 94.4123   2
   0   2  -7 829.691 94.6421   2
   0   2  -8 602143. 60339.8   2
   0   2   8 604087. 60375.1   1
   0  -2   8 557562. 60380.1   1
   0  -2  -8 582419. 60342.6   4
   0  -2   9 68210.7 7135.12   3
   0   2   9 71861.3 7178.70   1
   0   2  -9 72824.8 7134.23   3
   0  -2  -9 72117.8 7137.23   2
   0   2   9 63621.3 7135.69   2
   0  -2   9 65265.4 7181.80   1
   0  -2   9 71727.2 7137.72   2
   0   2  -9 72454.3 7138.00   2
   0   2 -10 4012.74 348.746   2
   0  -2  10 3569.93 346.286   2
   0  -2  10 3170.52 343.370   3
   0   2  10 4099.09 410.454   1
   0   2 -10 3942.13 341.691   3
   0   2  10 3206.74 342.753   2
   0  -2 -10 4168.45 347.371   2
   0  -2 -10 1349.75 347.086   4
   0   2  10 1709.34 351.045   4
   0  -2  10 3659.77 419.699   1
   0  -2  11 17269.9 1966.59   1
   0   2  11 23899.2 1911.77   3
   0  -2  11 17172.5 1912.10   2
   0   2 -11 18225.4 1913.36   2
   0   2  11 15422.2 1955.32   1
   0   2 -11 18432.0 1908.74   3
   0   2  11 15465.4 1909.90   2
   0  -2 -11 18183.1 1912.36   2
   0   2  11 25665.9 1926.43   4
   0  -2  11 18483.6 1910.93   3
   0   2  12 201.053 61.3778   3
   0   2 -12 88.3174 69.6748   2
   0  -2  12 78.7088 60.9389   2
   0  -2 -12 163.144 42.7608   3
   0  -2  12 95.4382 64.1203   3
   0   2  12 102.230 141.295   1
   0   2 -12 140.041 48.2713   3
   0  -2 -12 167.424 59.7037   2
   0  -2  12 49.6572 164.896   1
   0   2  12 124.273 105.703   4
   0  -2  13 28805.6 2572.00   2
   0   2 -13 29986.8 2574.24   2
   0   2  13 19093.8 2576.88   4
   0   2  13 21718.7 2567.10   3
   0  -2  13 30301.8 2653.89   1
   0   2  13 31727.3 2645.60   1
   0   2 -13 29584.4 2566.81   3
   0  -2 -13 31491.0 2573.36   2
   0  -2 -13 20475.2 2564.89   3
   0  -2  13 24123.9 2568.41   3
   0   2  14 29003.4 3011.19   3
   0  -2  14 31060.9 3088.54   1
   0   2 -14 29568.3 3082.77   1
   0   2  14 29719.4 3076.89   1
   0   2 -14 31541.0 3009.15   3
   0   2 -14 31931.2 3016.15   2
   0  -2 -14 32303.6 3015.18   2
   0  -2  14 26931.5 3011.30   3
   0  -2 -14 27275.9 3008.11   3
   0   2  15 21867.2 2144.86   3
   0  -2 -15 21122.8 2220.94   1
   0   2  15 19243.8 2207.95   1
   0   2 -15 21862.6 2141.26   3
   0   2 -15 21838.5 2148.63   2
   0  -2  15 21711.1 2226.86   1
   0   2 -15 19110.5 2217.11   1
   0  -2  15 19725.6 2144.39   3
   0  -2 -15 20167.9 2140.46   3
   0  -2 -16 86997.6 9960.96   1
   0   2  16 93432.3 9958.11   1
   0   2 -16 99678.8 9894.32   2
   0  -2  16 93520.4 9890.55   3
   0  -2 -16 97221.3 9886.63   3
   0   2 -16 99301.8 9886.94   3
   0   2 -16 91511.1 9963.02   1
   0  -2  16 94348.1 9970.78   1
   0  -2 -17 9770.66 1106.81   3
   0  -2  17 10231.8 1112.41   3
   0   2 -17 14187.1 1223.66   1
   0  -2 -17 14093.4 1224.21   1
   0   2 -17 13838.6 1120.09   2
   0   2  18 1719.49 177.215   3
   0   2 -18 1192.72 174.200   2
   0  -2  18 1676.38 178.442   3
   0   2  18 1012.41 260.262   1
   0  -2 -18 799.078 251.656   1
   0   2 -18 1697.11 280.808   1
   0  -2  19 26731.2 2697.99   1
   0   2 -19 24665.7 2686.35   1
   0   2 -19 26024.2 2599.86   2
   0  -2  19 24846.2 2596.89   3
   0  -2 -19 23472.9 2683.86   1
   0   2  19 25414.0 2597.06   3
   0   2  19 25825.6 2685.16   1
   0  -2 -20 202.961 186.616   1
   0   2  20 23.2438 175.332   1
   0  -2  20 129.633 173.648   1
   0   2 -20 370.649 186.053   1
   0   2 -20 316.858 87.3044   2
   0   2  20 362.415 96.1492   3
   0  -2  20 318.201 88.5647   3
   0  -2 -20 303.474 56.2000   3
   0  -2  21 2161.31 336.736   1
   0   2  21 2299.98 335.022   1
   0   2  21 1323.82 205.857   3
   0  -2 -21 1671.24 187.044   3
   0   2 -21 2117.10 209.634   2
   0  -2  22 3570.07 472.162   1
   0   2  22 3249.13 338.128   3
   0   2  22 3497.42 445.136   1
   0   2 -22 3115.75 336.696   2
   0  -2 -22 2881.19 320.004   3
   0   2 -23 224.092 203.270   1
   0   2  23-52.1808 183.481   1
   0  -2 -23 172.893 224.982   1
   0  -2  23 262.115 228.909   1
   0   2  23 596.019 114.838   3
   0  -2 -23 156.929 94.4456   2
   0  -2 -23 236.055 62.2085   3
   0   2 -24 870.588 295.041   1
   0  -2 -24 950.848 293.195   1
   0  -2  24 905.628 300.707   1
   0   2  24 1188.27 296.936   1
   0  -2 -24 1193.81 175.161   2
   0   2 -24 1271.09 176.717   2
   0  -2  24 1557.62 194.231   3
   0  -2 -24 1161.53 153.115   3
   0   2 -25 37908.3 3837.34   1
   0  -2 -25 38585.5 3846.53   1
   0  -2  25 39728.4 3851.41   1
   0   2  25 32431.3 3720.81   3
   0   2  25 38167.0 3833.24   1
   0  -2 -25 44959.9 3726.22   2
   0   2 -25 43301.7 3726.37   2
   0  -2  25 32255.1 3721.05   3
   0  -2 -25 34076.2 3710.44   3
   0   2 -26 17054.0 2035.24   1
   0  -2  26 18687.8 2055.14   1
   0  -2 -26 16320.2 2037.72   1
   0   2  26 20812.1 1935.60   3
   0   2  26 16491.9 2023.58   1
   0  -2 -26 18950.9 1931.39   2
   0   2 -26 18141.7 1931.47   2
   0  -2  26 18399.5 1933.93   3
   0  -2 -27 33362.7 3600.12   1
   0  -2  27 36002.2 3615.00   1
   0  -2  27 29417.9 3478.35   3
   0   2  27 31547.6 3478.69   3
   0   2  27 32599.6 3582.18   1
   0   2 -27 31850.4 3590.24   1
   0  -2 -27 38467.8 3480.20   2
   0   2 -27 37005.4 3479.99   2
   0  -2 -28 4347.05 657.533   1
   0  -2  28 4151.56 654.523   1
   0   2  28 6356.49 544.747   3
   0  -2  28 5001.06 542.001   3
   0   2  28 3839.57 629.445   1
   0   2 -28 4051.48 642.843   1
   0  -2 -28 4796.70 526.945   2
   0   2 -28 4384.29 528.598   2
   0  -2  29 4931.51 723.684   1
   0   2  29 6833.07 600.329   3
   0  -2  29 5764.35 597.131   3
   0   2  29 5569.17 713.189   1
   0  -2 -29 5599.81 583.675   2
   0   2 -29 4687.00 579.984   2
   0   2 -29 4375.27 702.373   1
   0  -2 -29 3885.53 681.220   1
   0   2 -30 483.521 275.162   1
   0  -2 -30 317.487 272.845   1
   0   2  30 705.858 266.215   1
   0  -2  30 1150.65 332.360   1
   0   2  30 1664.68 201.768   3
   0   2 -30 781.147 161.251   2
   0  -2 -30 719.689 160.129   2
   0  -2  30 1189.91 199.137   3
   0  -2  31 12075.9 1498.27   1
   0   2 -31 11766.6 1497.09   1
   0  -2 -31 13175.4 1504.07   1
   0   2  31 13205.5 1495.21   1
   0   2 -31 14542.0 1370.72   2
   0  -2 -31 15332.1 1373.07   2
   0   2  31 11815.8 1374.35   3
   0  -2  31 10990.2 1374.28   3
   0   2  32 1131.22 197.225   3
   0  -2 -32 592.385 294.042   1
   0   2  32 537.687 245.955   1
   0  -2  32 713.236 291.736   1
   0   2 -32 654.079 279.445   1
   0   2 -32 851.075 153.268   2
   0  -2 -32 996.954 154.471   2
   0  -2  33 8985.75 1190.49   1
   0   2  33 12059.6 1081.18   3
   0   2  33 9937.84 1189.60   1
   0  -2 -33 10672.1 1210.19   1
   0   2 -33 9897.46 1207.20   1
   0  -2 -33 9413.42 1061.93   2
   0   2 -33 10103.5 1062.00   2
   0  -2  34 12580.8 1220.02   3
   0  -2  34 10881.9 1346.87   1
   0   2  34 9345.35 1306.72   1
   0   2 -34 9707.10 1330.04   1
   0  -2 -34 9909.36 1334.41   1
   0   2 -34 10892.3 1204.11   2
   0  -2 -34 12030.4 1205.78   2
   0   2  34 12487.8 1221.21   3
   0  -2  35 31024.5 3431.83   3
   0   2  35 31582.7 3431.75   3
   0  -2 -35 32555.8 3568.16   1
   0   2 -35 30269.2 3553.92   1
   0  -2 -35 35481.5 3424.23   2
   0   2 -35 34802.7 3423.63   2
   0  -2  36 2109.46 303.780   3
   0   2  36 2095.51 305.135   3
   0   2 -36 1977.75 411.993   1
   0   2  36 1623.12 385.804   1
   0  -2  36 2267.17 427.712   1
   0  -2 -36 2500.27 425.630   1
   0  -2 -36 2539.81 273.503   2
   0   2 -36 2153.76 272.787   2
   0  -2  37 5279.41 516.014   3
   0   2 -37 4363.71 485.678   2
   0  -2 -37 4480.55 486.186   2
   0   2  37 3925.68 599.977   1
   0  -2  37 4169.67 638.077   1
   0   2 -37 3591.56 612.048   1
   0  -2 -37 3487.82 615.561   1
   0   2  37 4350.90 586.074   4
   0  -2  38-286.707 245.417   1
   0   2  38-298.383 231.150   1
   0   2 -38 70.6360 92.6228   2
   0  -2 -38-42.0931 105.118   2
   0  -2  38-57.7001 167.915   3
   0   2  38 87.1691 297.174   4
   0  -2  38 426.386 305.853   4
   0   2  39-18.1539 303.431   4
   0  -2  39-19.2695 320.597   4
   0   2  39 300.810 225.667   1
   0  -2  39 291.334 255.433   1
   0   2  39 129.420 181.612   3
   0   2 -39 21.7891 104.604   2
   0  -2 -39 205.949 114.704   2
   0  -2  39 269.835 185.612   3
   0   2 -40-170.630 252.937   1
   0  -2  40 45.0546 172.604   3
   0   2  40 161.810 190.075   3
   0   2 -40 103.526 97.2717   2
   0  -2 -40 169.360 103.733   2
   0  -2 -40 172.476 249.521   1
   0   2  40 267.168 212.527   1
   0  -2  40 211.097 231.827   1
   0   2 -41 386.389 260.513   1
   0  -2  41 972.016 215.485   3
   0  -2 -41 741.518 258.406   1
   0   2  41 348.262 233.432   1
   0  -2  41 340.449 236.971   1
   0  -2 -41 464.441 119.567   2
   0   2 -41 599.253 129.178   2
   0  -2  42 4554.86 537.597   3
   0  -2 -42 4711.38 488.986   2
   0   2 -42 4313.96 485.393   2
   0   2 -42 4320.75 639.046   1
   0  -2 -42 4475.25 651.476   1
   0   2  42 3136.34 594.960   1
   0  -2  42 5108.73 669.324   1
   0   2 -43 753.529 287.732   1
   0   2  43 907.113 249.757   3
   0  -2 -43 948.021 151.706   2
   0   2 -43 969.442 155.495   2
   0   2  43 1023.13 309.185   1
   0  -2  43 652.271 293.823   1
   0  -2 -43 581.634 284.321   1
   0  -2 -44 1180.03 323.609   1
   0   2 -44 900.134 293.661   1
   0   2  44 1414.78 262.720   3
   0   2 -44 949.382 151.999   2
   0  -2 -44 1003.51 152.064   2
   0  -2  44 1006.81 328.214   1
   0   2  44 1194.40 307.948   1
   0  -2  44 512.683 388.776   4
   0   2  44 586.593 355.512   4
   0  -2 -45-45.7546 225.511   1
   0   2 -45 271.679 255.372   1
   0  -2  45 225.133 223.833   3
   0   2  45 267.672 237.823   3
   0  -2 -45 224.319 103.977   2
   0   2 -45 69.7093 97.2418   2
   0  -2  45 132.804 225.581   1
   0   2  45-201.211 232.917   1
   0   2  45 451.437 388.270   4
   0  -2 -46 92.7193 221.181   1
   0   2 -46 229.493 245.509   1
   0  -2  46 279.378 240.718   3
   0   2  46 475.277 240.188   3
   0  -2 -46 116.843 110.234   2
   0   2 -46 266.387 99.8682   2
   0   2  46 284.560 238.832   1
   0  -2  46-177.924 251.486   1
   0   2  46 257.833 387.315   4
   0  -2  47 940.828 457.186   4
   0   2  47 364.417 401.256   4
   0  -2 -47 606.623 280.778   1
   0   2 -47 744.316 283.170   1
   0  -2  47 389.358 247.549   3
   0   2  47 244.565 260.948   3
   0  -2 -47 617.179 128.246   2
   0   2 -47 754.445 125.407   2
   0  -2  47 673.968 277.085   1
   0   2  47 692.084 260.675   1
   0   2  48-378.223 408.512   4
   0  -2  48 1029.29 467.504   4
   0   2  48 355.556 264.399   3
   0  -2  48 153.225 245.860   3
   0   2 -48 518.210 266.237   1
   0  -2 -48 424.967 248.778   1
   0  -2 -48 671.885 121.939   2
   0   2 -48 373.903 114.905   2
   0   2  48 451.706 245.042   1
   0  -2  48 589.499 275.944   1
   0   2  49 654.102 473.828   4
   0  -2  49 987.354 476.950   4
   0  -2  49 1391.89 328.724   3
   0   2  49 1614.72 319.900   3
   0   2 -49 1229.86 355.714   1
   0  -2 -49 1377.12 354.256   1
   0   2 -49 1240.96 178.128   2
   0   2  49 827.993 318.084   1
   0  -2  49 1820.41 384.548   1
   0  -2 -49 1451.85 188.280   2
   0   2 -50 382.796 260.120   1
   0   2  50-13.9595 282.178   3
   0  -2  50 359.740 267.501   3
   0   2 -50 545.563 124.296   2
   0  -2 -50 534.313 119.601   2
   0  -2  50 1110.69 468.519   4
   0  -2 -50 336.107 253.503   1
   0  -2  51 30.2929 464.081   4
   0  -2 -51 388.220 262.468   1
   0   2 -51 48.3842 250.239   1
   0  -2 -51 195.176 97.5754   2
   0   2 -51-40.6765 92.0241   2
   0   2  51 291.959 244.177   1
   0  -2  51 459.010 281.483   1
   0   2  51 173.851 292.560   3
   0  -2  51-14.5404 268.504   3
   0  -2  52 916.642 339.198   3
   0   2  52 1028.93 332.490   3
   0   2  52 1133.76 311.740   1
   0  -2 -52 963.614 152.862   2
   0   2 -52 863.605 141.439   2
   0  -2  52 878.175 315.936   1
   0  -2  52 1286.53 548.358   4
   0   2  53 3862.69 497.806   3
   0  -2  53 3584.25 501.480   3
   0   2 -53 2883.26 552.419   1
   0  -2 -53 2760.20 529.354   1
   0   2 -53 3107.79 356.591   2
   0   2  53 2660.28 503.148   1
   0  -2 -53 3281.87 358.856   2
   0  -2  53 2540.74 510.669   1
   0  -2  54 348.018 309.228   3
   0   2 -54 49.3463 234.297   1
   0  -2 -54-198.209 212.375   1
   0  -2  54 139.384 258.239   1
   0   2  54-42.1177 210.792   1
   0   2  54 612.316 516.596   4
   0  -2 -54 4.89662 87.5655   2
   0   2 -54-24.5409 81.3498   2
   0   2 -55-148.114 223.176   1
   0  -2 -55 299.905 247.906   1
   0   2  55-380.843 530.896   4
   0  -2  55 231.602 241.430   1
   0   2 -55 313.836 101.036   2
   0  -2 -55 347.021 107.754   2
   0  -2  55 294.131 323.170   3
   0   2  55 169.283 240.393   1
   0   2  56-124.209 317.396   3
   0   2  56-42.4901 201.882   1
   0  -2  56-139.663 225.221   1
   0  -2 -56 200.645 224.669   1
   0   2 -56 49.8433 236.774   1
   0  -2 -56 42.6478 87.8873   2
   0   2 -56 118.589 84.3811   2
   0  -2  56 125.222 320.401   3
   0   2  57 352.370 361.896   3
   0   2  57 677.302 250.590   1
   0  -2  57 323.936 256.558   1
   0  -2 -57 202.237 224.815   1
   0   2 -57 452.525 254.515   1
   0   2 -57 394.878 98.8644   2
   0  -2 -57 353.111 96.2138   2
   0  -2  57 299.581 334.374   3
   0   2  58 96.9760 338.136   3
   0   2 -58 50.6915 222.161   1
   0  -2 -58-152.268 217.555   1
   0   2  58 84.9153 186.083   1
   0  -2  58 232.287 247.546   1
   0  -2  58-157.303 326.894   3
   0   2 -58-73.7583 79.0898   2
   0  -2 -58 9.11807 80.7297   2
   0   2  59 60.3835 347.056   3
   0  -2 -59 51.1260 238.266   1
   0   2 -59-202.917 231.829   1
   0  -2  59 79.8101 612.345   4
   0   2  59-170.359 223.619   1
   0  -2  59-92.3464 206.759   1
   0  -2  59 123.886 365.880   3
   0   2 -59 91.2467 72.5180   2
   0  -2 -59 22.3394 74.5733   2
   0  -2 -60 665.917 281.532   1
   0   2 -60 408.931 260.842   1
   0  -2  60 746.297 647.738   4
   0   2  60 551.584 277.348   1
   0   2  60 464.163 376.224   3
   0  -2  60 648.383 259.716   1
   0  -2 -60 768.191 113.928   2
   0   2 -60 602.672 113.471   2
   0   2  61-151.224 547.301   4
   0  -2  61 85.1098 559.454   4
   0  -2 -61-51.5669 194.284   1
   0   2 -61-154.500 230.542   1
   0   2 -61 78.5687 68.2878   2
   0  -2 -61-51.2252 81.5537   2
   0  -2  61-202.249 371.320   3
   0   2  61 44.1524 385.391   3
   0  -2  62 260.586 600.600   4
   0   2  62-39.1503 613.444   4
   0   2 -62 102.802 220.446   1
   0  -2 -62-51.8381 222.318   1
   0   2  62-22.9035 409.115   3
   0  -2 -62-95.9271 70.2172   2
   0  -2  62 329.818 381.536   3
   0   2  63-121.591 585.576   4
   0  -2  63 89.8725 665.896   4
   0  -2 -63 28.3886 70.6637   2
   0  -2  63 98.7382 404.126   3
   0   2  64 798.708 618.189   4
   0   2  64 249.984 397.634   3
   0  -2 -64 35.5927 72.1115   2
   0  -2  64-408.742 422.134   3
   0   2  65 155.588 415.561   3
   0   2  65 130.101 649.404   4
   0  -2  65 505.200 420.476   3
   0   2  66 853.233 697.631   4
   0   2  66 405.168 443.671   3
   0  -2 -66 81.9094 65.9571   2
   0  -2  66-196.544 450.351   3
   0   2 -67 48.1124 66.3006   2
   0  -2 -67 32.5789 63.9188   2
   0  -2  67-118.232 455.974   3
   0  -2 -68-38.6787 60.8664   2
   0   2 -68 100.621 58.9081   2
   0  -2  68 153.007 469.571   3
   0   2 -69-6.95141 57.9762   2
   0  -2 -69-16.9752 58.6355   2
   0  -2  69-481.290 780.302   4
   0  -2  69-513.404 509.534   3
   0   2 -70 37.0565 56.9103   2
   0  -2 -70-82.2994 57.5352   2
   0  -2  70 55.3117 734.157   4
   0  -2  70-33.6132 509.343   3
   0  -2 -71 314.699 70.2084   2
   0   2 -71 383.116 70.2626   2
   0  -2  71 175.756 541.496   3
   0   2 -72-3.14127 54.0066   2
   0   2  72-428.174 784.015   4
   0  -2 -72-3.04567 55.1720   2
   0   3   0-9.22172 21.4002   1
   0   3   2 264.885 29.5044   2
   0  -3   2 207.485 45.9369   1
   0  -3  -2 262.980 29.8070   2
   0   3   2 167.890 43.7734   1
   0  -3  -3 1752.79 175.181   4
   0  -3   3 1812.59 174.632   3
   0  -3   3 1447.49 191.878   1
   0   3   3 1745.27 190.819   1
   0   3   3 1526.11 173.437   2
   0  -3  -3 1712.03 173.814   2
   0  -3   5 4745.99 504.172   2
   0   3  -5 4657.41 504.397   2
   0  -3  -5 5092.98 504.263   2
   0   3   5 4463.47 503.509   2
   0  -3  -5 5384.78 507.237   4
   0   3   5 5722.49 507.312   4
   0   3   5 4907.06 526.835   1
   0  -3   5 4770.08 535.625   1
   0  -3   6 3123.55 366.427   1
   0  -3   6 3055.58 321.069   3
   0   3   6 3177.03 354.285   1
   0  -3   6 3133.12 322.328   2
   0   3   6 2954.07 321.279   2
   0  -3  -6 3157.61 321.937   2
   0   3  -6 3273.78 323.156   2
   0   3  -7 12656.5 1231.00   2
   0  -3   7 12015.5 1229.00   3
   0   3  -7 13092.0 1228.51   3
   0  -3   7 13166.0 1276.21   1
   0   3   7 13405.6 1267.05   1
   0  -3   7 11598.0 1230.07   2
   0  -3  -7 13444.2 1230.40   2
   0  -3  -7 8879.86 1231.56   4
   0   3   7 11332.4 1229.05   2
   0   3   8 20197.8 2130.50   1
   0  -3   8 22322.4 2143.18   1
   0  -3  -8 18400.1 2095.22   4
   0  -3  -8 22605.3 2092.92   2
   0  -3   8 19741.3 2091.05   3
   0   3  -8 19999.5 2090.03   3
   0  -3   8 20855.0 2092.55   2
   0   3  -8 21139.8 2093.67   2
   0   3  -9 8912.91 861.906   2
   0  -3   9 8425.25 861.030   2
   0  -3   9 7847.52 858.508   3
   0  -3   9 8801.14 918.196   1
   0   3  -9 9096.44 857.691   3
   0  -3  -9 8763.56 860.919   2
   0  -3  -9 6435.59 863.430   4
   0   3   9 8275.49 904.711   1
   0   3 -10 4148.50 359.966   2
   0  -3  10 3819.51 358.505   2
   0  -3 -10 3928.48 357.969   2
   0   3  10 4724.81 425.933   1
   0  -3  10 3331.76 424.576   1
   0  -3  10 3247.81 355.281   3
   0  -3 -11 3603.96 441.606   4
   0   3  11 3515.83 485.841   1
   0  -3  11 3787.85 431.537   3
   0   3 -11 4477.59 429.240   3
   0   3  11 4187.55 444.941   4
   0  -3  11 3933.36 505.331   1
   0  -3 -11 4285.01 434.058   2
   0   3 -11 4420.66 435.032   2
   0  -3  11 4019.18 434.365   2
   0  -3  12 302.140 74.4928   2
   0   3 -12 288.550 78.1402   2
   0  -3 -12 289.481 72.9555   2
   0  -3  12 52.3025 162.433   1
   0   3 -12 252.782 168.787   1
   0   3  12 101.080 147.880   1
   0   3 -12 423.326 67.8112   3
   0  -3  12 608.781 77.7918   3
   0   3 -13 3509.41 347.752   2
   0  -3  13 3348.62 345.048   2
   0  -3  13 3038.58 342.831   3
   0  -3 -13 3772.14 346.724   2
   0   3 -13 2916.26 415.367   1
   0  -3 -13 2978.93 337.080   3
   0   3  13 3330.90 342.014   3
   0   3  13 3800.88 421.646   1
   0   3 -13 3120.17 339.050   3
   0  -3  13 3496.88 437.689   1
   0   3 -14 500358. 48298.4   2
   0  -3  14 450503. 48294.6   3
   0   3  14 490377. 48306.4   4
   0   3  14 492293. 48294.0   3
   0   3 -14 465578. 48361.9   1
   0  -3 -14 515126. 48297.7   2
   0  -3 -14 441678. 48358.7   1
   0   3  14 481432. 48359.1   1
   0  -3 -14 444859. 48291.1   3
   0  -3  14 478960. 48372.4   1
   0  -3  15 48862.1 5149.75   3
   0   3  15 49097.3 5161.86   4
   0   3 -15 55312.2 5154.32   2
   0   3 -15 52100.8 5226.92   1
   0  -3 -15 58017.2 5153.57   2
   0   3  15 53122.5 5222.79   1
   0  -3 -15 52750.7 5227.03   1
   0  -3  15 52389.3 5236.33   1
   0  -3 -15 46328.7 5145.41   3
   0   3 -16 7764.78 1157.86   1
   0  -3 -16 6978.15 1153.46   1
   0  -3 -16 8953.83 1097.20   2
   0  -3  16 10592.2 1097.41   3
   0   3 -16 8997.48 1098.28   2
   0  -3 -17 10066.8 936.378   1
   0   3  17 5122.68 841.193   4
   0   3  17 6647.14 826.287   3
   0   3 -17 9136.58 930.368   1
   0  -3 -17 10349.7 834.485   2
   0   3 -17 9890.89 835.790   2
   0  -3  17 7859.24 829.228   3
   0   3  18 879.742 173.737   4
   0   3  18 936.903 127.438   3
   0  -3  18 759.389 127.810   3
   0   3  18 895.816 215.493   1
   0  -3 -18 933.537 222.847   1
   0  -3 -18 1186.24 129.208   2
   0   3 -18 1053.06 133.925   2
   0   3 -18 838.011 225.732   1
   0  -3  18 1349.96 252.307   1
   0   3  19 3421.01 281.993   4
   0   3  19 3052.93 237.912   3
   0  -3 -19 2160.86 221.569   3
   0  -3  19 2155.65 235.301   3
   0   3  19 1203.79 294.309   1
   0  -3 -19 1267.54 314.865   1
   0  -3 -19 1387.94 230.020   2
   0   3 -19 1766.91 234.545   2
   0   3 -19 1602.89 324.743   1
   0  -3  19 1058.64 308.920   1
   0   3  20 6425.03 694.297   4
   0   3  20 6464.04 667.628   3
   0  -3  20 5977.01 668.270   3
   0  -3 -20 5736.62 658.532   3
   0   3  20 5926.83 750.830   1
   0  -3 -20 6329.01 768.018   1
   0   3 -20 7389.79 673.630   2
   0  -3 -20 7523.38 672.141   2
   0  -3  20 6871.48 779.801   1
   0   3 -20 6578.10 776.023   1
   0  -3 -21 16725.2 1783.80   3
   0  -3  21 16297.4 1792.60   3
   0   3  21 16003.5 1877.26   1
   0  -3  21 16146.5 1892.97   1
   0   3 -21 17701.1 1795.22   2
   0   3  21 20552.0 1820.59   4
   0   3  21 19220.5 1793.19   3
   0   3  22 6040.16 691.363   4
   0   3  22 6106.74 659.864   3
   0  -3  22 6341.17 662.468   3
   0  -3 -22 6008.03 648.365   3
   0   3  22 6604.31 766.599   1
   0  -3 -22 6880.92 784.103   1
   0   3 -22 7027.46 664.064   2
   0   3 -22 6571.58 776.112   1
   0  -3  22 7004.62 791.599   1
   0   3  23 7031.21 660.523   4
   0   3  23 6858.03 620.857   3
   0   3 -23 5428.72 729.229   1
   0   3  23 5889.05 723.243   1
   0  -3 -23 5240.99 720.103   1
   0   3 -23 5742.92 618.540   2
   0  -3  23 5076.32 726.607   1
   0  -3 -23 5447.52 604.235   3
   0  -3 -24 353.627 66.3300   3
   0   3 -24 491.607 234.063   1
   0   3  24 505.943 230.481   1
   0  -3 -24 296.981 209.125   1
   0   3  24 117.923 114.050   3
   0  -3  24 310.409 239.452   1
   0   3  25 530.796 220.989   4
   0  -3  25 119.773 134.711   3
   0  -3 -25 115.033 64.0941   3
   0  -3  25 288.352 265.674   1
   0   3  25 192.251 210.685   1
   0  -3 -25 185.323 229.945   1
   0   3 -25 290.774 114.243   2
   0   3 -25 149.201 233.615   1
   0   3  25 137.661 133.245   3
   0   3  26 5494.33 716.161   3
   0  -3  26 6260.41 715.967   3
   0  -3 -26 6891.38 698.470   3
   0   3  26 6817.28 833.207   1
   0  -3  26 8008.11 877.410   1
   0  -3 -26 7958.33 866.790   1
   0   3 -26 8422.13 720.234   2
   0   3 -26 6805.97 842.799   1
   0   3  26 5301.36 760.668   4
   0   3  27 10027.9 1112.93   3
   0  -3  27 9651.31 1113.62   3
   0  -3 -27 10733.7 1096.47   3
   0   3  27 11286.1 1230.91   1
   0  -3 -27 11271.5 1248.18   1
   0  -3  27 11460.9 1259.12   1
   0   3 -27 12600.6 1115.50   2
   0   3 -27 12732.6 1259.78   1
   0   3  27 8293.35 1150.58   4
   0   3  28 31067.7 3323.00   3
   0  -3  28 32046.1 3324.98   3
   0   3  28 32796.9 3435.53   1
   0  -3 -28 31807.5 3450.39   1
   0  -3  28 34938.6 3468.07   1
   0   3 -28 35240.6 3324.16   2
   0   3  28 28936.4 3351.77   4
   0   3 -28 32830.4 3446.23   1
   0   3  29 1608.50 276.105   3
   0  -3  29 2864.89 426.765   1
   0  -3 -29 2446.25 405.619   1
   0   3  29 2389.18 409.091   1
   0   3 -29 2415.63 265.208   2
   0  -3 -29 2283.79 263.362   2
   0   3  29 1618.26 342.709   4
   0   3 -29 2196.23 405.677   1
   0   3 -30 41017.4 4915.72   1
   0   3  30 44081.3 4913.86   1
   0  -3  30 47013.9 4949.07   1
   0  -3 -30 40813.1 4926.19   1
   0  -3 -30 50439.2 4808.17   2
   0   3 -30 46463.4 4807.36   2
   0   3  30 46093.2 4842.34   4
   0   3  30 46694.8 4810.14   3
   0   3  31 36606.0 3611.02   3
   0   3  31 35678.8 3644.73   4
   0   3  31 31519.3 3711.32   1
   0  -3 -31 31824.4 3729.06   1
   0  -3  31 34036.7 3742.94   1
   0   3 -31 34247.0 3605.47   2
   0  -3 -31 37832.0 3606.80   2
   0  -3  31 33752.2 3610.98   3
   0   3 -31 31197.6 3720.22   1
   0  -3  32 723.524 174.616   3
   0  -3 -32 334.727 257.318   1
   0  -3  32 579.857 280.387   1
   0   3  32 688.658 253.500   1
   0   3  32 951.172 171.735   3
   0  -3 -32 578.973 138.319   2
   0   3 -32 639.919 139.114   2
   0   3 -32 618.696 279.268   1
   0   3  32 1079.62 266.187   4
   0   3  33 5082.01 544.664   3
   0   3 -33 4728.10 665.614   1
   0   3  33 4352.26 649.086   1
   0  -3  33 3785.31 658.211   1
   0  -3 -33 4297.28 659.304   1
   0   3 -33 4950.96 526.105   2
   0  -3 -33 5216.78 530.195   2
   0  -3  33 4514.32 543.995   3
   0   3  33 4692.86 609.422   4
   0   3  34 3151.14 302.512   3
   0   3 -34 1560.71 391.002   1
   0   3  34 1672.47 378.401   1
   0  -3 -34 1942.32 263.248   2
   0   3 -34 1809.09 258.673   2
   0  -3  34 1889.62 407.739   1
   0  -3 -34 1124.09 367.959   1
   0  -3  34 2678.08 300.132   3
   0   3  34 3679.89 415.994   4
   0  -3  35 882.604 192.429   3
   0   3 -35 962.389 288.259   1
   0   3  35 345.099 302.980   4
   0   3 -35 730.238 129.570   2
   0  -3 -35 676.338 136.629   2
   0   3  35 674.655 190.058   3
   0  -3 -35 355.687 260.268   1
   0  -3  36 846.556 210.382   3
   0   3 -36 589.302 282.125   1
   0   3  36 884.502 281.042   1
   0   3  36 673.036 316.561   4
   0  -3 -36 899.122 158.495   2
   0   3 -36 1188.72 157.201   2
   0  -3  36 1037.90 315.007   1
   0  -3 -36 1168.92 306.773   1
   0  -3 -37 984.328 335.167   1
   0   3 -37 1242.01 353.029   1
   0   3  37 1223.05 324.194   1
   0   3  37 1914.35 374.324   4
   0   3 -37 1530.41 217.317   2
   0  -3 -37 1852.37 221.267   2
   0  -3  37 2044.66 267.680   3
   0  -3  37 1513.78 374.427   1
   0  -3  38 1611.08 361.890   1
   0   3  38 1242.60 321.853   1
   0   3  38 1568.58 355.112   4
   0   3 -38 1824.22 207.099   2
   0  -3 -38 1114.33 202.199   2
   0   3  38 1793.78 258.804   3
   0  -3  38 1811.55 254.423   3
   0  -3  39 67.5431 167.950   3
   0  -3  39-43.0550 246.044   1
   0   3  39 221.042 213.314   1
   0   3  39 35.3606 293.775   4
   0   3 -39 103.831 97.7255   2
   0  -3 -39 180.459 103.273   2
   0   3  39 109.265 185.433   3
   0  -3 -39 381.949 239.412   1
   0  -3  40 606.562 264.293   1
   0  -3  40 248.740 187.141   3
   0   3 -40 803.587 282.925   1
   0   3  40 149.421 201.253   1
   0   3  40-36.8073 331.732   4
   0  -3 -40 340.539 112.525   2
   0   3 -40 224.316 110.051   2
   0   3  40 421.191 196.210   3
   0  -3 -40 215.564 234.961   1
   0  -3  41-110.208 183.307   3
   0   3 -41 215.016 229.142   1
   0   3  41-37.8629 204.702   1
   0   3  41 73.6486 189.995   3
   0  -3 -41 15.9808 103.642   2
   0   3 -41 38.2638 93.0914   2
   0  -3  41 87.8454 234.041   1
   0  -3 -41 437.957 246.708   1
   0  -3  42 1192.81 340.347   1
   0  -3  42 1774.19 264.945   3
   0   3 -42 1381.53 354.491   1
   0   3  42 1571.48 342.638   1
   0  -3  42 1237.71 394.860   4
   0   3 -42 1511.45 198.389   2
   0  -3 -42 1416.64 197.563   2
   0   3  42 1651.79 282.998   3
   0  -3 -42 1065.43 334.374   1
   0  -3  43 88.9836 226.377   1
   0  -3  43-30.6839 201.123   3
   0   3  43 130.670 216.593   3
   0  -3 -43 32.2611 96.7049   2
   0   3 -43 10.8694 98.7483   2
   0   3 -43 43.8353 219.411   1
   0   3  43 193.923 212.661   1
   0  -3 -43-45.0268 213.811   1
   0  -3  43 91.6921 364.618   4
   0  -3 -44 136.422 235.618   1
   0  -3  44 225.023 257.329   1
   0  -3 -44 75.0602 106.667   2
   0   3 -44 221.896 110.122   2
   0   3  44 548.906 256.367   1
   0   3 -44 133.498 211.910   1
   0  -3 -45 276.442 251.978   1
   0   3 -45 553.402 113.986   2
   0  -3 -45 576.645 130.251   2
   0  -3  45 632.632 276.663   1
   0   3  45 707.822 257.866   1
   0   3 -45 406.212 250.524   1
   0   3 -46 1143.50 339.504   1
   0   3  46 1844.03 315.276   3
   0  -3  46 1773.63 305.111   3
   0   3 -46 1393.09 201.384   2
   0   3  46 1667.58 350.920   1
   0  -3  46 1689.29 395.856   1
   0  -3 -46 1598.52 203.832   2
   0  -3 -46 1300.80 351.481   1
   0  -3 -47 1457.25 371.723   1
   0   3  47 517.956 410.092   4
   0   3 -47 1514.24 378.706   1
   0   3 -47 1827.24 210.251   2
   0   3  47 1121.48 323.510   1
   0  -3  47 1375.69 359.471   1
   0  -3 -47 1543.12 204.601   2
   0   3  47 1705.68 313.282   3
   0  -3  47 1242.49 321.230   3
   0   3  48 323.183 233.552   1
   0  -3  48 357.812 421.642   4
   0   3  48 146.662 419.101   4
   0  -3  48-125.844 250.699   3
   0  -3 -48 36.7048 106.042   2
   0   3 -48 73.4291 98.8982   2
   0   3  48 24.7811 255.516   3
   0  -3  48-185.141 235.568   1
   0  -3 -48 283.948 240.854   1
   0   3 -48 371.739 247.665   1
   0  -3  49 28.6780 449.661   4
   0   3  49 811.754 441.745   4
   0  -3  49 1038.51 285.274   3
   0  -3 -49 784.702 150.288   2
   0   3 -49 1064.26 147.401   2
   0   3  49 1391.88 302.218   3
   0  -3  49 1392.89 355.290   1
   0   3 -49 1175.91 332.922   1
   0  -3 -49 622.007 302.373   1
   0  -3 -50 51.1157 96.9711   2
   0   3 -50-25.7857 101.948   2
   0   3  50-148.267 270.119   3
   0  -3 -50 48.1060 219.787   1
   0  -3  50 109.914 266.910   3
   0   3 -50-95.1420 221.646   1
   0   3  51 286.730 221.460   1
   0  -3  51 122.915 474.863   4
   0  -3  51-42.5696 291.108   3
   0   3 -51 50.9399 92.2286   2
   0  -3 -51 15.1625 100.293   2
   0   3  51 28.0203 273.695   3
   0  -3  51-234.220 242.162   1
   0  -3 -51 145.732 239.061   1
   0   3 -51 95.3580 222.177   1
   0  -3  52-127.554 517.203   4
   0   3  52 41.2075 222.877   1
   0  -3 -52 59.9025 101.638   2
   0   3 -52 110.354 88.8157   2
   0  -3  52-141.488 276.037   1
   0  -3  52 59.5749 279.330   3
   0   3  52-146.646 291.823   3
   0  -3 -53 1082.48 337.745   1
   0  -3  53 2085.52 592.620   4
   0   3 -53 779.007 325.811   1
   0   3 -53 1310.10 181.951   2
   0   3  53 906.038 311.374   1
   0  -3  53 802.443 329.183   1
   0  -3 -53 1487.07 185.558   2
   0  -3  53 1310.83 342.450   3
   0  -3  54-205.902 545.866   4
   0  -3  54 16.4113 305.549   3
   0  -3 -54 101.765 88.3212   2
   0   3 -54 34.0859 86.3729   2
   0  -3 -54-49.3959 238.911   1
   0  -3  54 47.4832 233.728   1
   0   3 -54 49.1846 233.606   1
   0   3  54-41.3942 200.236   1
   0   3  55 249.483 197.974   1
   0  -3  55 35.4814 535.889   4
   0  -3  55 118.662 311.686   3
   0   3 -55 114.948 91.0007   2
   0  -3 -55 152.643 99.2455   2
   0   3  55 401.013 321.325   3
   0  -3  55-47.3857 249.169   1
   0  -3 -55 448.305 245.552   1
   0   3 -55 294.748 233.709   1
   0   3  56-41.7340 219.072   1
   0  -3  56 183.936 492.887   4
   0  -3  56 391.965 326.009   3
   0   3 -56-84.6883 79.8693   2
   0  -3 -56-4.69046 81.4488   2
   0   3  56 676.829 338.262   3
   0  -3  56 142.864 226.112   1
   0  -3 -56 200.268 237.723   1
   0   3 -56 49.5899 197.521   1
   0   3  57-32.7039 526.997   4
   0  -3  57 93.5209 331.848   3
   0  -3 -57-22.9880 81.0337   2
   0  -3 -57 100.890 206.142   1
   0  -3  57 142.445 237.640   1
   0   3 -57 200.115 241.897   1
   0   3  57-83.2334 201.224   1
   0   3  58 250.469 215.845   1
   0   3  58 677.783 557.419   4
   0  -3  58 367.141 349.624   3
   0  -3 -58 27.0679 88.8642   2
   0   3  58-94.6486 329.597   3
   0  -3  58 142.945 222.071   1
   0  -3 -58-101.287 231.441   1
   0   3 -58-50.4428 252.515   1
   0  -3 -59 17.6866 77.6848   2
   0   3  59 35.1508 546.035   4
   0  -3  59 189.582 212.190   1
   0  -3  59-161.500 344.624   3
   0   3  59 167.388 187.356   1
   0   3  59 511.042 370.274   3
   0  -3 -59 50.9933 218.577   1
   0   3 -59 100.759 239.226   1
   0  -3 -60-116.478 79.9519   2
   0   3  60 36.3040 540.106   4
   0  -3  60 47.5440 199.331   1
   0   3  60 166.542 215.442   1
   0   3 -60-50.7705 212.826   1
   0  -3 -60-102.227 209.108   1
   0  -3  60 84.5923 360.105   3
   0   3  60-81.8199 365.921   3
   0   3  61-338.405 596.082   4
   0  -3 -61-51.4383 210.202   1
   0   3 -61-51.1581 186.988   1
   0   3  61 191.120 356.740   3
   0  -3 -61 16.8806 82.8057   2
   0   3  62-310.614 387.848   3
   0   3  62 467.305 578.161   4
   0  -3  62-314.291 631.591   4
   0  -3  62 22.9742 399.414   3
   0  -3 -62-206.393 205.514   1
   0   3 -62 154.573 230.647   1
   0  -3 -62 12.3715 73.5550   2
   0  -3  63-265.624 387.867   3
   0   3 -63 8.30812 63.8591   2
   0  -3 -63-15.9847 65.7314   2
   0   3  63-255.131 397.623   3
   0  -3  63 373.098 701.530   4
   0   3  64 362.081 418.828   3
   0  -3  64 610.390 411.351   3
   0  -3 -64 288.453 88.2894   2
   0   3 -64 396.634 85.4843   2
   0   3  65 475.885 425.492   3
   0   3 -65 137.941 66.0141   2
   0  -3 -65 227.848 70.7755   2
   0  -3  65-186.788 437.915   3
   0   3 -66-49.4804 65.5617   2
   0   3  66 885.286 620.037   4
   0  -3  66 706.122 775.308   4
   0  -3 -66 62.5219 62.4542   2
   0  -3  66 634.896 434.696   3
   0   3 -67-25.8921 59.1452   2
   0  -3  67 52.0045 663.570   4
   0   3  67 137.445 719.031   4
   0  -3 -67-10.7287 67.1485   2
   0  -3  67 347.562 438.083   3
   0   3 -68-53.7401 53.7330   2
   0  -3 -68-38.2230 59.6179   2
   0  -3  68 30.1777 453.130   3
   0   3 -69-13.9014 58.8134   2
   0   3  69 48.2243 729.406   4
   0  -3  69 510.455 495.581   3
   0  -3 -69 3.32882 56.5797   2
   0   3 -70 57.0825 53.9962   2
   0  -3 -70-16.1409 61.5062   2
   0   3 -71 562.241 95.6478   2
   0  -3  71 463.042 788.939   4
   0  -3 -71 722.346 96.3500   2
   0  -3  71-104.435 546.530   3
   0   3 -72 59.7285 52.5943   2
   0  -3 -72 156.554 56.5484   2
   0  -3  72 840.748 547.932   3
   0  -3  72-59.8479 863.000   4
   0   4   1 5638.33 583.753   4
   0  -4   1 6252.99 583.938   4
   0  -4   1 6227.08 585.700   3
   0   4   1 4984.48 583.477   2
   0  -4  -1 5593.58 583.844   2
   0  -4  -2 73.6716 16.1279   2
   0   4   2 49.8235 38.3235   1
   0   4   2 25.9164 13.7334   2
   0   4   3 1973.58 259.556   1
   0  -4  -3 2131.80 245.648   2
   0   4   3 1964.36 245.497   2
   0  -4   3 1687.77 261.153   1
   0  -4   4 3359.58 439.355   1
   0  -4  -4 3678.30 415.070   2
   0   4   4 3440.63 414.847   2
   0   4   4 4294.09 435.413   1
   0  -4   4 3385.62 415.975   3
   0  -4   5 6584.17 738.333   3
   0   4   5 8646.73 765.800   1
   0  -4  -5 8124.28 738.809   2
   0   4   5 6964.52 738.112   2
   0  -4   5 7735.35 774.294   1
   0   4   5 7096.26 740.001   4
   0  -4  -5 6721.35 740.639   4
   0   4  -5 7436.46 739.026   2
   0  -4  -6 11172.1 1050.89   2
   0   4   6 9073.82 1049.68   2
   0  -4   6 10898.4 1091.94   1
   0   4   6 11240.1 1082.57   1
[truncated: 11,221,415 more chars]
