# Supplementary material for: A [3]Rotaxane Containing {Ti7Ga} Rings Linking CuII: Synthesis, Structure, and Spectroscopic Studies
Source: Chemistry. 2025 Sep 30;32(28):e02530. doi: 10.1002/chem.202502530 (PMC13411496; doi:10.1002/chem.202502530)
Supplement: Supplementary file 2 — Supporting Information [file CHEM-32-e02530-s001.zip › rrepw209.cif]

data_rrepw209
_audit_creation_date               2020-11-12
_audit_creation_method
;
Olex2 1.3
(compiled 2020.07.31 svn.rc2a77460 for OlexSys, GUI svn.r6145)
;
_shelx_SHELXL_version_number       '2018/3'
_audit_contact_author_address      ?
_audit_contact_author_email        ?
_audit_contact_author_name         ''
_audit_contact_author_phone        ?
_publ_contact_author_id_orcid      ?
_publ_section_references
;
D. Kratzert, I. Krossing, (2018), J. Appl. Cryst. 51, 928-934. 

Dolomanov, O.V., Bourhis, L.J., Gildea, R.J, Howard, J.A.K. & Puschmann, H.
 (2009), J. Appl. Cryst. 42, 339-341.

Kratzert, D., Holstein, J.J. & Krossing, I. (2015). J. Appl. Cryst. 48, 933-938.

Sheldrick, G.M. (2015). Acta Cryst. A71, 3-8.

Sheldrick, G.M. (2015). Acta Cryst. C71, 3-8.
;
_chemical_name_common              ?
_chemical_name_systematic          ?
_chemical_formula_moiety          
 '2(C80 H144 Ga O40 Ti7), C56 H38 Cu3 F36 N6 O12, 2(C4 H8 O), O'
_chemical_formula_sum              'C224 H342 Cu3 F36 Ga2 N6 O95 Ti14'
_chemical_formula_weight           6323.68
_chemical_absolute_configuration   ad
_chemical_melting_point            ?
_chemical_oxdiff_formula           Ti7GaCuO40C100H200F6
loop_
  _atom_type_symbol
  _atom_type_description
  _atom_type_scat_dispersion_real
  _atom_type_scat_dispersion_imag
  _atom_type_scat_source
 'C' 'C' 0.0181 0.0091 'International Tables Vol C Tables 4.2.6.8 and 6.1.1.4'
 'H' 'H' 0.0000 0.0000 'International Tables Vol C Tables 4.2.6.8 and 6.1.1.4'
 'Cu' 'Cu' -1.9646 0.5888
 'International Tables Vol C Tables 4.2.6.8 and 6.1.1.4'
 'F' 'F' 0.0727 0.0534 'International Tables Vol C Tables 4.2.6.8 and 6.1.1.4'
 'Ga' 'Ga' -1.2846 0.7763
 'International Tables Vol C Tables 4.2.6.8 and 6.1.1.4'
 'N' 'N' 0.0311 0.0180 'International Tables Vol C Tables 4.2.6.8 and 6.1.1.4'
 'O' 'O' 0.0492 0.0322 'International Tables Vol C Tables 4.2.6.8 and 6.1.1.4'
 'Ti' 'Ti' 0.2191 1.8069 'International Tables Vol C Tables 4.2.6.8 and 6.1.1.4'

_shelx_space_group_comment
;
The symmetry employed for this shelxl refinement is uniquely defined
by the following loop, which should always be used as a source of
symmetry information in preference to the above space-group names.
They are only intended as comments.
;
_space_group_crystal_system        'tetragonal'
_space_group_IT_number             94
_space_group_name_H-M_alt          'P 42 21 2'
_space_group_name_Hall             'P 4n 2n'
loop_
  _space_group_symop_operation_xyz
 'x, y, z'
 '-y+1/2, x+1/2, z+1/2'
 '-x, -y, z'
 'y+1/2, -x+1/2, z+1/2'
 'x+1/2, -y+1/2, -z+1/2'
 'y, x, -z'
 '-x+1/2, y+1/2, -z+1/2'
 '-y, -x, -z'

_cell_length_a                     27.1953(4)
_cell_length_b                     27.1953(4)
_cell_length_c                     21.3433(5)
_cell_angle_alpha                  90
_cell_angle_beta                   90
_cell_angle_gamma                  90
_cell_volume                       15785.2(6)
_cell_formula_units_Z              2
_cell_measurement_reflns_used      16275
_cell_measurement_temperature      150.00(10)
_cell_measurement_theta_max        75.3270
_cell_measurement_theta_min        2.0430
_shelx_estimated_absorpt_T_max     0.562
_shelx_estimated_absorpt_T_min     0.322
_exptl_absorpt_coefficient_mu      4.075
_exptl_absorpt_correction_T_max    1.00000
_exptl_absorpt_correction_T_min    0.79192
_exptl_absorpt_correction_type     multi-scan
_exptl_absorpt_process_details
;
CrysAlisPro 1.171.40.47a (Rigaku Oxford Diffraction, 2019)
Empirical absorption correction using spherical harmonics,
 implemented in SCALE3 ABSPACK scaling algorithm.
;
_exptl_absorpt_special_details     ?
_exptl_crystal_colour              'clear light colourless'
_exptl_crystal_colour_lustre       clear
_exptl_crystal_colour_modifier     light
_exptl_crystal_colour_primary      colourless
_exptl_crystal_density_diffrn      1.330
_exptl_crystal_density_meas        ?
_exptl_crystal_density_method      ?
_exptl_crystal_description         plank
_exptl_crystal_F_000               6538
_exptl_crystal_size_max            0.36
_exptl_crystal_size_mid            0.34
_exptl_crystal_size_min            0.16
_exptl_transmission_factor_max     ?
_exptl_transmission_factor_min     ?
_diffrn_reflns_av_R_equivalents    0.0485
_diffrn_reflns_av_unetI/netI       0.0529
_diffrn_reflns_Laue_measured_fraction_full  1.000
_diffrn_reflns_Laue_measured_fraction_max  0.982
_diffrn_reflns_limit_h_max         33
_diffrn_reflns_limit_h_min         -34
_diffrn_reflns_limit_k_max         22
_diffrn_reflns_limit_k_min         -34
_diffrn_reflns_limit_l_max         24
_diffrn_reflns_limit_l_min         -27
_diffrn_reflns_number              58269
_diffrn_reflns_point_group_measured_fraction_full  0.998
_diffrn_reflns_point_group_measured_fraction_max  0.966
_diffrn_reflns_theta_full          67.684
_diffrn_reflns_theta_max           77.525
_diffrn_reflns_theta_min           2.298
_diffrn_ambient_environment        N~2~
_diffrn_ambient_temperature        150.00(10)
_diffrn_detector                   'CCD plate'
_diffrn_detector_area_resol_mean   10.0000
_diffrn_measured_fraction_theta_full  1.000
_diffrn_measured_fraction_theta_max  0.982
_diffrn_measurement_details
;
List of Runs (angles in degrees, time in seconds):

  # Type    Start    End  Width  t~exp~   \w     \q     \k     \f   Frames
--------------------------------------------------------------------------
  1  \w     27.00  52.00   0.50    1.00    --    5.00  52.00 172.00   50
  2  \w   -125.00 -93.00   0.50    1.00    --  -44.60 -52.00  26.00   64
  3  \w    -78.00 -53.00   0.50    3.11    -- -110.00  52.00 172.00   50
  4  \w   -139.00-113.00   0.50    3.11    -- -110.00  52.00 172.00   52
  5  \w    -68.00 -42.00   0.50    1.00    --  -44.60 -52.00  26.00   52
  6  \w    -66.00  43.00   0.50    1.00    --  -44.60  57.00  90.00  218
  7  \w   -196.00 -89.00   0.50    3.11    -- -110.00 -57.00  90.00  214
  8  \w   -131.00 -22.00   0.50    3.11    -- -110.00  57.00   0.00  218
  9  \w   -105.00 -80.00   0.50    3.11    -- -110.00  57.00  60.00   50
 10  \w    -46.00 -21.00   0.50    3.11    -- -110.00  57.00  60.00   50
 11  \w   -185.00-119.00   0.50    3.11    -- -110.00 -52.00  26.00  132
;
_diffrn_measurement_device         'four-circle diffractometer'
_diffrn_measurement_device_type    'XtaLAB AFC11 (RINC): Kappa single'
_diffrn_measurement_method         '\w scans'
_diffrn_orient_matrix_type        
 'CrysAlisPro convention (1999,Acta A55,543-557)'
_diffrn_orient_matrix_UB_11        -0.0364978000
_diffrn_orient_matrix_UB_12        -0.0060314000
_diffrn_orient_matrix_UB_13        0.0545553000
_diffrn_orient_matrix_UB_21        -0.0358985000
_diffrn_orient_matrix_UB_22        0.0353969000
_diffrn_orient_matrix_UB_23        -0.0327397000
_diffrn_orient_matrix_UB_31        -0.0240850000
_diffrn_orient_matrix_UB_32        -0.0438728000
_diffrn_orient_matrix_UB_33        -0.0341492000
_diffrn_radiation_monochromator    mirror
_diffrn_radiation_probe            x-ray
_diffrn_radiation_type             'Cu K\a'
_diffrn_radiation_wavelength       1.54184
_diffrn_source                     'Rotating-anode X-ray tube (dual wavelength)'
_diffrn_source_type                'Rigaku (Cu) X-ray DW Source'
_reflns_Friedel_coverage           0.789
_reflns_Friedel_fraction_full      0.995
_reflns_Friedel_fraction_max       0.948
_reflns_number_gt                  11989
_reflns_number_total               16251
_reflns_odcompleteness_completeness  99.99
_reflns_odcompleteness_iscentric   1
_reflns_odcompleteness_theta       68.13
_reflns_special_details
;
 Reflections were merged by SHELXL according to the crystal
 class for the calculation of statistics and refinement.
 
 _reflns_Friedel_fraction is defined as the number of unique
 Friedel pairs measured divided by the number that would be
 possible theoretically, ignoring centric projections and
 systematic absences.
;
_reflns_threshold_expression       'I > 2\s(I)'
_computing_cell_refinement         'CrysAlisPro 1.171.40.47a (Rigaku OD, 2019)'
_computing_data_collection         'CrysAlisPro 1.171.40.47a (Rigaku OD, 2019)'
_computing_data_reduction          'CrysAlisPro 1.171.40.47a (Rigaku OD, 2019)'
_computing_molecular_graphics      'Olex2 1.3 (Dolomanov et al., 2009)'
_computing_publication_material    'Olex2 1.3 (Dolomanov et al., 2009)'
_computing_structure_refinement    'SHELXL 2018/3 (Sheldrick, 2015)'
_computing_structure_solution      'SHELXT 2018/2 (Sheldrick, 2018)'
_refine_diff_density_max           1.094
_refine_diff_density_min           -0.535
_refine_diff_density_rms           0.080
_refine_ls_abs_structure_details
;
 Flack x determined using 4105 quotients [(I+)-(I-)]/[(I+)+(I-)]
 (Parsons, Flack and Wagner, Acta Cryst. B69 (2013) 249-259).
;
_refine_ls_abs_structure_Flack     -0.007(3)
_refine_ls_extinction_coef         .
_refine_ls_extinction_method       none
_refine_ls_goodness_of_fit_ref     1.015
_refine_ls_hydrogen_treatment      constr
_refine_ls_matrix_type             full
_refine_ls_number_parameters       1138
_refine_ls_number_reflns           16251
_refine_ls_number_restraints       886
_refine_ls_R_factor_all            0.0858
_refine_ls_R_factor_gt             0.0667
_refine_ls_restrained_S_all        1.018
_refine_ls_shift/su_max            0.004
_refine_ls_shift/su_mean           0.000
_refine_ls_structure_factor_coef   Fsqd
_refine_ls_weighting_details      
 'w=1/[\s^2^(Fo^2^)+(0.1413P)^2^] where P=(Fo^2^+2Fc^2^)/3'
_refine_ls_weighting_scheme        calc
_refine_ls_wR_factor_gt            0.1851
_refine_ls_wR_factor_ref           0.2051
_refine_special_details            ?
_olex2_refinement_description
;
1. Fixed Uiso
 At 1.2 times of:
  All C(H) groups, All C(H,H) groups, All N(H,H) groups
 At 1.5 times of:
  All C(H,H,H) groups
2. Shared sites
{Ti1, Ga1}
{Ti2, Ga2}
{Ti3, Ga3}
{Ti4, Ga4}
3. Restrained distances
 C35-C59
 1.5 with sigma of 0.02
 N2-C61
 1.45 with sigma of 0.02
 N2-C9
 1.45 with sigma of 0.02
 C22A-C21A
 2.5 with sigma of 0.02
 C58-C61
 1.5 with sigma of 0.02
 C12-C58
 1.5 with sigma of 0.02
 C61-C12
 2.5 with sigma of 0.02
 C58-C14
 2.5 with sigma of 0.02
 C20-C22 \\sim C20-C22A
 with sigma of 0.02
 C20-C21 \\sim C20-C21A
 with sigma of 0.02
 C20-C23 \\sim C20-C23A
 with sigma of 0.02
 C16-C15 \\sim C18-C17 \\sim C60-C1 \\sim C5-C4
 with sigma of 0.02
 F12-C16 \\sim F11-C16 \\sim F7-C16 \\sim F8-C17 \\sim F9-C17 \\sim F10-C17
\\sim F3-C60 \\sim F1-C60 \\sim F2-
 C60 \\sim F6-C5 \\sim F5-C5 \\sim F4-C5
 with sigma of 0.02
 O21-C15 \\sim O22-C18 \\sim O2-C4 \\sim O1-C1
 with sigma of 0.02
 C17-C13 \\sim C13-C16
 with sigma of 0.02
 C26-C28 \\sim C26A-C28A
 with sigma of 0.04
 C34-C36 \\sim C34-C36A
 with sigma of 0.04
 C24-C28 \\sim C24-C28A
 with sigma of 0.04
 C40-C39 \\sim C40A-C39A
 with sigma of 0.02
 C35-C36 \\sim C35A-C36A
 with sigma of 0.02
 C25-C27 \\sim C25A-C27A
 with sigma of 0.02
 C38-C39 \\sim C38-C39A
 with sigma of 0.02
 C39-C41 \\sim C39A-C41A
 with sigma of 0.02
 C39-C42 \\sim C39A-C42A
 with sigma of 0.02
 C35-C59 \\sim C35A-C59A
 with sigma of 0.02
 C34-C59 \\sim C34-C59A
 with sigma of 0.04
 C40-C38 \\sim C40A-C38
 with sigma of 0.04
 C36-C59 \\sim C36A-C59A
 with sigma of 0.04
 C40-C41 \\sim C40A-C41A
 with sigma of 0.04
 C40-C42 \\sim C40A-C42A
 with sigma of 0.04
 C24-C25 \\sim C24-C25A
 with sigma of 0.02
 C24-C26 \\sim C24-C26A
 with sigma of 0.04
 C38-C41 \\sim C38-C41A
 with sigma of 0.04
 C38-C42 \\sim C38-C42A
 with sigma of 0.04
 C41-C42 \\sim C41A-C42A
 with sigma of 0.04
 C34-C35 \\sim C34-C35A
 with sigma of 0.02
 C35-C37 \\sim C35A-C37A
 with sigma of 0.02
 C34-C37 \\sim C34-C37A
 with sigma of 0.04
 C44-C43 \\sim C44A-C43
 with sigma of 0.02
 C36-C37 \\sim C36A-C37A
 with sigma of 0.04
 C44-C45 \\sim C44A-C45A
 with sigma of 0.02
 C44-C46 \\sim C44A-C46A
 with sigma of 0.02
 C37-C59 \\sim C37A-C59A
 with sigma of 0.04
 C44-C47 \\sim C44A-C47A
 with sigma of 0.02
 C25-C26 \\sim C25A-C26A
 with sigma of 0.02
 C25-C28 \\sim C25A-C28A
 with sigma of 0.02
 C24-C27 \\sim C24-C27A
 with sigma of 0.04
 C43-C45 \\sim C43-C45A
 with sigma of 0.04
 C43-C46 \\sim C43-C46A
 with sigma of 0.04
 C43-C47 \\sim C43-C47A
 with sigma of 0.04
 C26-C27 \\sim C26A-C27A
 with sigma of 0.04
 C45-C46 \\sim C45A-C46A
 with sigma of 0.04
 C45-C47 \\sim C45A-C47A
 with sigma of 0.04
 C27-C28 \\sim C27A-C28A
 with sigma of 0.04
 C46-C47 \\sim C46A-C47A
 with sigma of 0.04
 O19-C1A \\sim O19-C1B
 with sigma of 0.04
 C1A-C1C \\sim C2-C1B
 with sigma of 0.04
 O19-C2 \\sim O19-C1C
 with sigma of 0.02
 C2-C1A \\sim C1A-C1B \\sim C1B-C1C
 with sigma of 0.02
4. Uiso/Uaniso restraints and constraints
C59 \\sim C59A \\sim C37 \\sim C37A \\sim C36 \\sim C36A: within 2A with sigma
of 0.04 and sigma for terminal atoms of 0.08 within 2A
C45A \\sim C46 \\sim C46A \\sim C47 \\sim C47A \\sim C45: within 2A with sigma
of 0.04 and sigma for terminal atoms of 0.08 within 2A
C27A \\sim C27 \\sim C28A \\sim C28 \\sim C26 \\sim C26A: within 2A with sigma
of 0.04 and sigma for terminal atoms of 0.08 within 2A
C25A \\sim C27 \\sim C27A \\sim C26A \\sim C26 \\sim C25 \\sim C28 \\sim C28A:
within 2A with sigma of 0.02 and sigma for terminal atoms of 0.04 within 2A
O19 \\sim C2 \\sim C1A \\sim C1B \\sim C1C: within 2A with sigma of 0.02 and
sigma for terminal atoms of 0.04 within 2A
C20 \\sim C21 \\sim C23 \\sim C23A \\sim C21A \\sim C22A \\sim C22: within 2A
with sigma of 0.02 and sigma for terminal atoms of 0.04 within 2A
Uanis(Ti1) = Uanis(Ga1)
Uanis(Ti2) = Uanis(Ga2)
Uanis(Ti3) = Uanis(Ga3)
Uanis(Ti4) = Uanis(Ga4)
5. Rigid body (RIGU) restrains
 N2, C8, C9, C58, C69, C14, C12, C11, C10, N3, N1, C7, C6
 with sigma for 1-2 distances of 0.002 and sigma for 1-3 distances of 0.002
 O4, O3, C19, C20, C21, C22, C23, C23A, C21A, C22A
 with sigma for 1-2 distances of 0.004 and sigma for 1-3 distances of 0.004
 O12, C38, O11, C40, C39, C41, C42, C39A, C42A, C41A, C40A
 with sigma for 1-2 distances of 0.004 and sigma for 1-3 distances of 0.004
 C44, C45, C46, C47, C44A, C47A, C46A, C45A, O14, C43, O13
 with sigma for 1-2 distances of 0.004 and sigma for 1-3 distances of 0.004
 O9, O10, C34, C35, C36, C37, C59, C59A, C35A, C37A, C36A
 with sigma for 1-2 distances of 0.004 and sigma for 1-3 distances of 0.004
 F9, F10, F8, C18, C17, C13, O22, F12, C16, F11, F7, C15, O21
 with sigma for 1-2 distances of 0.002 and sigma for 1-3 distances of 0.002
 O19, C2, C1A, C1B, C1C
 with sigma for 1-2 distances of 0.004 and sigma for 1-3 distances of 0.004
6. Others
 Sof(C39A)=Sof(C42A)=Sof(H42D)=Sof(H42E)=Sof(H42F)=Sof(C41A)=Sof(H41D)=
 Sof(H41E)=Sof(H41F)=Sof(C40A)=Sof(H40D)=Sof(H40E)=Sof(H40F)=1-FVAR(1)
 Sof(C40)=Sof(H40A)=Sof(H40B)=Sof(H40C)=Sof(C39)=Sof(C41)=Sof(H41A)=Sof(H41B)=
 Sof(H41C)=Sof(C42)=Sof(H42A)=Sof(H42B)=Sof(H42C)=FVAR(1)
 Sof(C44A)=Sof(C47A)=Sof(H47D)=Sof(H47E)=Sof(H47F)=Sof(C46A)=Sof(H46D)=
 Sof(H46E)=Sof(H46F)=Sof(C45A)=Sof(H45D)=Sof(H45E)=Sof(H45F)=1-FVAR(2)
 Sof(C44)=Sof(C45)=Sof(H45A)=Sof(H45B)=Sof(H45C)=Sof(C46)=Sof(H46A)=Sof(H46B)=
 Sof(H46C)=Sof(C47)=Sof(H47A)=Sof(H47B)=Sof(H47C)=FVAR(2)
 Sof(C23A)=Sof(H23D)=Sof(H23E)=Sof(H23F)=Sof(C21A)=Sof(H21D)=Sof(H21E)=
 Sof(H21F)=Sof(C22A)=Sof(H22D)=Sof(H22E)=Sof(H22F)=1-FVAR(3)
 Sof(C21)=Sof(H21A)=Sof(H21B)=Sof(H21C)=Sof(C22)=Sof(H22A)=Sof(H22B)=Sof(H22C)=
 Sof(C23)=Sof(H23A)=Sof(H23B)=Sof(H23C)=FVAR(3)
 Sof(C59A)=Sof(H59D)=Sof(H59E)=Sof(H59F)=Sof(C35A)=Sof(C37A)=Sof(H37D)=
 Sof(H37E)=Sof(H37F)=Sof(C36A)=Sof(H36D)=Sof(H36E)=Sof(H36F)=1-FVAR(4)
 Sof(C35)=Sof(C36)=Sof(H36A)=Sof(H36B)=Sof(H36C)=Sof(C37)=Sof(H37A)=Sof(H37B)=
 Sof(H37C)=Sof(C59)=Sof(H59A)=Sof(H59B)=Sof(H59C)=FVAR(4)
 Sof(C25A)=Sof(C26A)=Sof(H26D)=Sof(H26E)=Sof(H26F)=Sof(C28A)=Sof(H28D)=
 Sof(H28E)=Sof(H28F)=Sof(C27A)=Sof(H27D)=Sof(H27E)=Sof(H27F)=1-FVAR(5)
 Sof(C25)=Sof(C26)=Sof(H26A)=Sof(H26B)=Sof(H26C)=Sof(C27)=Sof(H27A)=Sof(H27B)=
 Sof(H27C)=Sof(C28)=Sof(H28A)=Sof(H28B)=Sof(H28C)=FVAR(5)
 Fixed Sof: Ti3(0.875) Ti2(0.875) Ti1(0.875) Ti4(0.875) Ga3(0.125) Ga2(0.125)
 Ga1(0.125) Ga4(0.125) F11(0.5) F9(0.5) F10(0.5) F8(0.5) F12(0.5) F7(0.5)
 O22(0.5) C18(0.5) O21(0.5) C17(0.5) C16(0.5) C15(0.5) N2(0.5) H2A(0.5)
 H2B(0.5) C9(0.5) H9A(0.5) H9B(0.5) C58(0.5) H58A(0.5) H58B(0.5) C13(0.5)
 H13(0.5) C69(0.5) H69(0.5) C14(0.5) H14(0.5) C12(0.5) C11(0.5) H11(0.5)
 C10(0.5) H10(0.5) N3(0.5) O19(0.5) C2(0.5) H2C(0.5) H2D(0.5) C1A(0.5)
 H1AA(0.5) H1AB(0.5) C1B(0.5) H1BA(0.5) H1BB(0.5) C1C(0.5) H1CA(0.5) H1CB(0.5)
 C61(0.5) H61A(0.5) H61B(0.5)
7.a Free rotating group:
 O19(C2,C1A,C1B,C1C)
7.b Secondary CH2 refined with riding coordinates:
 N2(H2A,H2B), C9(H9A,H9B), C58(H58A,H58B), C2(H2C,H2D), C1A(H1AA,H1AB),
 C1B(H1BA,H1BB), C1C(H1CA,H1CB), C61(H61A,H61B)
7.c Me refined with riding coordinates:
 C40(H40A,H40B,H40C), C41(H41A,H41B,H41C), C31(H31A,H31B,H31C), C50(H50A,H50B,
 H50C), C51(H51A,H51B,H51C), C55(H55A,H55B,H55C), C52(H52A,H52B,H52C), C32(H32A,
 H32B,H32C), C26(H26A,H26B,H26C), C56(H56A,H56B,H56C), C21(H21A,H21B,H21C),
 C36(H36A,H36B,H36C), C42(H42A,H42B,H42C), C22(H22A,H22B,H22C), C33(H33A,H33B,
 H33C), C45(H45A,H45B,H45C), C27(H27A,H27B,H27C), C23(H23A,H23B,H23C), C46(H46A,
 H46B,H46C), C28(H28A,H28B,H28C), C37(H37A,H37B,H37C), C47(H47A,H47B,H47C),
 C57(H57A,H57B,H57C), C59(H59A,H59B,H59C), C42A(H42D,H42E,H42F), C41A(H41D,H41E,
 H41F), C40A(H40D,H40E,H40F), C47A(H47D,H47E,H47F), C46A(H46D,H46E,H46F),
 C45A(H45D,H45E,H45F), C23A(H23D,H23E,H23F), C21A(H21D,H21E,H21F), C22A(H22D,
 H22E,H22F), C59A(H59D,H59E,H59F), C37A(H37D,H37E,H37F), C36A(H36D,H36E,H36F),
 C26A(H26D,H26E,H26F), C28A(H28D,H28E,H28F), C27A(H27D,H27E,H27F)
7.d Aromatic/amide H refined with riding coordinates:
 C7(H7), C6(H6), C3(H3), C13(H13), C69(H69), C14(H14), C11(H11), C10(H10)
7.e Fitted hexagon refined as free rotating group:
 C69(C14,C12,C11,C10,N3)
;
_atom_sites_solution_hydrogens     geom
_atom_sites_solution_primary       dual
_atom_sites_solution_secondary     ?
loop_
  _atom_site_label
  _atom_site_type_symbol
  _atom_site_fract_x
  _atom_site_fract_y
  _atom_site_fract_z
  _atom_site_U_iso_or_equiv
  _atom_site_adp_type
  _atom_site_occupancy
  _atom_site_site_symmetry_order
  _atom_site_calc_flag
  _atom_site_refinement_flags_posn
  _atom_site_refinement_flags_adp
  _atom_site_refinement_flags_occupancy
  _atom_site_disorder_assembly
  _atom_site_disorder_group
 Ti3 Ti 0.19583(4) 0.62016(4) 0.62145(6) 0.0655(3) Uani 0.875 1 d . . P A 1
 Ti2 Ti 0.25886(4) 0.70350(4) 0.70246(6) 0.0644(3) Uani 0.875 1 d . . P A 1
 Ti1 Ti 0.33961(5) 0.79009(5) 0.66413(7) 0.0773(3) Uani 0.875 1 d . . P A 1
 Ti4 Ti 0.17446(5) 0.60606(5) 0.46885(6) 0.0756(3) Uani 0.875 1 d . . P A 1
 Ga3 Ga 0.19583(4) 0.62016(4) 0.62145(6) 0.0655(3) Uani 0.125 1 d . . P A 2
 Ga2 Ga 0.25886(4) 0.70350(4) 0.70246(6) 0.0644(3) Uani 0.125 1 d . . P A 2
 Ga1 Ga 0.33961(5) 0.79009(5) 0.66413(7) 0.0773(3) Uani 0.125 1 d . . P A 2
 Ga4 Ga 0.17446(5) 0.60606(5) 0.46885(6) 0.0756(3) Uani 0.125 1 d . . P A 2
 O25 O 0.30781(14) 0.73238(14) 0.6568(2) 0.0574(9) Uani 1 1 d . . . . .
 O24 O 0.22158(14) 0.68113(14) 0.6380(2) 0.0567(9) Uani 1 1 d . . . . .
 O23 O 0.21123(15) 0.62024(16) 0.5375(2) 0.0627(10) Uani 1 1 d . . . . .
 O26 O 0.34235(18) 0.80532(16) 0.5812(2) 0.0677(11) Uani 1 1 d . . . . .
 O4 O 0.12841(18) 0.6461(2) 0.6052(3) 0.0861(15) Uani 1 1 d . . . . .
 O15 O 0.40628(19) 0.7592(3) 0.6621(3) 0.0912(17) Uani 1 1 d . . . . .
 O7 O 0.1741(2) 0.61368(19) 0.7133(3) 0.0826(14) Uani 1 1 d . . . . .
 O11 O 0.2951(2) 0.7210(2) 0.7844(2) 0.0859(14) Uani 1 1 d . . . . .
 O8 O 0.2097(2) 0.6747(2) 0.7640(2) 0.0869(16) Uani 1 1 d . . . . .
 O9 O 0.2584(2) 0.58637(16) 0.6469(3) 0.0764(12) Uani 1 1 d . . . . .
 O10 O 0.29529(19) 0.63924(18) 0.7085(3) 0.0809(13) Uani 1 1 d . . . . .
 O13 O 0.22392(18) 0.76735(18) 0.7121(3) 0.0810(13) Uani 1 1 d . . . . .
 O6 O 0.1665(2) 0.5511(2) 0.6128(3) 0.0940(18) Uani 1 1 d . . . . .
 O12 O 0.3458(2) 0.7808(2) 0.7599(3) 0.0958(18) Uani 1 1 d . . . . .
 O16 O 0.43932(19) 0.7749(2) 0.5697(3) 0.0865(15) Uani 1 1 d . . . . .
 O3 O 0.11579(18) 0.6430(3) 0.5033(3) 0.0959(17) Uani 1 1 d . . . . .
 O5 O 0.1479(3) 0.5448(3) 0.5124(3) 0.112(2) Uani 1 1 d . . . . .
 O18 O 0.4174(3) 0.8720(3) 0.6000(3) 0.112(3) Uani 1 1 d . . . . .
 O14 O 0.2766(3) 0.82496(18) 0.6818(3) 0.0927(17) Uani 1 1 d . . . . .
 O17 O 0.3743(4) 0.8550(3) 0.6858(3) 0.129(3) Uani 1 1 d . . . . .
 C40 C 0.3969(9) 0.7748(15) 0.8659(11) 0.178(17) Uani 0.64(3) 1 d D . P B 1
 H40A H 0.393283 0.808292 0.852383 0.267 Uiso 0.64(3) 1 calc R U P B 1
 H40B H 0.410210 0.774208 0.907552 0.267 Uiso 0.64(3) 1 calc R U P B 1
 H40C H 0.418853 0.757881 0.837975 0.267 Uiso 0.64(3) 1 calc R U P B 1
 C48 C 0.4413(3) 0.7575(3) 0.6240(4) 0.0764(19) Uani 1 1 d . . . . .
 C38 C 0.3280(3) 0.7503(3) 0.7983(3) 0.0704(15) Uani 1 1 d D . . . .
 C29 C 0.1790(2) 0.6403(3) 0.7602(4) 0.0698(16) Uani 1 1 d . . . . .
 C34 C 0.2910(3) 0.5987(3) 0.6844(4) 0.0708(16) Uani 1 1 d D . . . .
 C30 C 0.1485(4) 0.6301(4) 0.8185(4) 0.091(2) Uani 1 1 d . . . . .
 C24 C 0.1506(4) 0.5276(3) 0.5666(4) 0.101(3) Uani 1 1 d D . . . .
 C39 C 0.3477(7) 0.7499(8) 0.8654(6) 0.103(6) Uani 0.64(3) 1 d D . P B 1
 C44 C 0.1982(7) 0.8466(7) 0.7320(12) 0.088(6) Uani 0.49(3) 1 d D . P C 1
 C41 C 0.3086(10) 0.7780(13) 0.9004(10) 0.169(14) Uani 0.64(3) 1 d D . P B 1
 H41A H 0.307431 0.811201 0.885181 0.254 Uiso 0.64(3) 1 calc R U P B 1
 H41B H 0.277297 0.762556 0.894057 0.254 Uiso 0.64(3) 1 calc R U P B 1
 H41C H 0.316313 0.778190 0.944323 0.254 Uiso 0.64(3) 1 calc R U P B 1
 C43 C 0.2359(3) 0.8118(3) 0.7058(4) 0.0764(17) Uani 1 1 d D . . . .
 C19 C 0.1023(3) 0.6525(4) 0.5575(5) 0.091(2) Uani 1 1 d . . . . .
 C31 C 0.0977(4) 0.6098(5) 0.8005(6) 0.117(4) Uani 1 1 d . . . . .
 H31A H 0.079543 0.634571 0.778363 0.175 Uiso 1 1 calc R U . . .
 H31B H 0.101764 0.581488 0.774079 0.175 Uiso 1 1 calc R U . . .
 H31C H 0.080170 0.600586 0.837685 0.175 Uiso 1 1 calc R U . . .
 C49 C 0.4891(3) 0.7340(4) 0.6461(4) 0.092(2) Uani 1 1 d . . . . .
 C35 C 0.3209(8) 0.5543(7) 0.7081(9) 0.114(6) Uani 0.65(2) 1 d D . P D 1
 C53 C 0.4025(5) 0.8821(4) 0.6531(5) 0.126(4) Uani 1 1 d . . . . .
 C20 C 0.0504(4) 0.6736(7) 0.5677(7) 0.144(4) Uani 1 1 d D U . . .
 C25 C 0.1211(16) 0.4809(12) 0.5768(18) 0.130(10) Uani 0.40(5) 1 d D U P E 1
 C50 C 0.5067(4) 0.7653(5) 0.7010(5) 0.126(4) Uani 1 1 d . . . . .
 H50A H 0.482419 0.764795 0.733631 0.189 Uiso 1 1 calc R U . . .
 H50B H 0.537099 0.752213 0.716792 0.189 Uiso 1 1 calc R U . . .
 H50C H 0.511754 0.798491 0.687215 0.189 Uiso 1 1 calc R U . . .
 C54 C 0.4151(7) 0.9324(6) 0.6840(7) 0.157(7) Uani 1 1 d . . . . .
 C51 C 0.5274(3) 0.7350(5) 0.5952(5) 0.109(3) Uani 1 1 d . . . . .
 H51A H 0.532719 0.768271 0.581978 0.163 Uiso 1 1 calc R U . . .
 H51B H 0.557630 0.721546 0.611009 0.163 Uiso 1 1 calc R U . . .
 H51C H 0.516342 0.715685 0.560299 0.163 Uiso 1 1 calc R U . . .
 C55 C 0.3692(8) 0.9580(5) 0.7073(8) 0.168(7) Uani 1 1 d . . . . .
 H55A H 0.348716 0.966482 0.672264 0.252 Uiso 1 1 calc R U . . .
 H55B H 0.351537 0.936516 0.734908 0.252 Uiso 1 1 calc R U . . .
 H55C H 0.378284 0.987397 0.729408 0.252 Uiso 1 1 calc R U . . .
 C52 C 0.4788(5) 0.6823(4) 0.6694(7) 0.129(4) Uani 1 1 d . . . . .
 H52A H 0.454218 0.683503 0.701650 0.193 Uiso 1 1 calc R U . . .
 H52B H 0.467167 0.662459 0.635289 0.193 Uiso 1 1 calc R U . . .
 H52C H 0.508455 0.668320 0.685999 0.193 Uiso 1 1 calc R U . . .
 C32 C 0.1751(6) 0.5898(6) 0.8528(7) 0.164(7) Uani 1 1 d . . . . .
 H32A H 0.177772 0.561473 0.826192 0.245 Uiso 1 1 calc R U . . .
 H32B H 0.207330 0.600903 0.864302 0.245 Uiso 1 1 calc R U . . .
 H32C H 0.157030 0.581208 0.889943 0.245 Uiso 1 1 calc R U . . .
 C26 C 0.0772(14) 0.4884(17) 0.6112(18) 0.108(11) Uani 0.40(5) 1 d D U P E 1
 H26A H 0.060327 0.457667 0.615997 0.162 Uiso 0.40(5) 1 calc R U P E 1
 H26B H 0.085076 0.501537 0.651715 0.162 Uiso 0.40(5) 1 calc R U P E 1
 H26C H 0.056530 0.511171 0.589095 0.162 Uiso 0.40(5) 1 calc R U P E 1
 C56 C 0.4509(6) 0.9171(7) 0.7368(9) 0.192(9) Uani 1 1 d . . . . .
 H56A H 0.479054 0.901071 0.718886 0.289 Uiso 1 1 calc R U . . .
 H56B H 0.461307 0.945752 0.759413 0.289 Uiso 1 1 calc R U . . .
 H56C H 0.434560 0.894871 0.764913 0.289 Uiso 1 1 calc R U . . .
 C21 C 0.0255(14) 0.690(2) 0.5096(17) 0.175(11) Uani 0.61(4) 1 d D U P F 1
 H21A H -0.006450 0.702762 0.519754 0.263 Uiso 0.61(4) 1 calc R U P F 1
 H21B H 0.044725 0.715501 0.490094 0.263 Uiso 0.61(4) 1 calc R U P F 1
 H21C H 0.022258 0.662855 0.481395 0.263 Uiso 0.61(4) 1 calc R U P F 1
 C36 C 0.3221(7) 0.5111(5) 0.6632(9) 0.108(5) Uani 0.65(2) 1 d D U P D 1
 H36A H 0.337946 0.520762 0.625003 0.163 Uiso 0.65(2) 1 calc R U P D 1
 H36B H 0.339987 0.484420 0.681958 0.163 Uiso 0.65(2) 1 calc R U P D 1
 H36C H 0.289087 0.500659 0.654380 0.163 Uiso 0.65(2) 1 calc R U P D 1
 C42 C 0.3521(12) 0.6980(9) 0.8861(10) 0.155(11) Uani 0.64(3) 1 d D . P B 1
 H42A H 0.320228 0.682756 0.885475 0.233 Uiso 0.64(3) 1 calc R U P B 1
 H42B H 0.373743 0.680635 0.858306 0.233 Uiso 0.64(3) 1 calc R U P B 1
 H42C H 0.365100 0.696961 0.927883 0.233 Uiso 0.64(3) 1 calc R U P B 1
 C22 C 0.0213(10) 0.6336(15) 0.6038(19) 0.178(11) Uani 0.61(4) 1 d D U P F 1
 H22A H 0.039162 0.624424 0.640811 0.267 Uiso 0.61(4) 1 calc R U P F 1
 H22B H -0.010341 0.646275 0.615489 0.267 Uiso 0.61(4) 1 calc R U P F 1
 H22C H 0.017084 0.605258 0.577509 0.267 Uiso 0.61(4) 1 calc R U P F 1
 C33 C 0.1429(6) 0.6760(6) 0.8579(8) 0.184(9) Uani 1 1 d . . . . .
 H33A H 0.125794 0.700705 0.834282 0.276 Uiso 1 1 calc R U . . .
 H33B H 0.124507 0.668387 0.895081 0.276 Uiso 1 1 calc R U . . .
 H33C H 0.174807 0.688082 0.869440 0.276 Uiso 1 1 calc R U . . .
 C45 C 0.2270(15) 0.8749(16) 0.7842(18) 0.150(15) Uani 0.49(3) 1 d D U P C 1
 H45A H 0.256737 0.888220 0.766836 0.226 Uiso 0.49(3) 1 calc R U P C 1
 H45B H 0.206970 0.901136 0.800046 0.226 Uiso 0.49(3) 1 calc R U P C 1
 H45C H 0.235010 0.852697 0.817629 0.226 Uiso 0.49(3) 1 calc R U P C 1
 C27 C 0.149(2) 0.4471(14) 0.621(2) 0.164(13) Uani 0.40(5) 1 d D U P E 1
 H27A H 0.180728 0.438961 0.603056 0.246 Uiso 0.40(5) 1 calc R U P E 1
 H27B H 0.154511 0.463503 0.660512 0.246 Uiso 0.40(5) 1 calc R U P E 1
 H27C H 0.130950 0.417485 0.628021 0.246 Uiso 0.40(5) 1 calc R U P E 1
 C23 C 0.0543(9) 0.7199(14) 0.6088(19) 0.175(10) Uani 0.61(4) 1 d D U P F 1
 H23A H 0.070244 0.711702 0.647590 0.262 Uiso 0.61(4) 1 calc R U P F 1
 H23B H 0.073209 0.744489 0.587296 0.262 Uiso 0.61(4) 1 calc R U P F 1
 H23C H 0.021993 0.732428 0.617298 0.262 Uiso 0.61(4) 1 calc R U P F 1
 C46 C 0.1513(8) 0.8242(8) 0.753(2) 0.142(14) Uani 0.49(3) 1 d D U P C 1
 H46A H 0.158035 0.799504 0.784368 0.214 Uiso 0.49(3) 1 calc R U P C 1
 H46B H 0.130639 0.849150 0.771147 0.214 Uiso 0.49(3) 1 calc R U P C 1
 H46C H 0.134841 0.809335 0.718302 0.214 Uiso 0.49(3) 1 calc R U P C 1
 C28 C 0.110(3) 0.4569(19) 0.513(2) 0.160(14) Uani 0.40(5) 1 d D U P E 1
 H28A H 0.139952 0.452075 0.490720 0.240 Uiso 0.40(5) 1 calc R U P E 1
 H28B H 0.094143 0.425763 0.520113 0.240 Uiso 0.40(5) 1 calc R U P E 1
 H28C H 0.088438 0.477934 0.489730 0.240 Uiso 0.40(5) 1 calc R U P E 1
 C37 C 0.3734(9) 0.5765(10) 0.713(2) 0.233(17) Uani 0.65(2) 1 d D U P D 1
 H37A H 0.372883 0.603925 0.741721 0.349 Uiso 0.65(2) 1 calc R U P D 1
 H37B H 0.395714 0.551972 0.728815 0.349 Uiso 0.65(2) 1 calc R U P D 1
 H37C H 0.384158 0.587442 0.672819 0.349 Uiso 0.65(2) 1 calc R U P D 1
 C47 C 0.1804(12) 0.8834(10) 0.6847(14) 0.121(9) Uani 0.49(3) 1 d D U P C 1
 H47A H 0.208076 0.900561 0.667209 0.182 Uiso 0.49(3) 1 calc R U P C 1
 H47B H 0.163049 0.866650 0.651833 0.182 Uiso 0.49(3) 1 calc R U P C 1
 H47C H 0.158848 0.906466 0.704678 0.182 Uiso 0.49(3) 1 calc R U P C 1
 C57 C 0.4374(10) 0.9660(7) 0.6319(10) 0.294(17) Uani 1 1 d . . . . .
 H57A H 0.466723 0.951170 0.615603 0.440 Uiso 1 1 calc R U . . .
 H57B H 0.413879 0.969998 0.598696 0.440 Uiso 1 1 calc R U . . .
 H57C H 0.445168 0.997601 0.649375 0.440 Uiso 1 1 calc R U . . .
 Cu2 Cu 0.500000 0.500000 0.500000 0.0604(4) Uani 1 4 d S T P . .
 F11 F 0.6314(4) 0.5716(5) 0.5954(6) 0.119(4) Uani 0.5 1 d D . P G -1
 F9 F 0.4311(6) 0.4379(8) 0.6957(7) 0.147(5) Uani 0.5 1 d D . P G -1
 F10 F 0.5060(5) 0.4321(6) 0.7196(8) 0.156(6) Uani 0.5 1 d D . P G -1
 F8 F 0.4634(7) 0.4918(7) 0.7480(6) 0.157(5) Uani 0.5 1 d D . P G -1
 F12 F 0.5812(6) 0.6294(4) 0.5941(8) 0.136(4) Uani 0.5 1 d D . P G -1
 F7 F 0.5961(7) 0.5899(8) 0.6806(6) 0.161(6) Uani 0.5 1 d D . P G -1
 O22 O 0.4697(4) 0.4753(5) 0.5923(6) 0.079(3) Uani 0.5 1 d D . P G -1
 C18 C 0.4891(7) 0.4888(8) 0.6418(7) 0.073(3) Uani 0.5 1 d D . P G -1
 O21 O 0.5420(3) 0.5466(4) 0.5451(4) 0.074(2) Uani 0.5 1 d D . P G -1
 C17 C 0.4719(5) 0.4619(6) 0.7017(7) 0.092(3) Uani 0.5 1 d D . P G -1
 C16 C 0.5881(5) 0.5855(6) 0.6196(7) 0.099(3) Uani 0.5 1 d D . P G -1
 C15 C 0.5474(5) 0.5495(6) 0.6037(7) 0.071(3) Uani 0.5 1 d D . P G -1
 Cu1 Cu 0.09266(4) 0.90734(4) 0.500000 0.1162(8) Uani 1 2 d S T P . .
 F1 F -0.0293(3) 0.8685(7) 0.6747(4) 0.251(8) Uani 1 1 d D . . . .
 F4 F -0.0051(4) 0.7894(6) 0.4053(5) 0.228(6) Uani 1 1 d D . . . .
 F2 F 0.0285(8) 0.8206(8) 0.6834(8) 0.326(13) Uani 1 1 d D . . . .
 F3 F 0.0420(5) 0.8909(9) 0.6979(5) 0.322(14) Uani 1 1 d D . . . .
 F5 F -0.0519(5) 0.8523(7) 0.4079(6) 0.289(9) Uani 1 1 d D . . . .
 F6 F -0.0626(4) 0.7975(8) 0.4728(5) 0.287(10) Uani 1 1 d D . . . .
 O1 O 0.0667(3) 0.8925(4) 0.5826(3) 0.129(3) Uani 1 1 d D . . . .
 O2 O 0.0408(3) 0.8668(4) 0.4592(3) 0.134(3) Uani 1 1 d D . . . .
 N1 N 0.14964(19) 0.85036(19) 0.500000 0.083(2) Uani 1 2 d S T P . .
 N2 N 0.2705(6) 0.7061(6) 0.5209(7) 0.107(6) Uani 0.5 1 d D . P G -1
 H2A H 0.242455 0.689597 0.517157 0.128 Uiso 0.5 1 calc R U P G -1
 H2B H 0.278598 0.709584 0.561043 0.128 Uiso 0.5 1 calc R U P G -1
 C8 C 0.2222(2) 0.7778(2) 0.500000 0.085(3) Uani 1 2 d S T P . .
 C5 C -0.0281(4) 0.8200(7) 0.4423(7) 0.196(11) Uani 1 1 d D . . . .
 C9 C 0.2705(5) 0.7496(4) 0.4887(9) 0.079(4) Uani 0.5 1 d D . P G -1
 H9A H 0.274371 0.743124 0.444312 0.095 Uiso 0.5 1 calc R U P G -1
 H9B H 0.298113 0.769545 0.502319 0.095 Uiso 0.5 1 calc R U P G -1
 C60 C 0.0157(5) 0.8631(8) 0.6613(6) 0.240(15) Uani 1 1 d D . . . .
 C7 C 0.1755(4) 0.7685(4) 0.4801(7) 0.130(4) Uani 1 1 d . . . . .
 H7 H 0.166821 0.737568 0.465041 0.156 Uiso 1 1 calc R U . . .
 C6 C 0.1408(4) 0.8064(4) 0.4829(9) 0.143(6) Uani 1 1 d . . . . .
 H6 H 0.108747 0.798956 0.471278 0.172 Uiso 1 1 calc R U . . .
 C1 C 0.0290(4) 0.8686(7) 0.5937(5) 0.156(7) Uani 1 1 d D . . . .
 C4 C 0.0067(4) 0.8463(7) 0.4870(6) 0.157(7) Uani 1 1 d D . . . .
 C3 C -0.0021(6) 0.8448(9) 0.5518(7) 0.190(9) Uani 1 1 d . . . . .
 H3 H -0.029227 0.827618 0.566978 0.228 Uiso 1 1 calc R U . . .
 C58 C 0.3381(6) 0.6634(8) 0.5344(8) 0.091(5) Uani 0.5 1 d D . P G -1
 H58A H 0.311401 0.651155 0.560193 0.109 Uiso 0.5 1 calc R U P G -1
 H58B H 0.353778 0.690265 0.556669 0.109 Uiso 0.5 1 calc R U P G -1
 C59 C 0.2957(13) 0.5381(9) 0.7682(10) 0.222(16) Uani 0.65(2) 1 d D U P D 1
 H59A H 0.294668 0.565091 0.797065 0.334 Uiso 0.65(2) 1 calc R U P D 1
 H59B H 0.262781 0.527547 0.758911 0.334 Uiso 0.65(2) 1 calc R U P D 1
 H59C H 0.313681 0.511309 0.786489 0.334 Uiso 0.65(2) 1 calc R U P D 1
 C13 C 0.5241(7) 0.5248(8) 0.6515(8) 0.077(4) Uani 0.5 1 d D . P G -1
 H13 H 0.532283 0.532905 0.692487 0.092 Uiso 0.5 1 calc R U P G -1
 C69 C 0.4586(3) 0.5971(6) 0.5063(11) 0.077(6) Uani 0.5 1 d G . P G -1
 H69 H 0.491888 0.604589 0.503214 0.092 Uiso 0.5 1 calc R U P G -1
 C14 C 0.4247(4) 0.6341(4) 0.5188(7) 0.091(6) Uani 0.5 1 d DG . P G -1
 H14 H 0.435311 0.666294 0.524111 0.109 Uiso 0.5 1 calc R U P G -1
 C12 C 0.3750(3) 0.6228(4) 0.5233(5) 0.073(3) Uani 0.5 1 d DG . P G -1
 C11 C 0.3591(4) 0.5746(5) 0.5153(8) 0.097(6) Uani 0.5 1 d G . P G -1
 H11 H 0.325857 0.567137 0.518367 0.116 Uiso 0.5 1 calc R U P G -1
 C10 C 0.3930(6) 0.5377(4) 0.5028(14) 0.102(9) Uani 0.5 1 d G . P G -1
 H10 H 0.382434 0.505430 0.497470 0.122 Uiso 0.5 1 calc R U P G -1
 N3 N 0.4428(5) 0.5489(5) 0.4983(16) 0.061(4) Uani 0.5 1 d G . P G -1
 C39A C 0.3492(10) 0.7497(9) 0.8642(10) 0.083(8) Uani 0.36(3) 1 d D . P B 2
 C42A C 0.3135(19) 0.725(2) 0.9065(15) 0.17(2) Uani 0.36(3) 1 d D . P B 2
 H42D H 0.283559 0.743594 0.907824 0.255 Uiso 0.36(3) 1 calc R U P B 2
 H42E H 0.306845 0.692505 0.891183 0.255 Uiso 0.36(3) 1 calc R U P B 2
 H42F H 0.327220 0.722932 0.947909 0.255 Uiso 0.36(3) 1 calc R U P B 2
 C41A C 0.3554(19) 0.8030(11) 0.8821(15) 0.131(16) Uani 0.36(3) 1 d D . P B 2
 H41D H 0.378543 0.818289 0.854295 0.197 Uiso 0.36(3) 1 calc R U P B 2
 H41E H 0.324313 0.819491 0.879152 0.197 Uiso 0.36(3) 1 calc R U P B 2
 H41F H 0.367394 0.805066 0.924361 0.197 Uiso 0.36(3) 1 calc R U P B 2
 C40A C 0.3973(14) 0.7233(19) 0.8591(13) 0.135(19) Uani 0.36(3) 1 d D . P B 2
 H40D H 0.418680 0.741008 0.831279 0.203 Uiso 0.36(3) 1 calc R U P B 2
 H40E H 0.412281 0.721230 0.899787 0.203 Uiso 0.36(3) 1 calc R U P B 2
 H40F H 0.391906 0.690803 0.843062 0.203 Uiso 0.36(3) 1 calc R U P B 2
 C44A C 0.2061(10) 0.8550(9) 0.7251(12) 0.115(9) Uani 0.51(3) 1 d D . P C 2
 C47A C 0.2188(18) 0.9010(10) 0.6928(19) 0.190(16) Uani 0.51(3) 1 d D U P C 2
 H47D H 0.251449 0.910866 0.704431 0.285 Uiso 0.51(3) 1 calc R U P C 2
 H47E H 0.217315 0.896073 0.648323 0.285 Uiso 0.51(3) 1 calc R U P C 2
 H47F H 0.195897 0.926258 0.704634 0.285 Uiso 0.51(3) 1 calc R U P C 2
 C46A C 0.1555(10) 0.8444(16) 0.7031(17) 0.154(13) Uani 0.51(3) 1 d D U P C 2
 H46D H 0.144054 0.814482 0.721991 0.231 Uiso 0.51(3) 1 calc R U P C 2
 H46E H 0.134172 0.870978 0.714624 0.231 Uiso 0.51(3) 1 calc R U P C 2
 H46F H 0.155590 0.840794 0.658313 0.231 Uiso 0.51(3) 1 calc R U P C 2
 C45A C 0.2136(13) 0.8549(16) 0.7970(12) 0.148(14) Uani 0.51(3) 1 d D U P C 2
 H45D H 0.204326 0.823408 0.813654 0.222 Uiso 0.51(3) 1 calc R U P C 2
 H45E H 0.247501 0.861186 0.806479 0.222 Uiso 0.51(3) 1 calc R U P C 2
 H45F H 0.193487 0.880004 0.815609 0.222 Uiso 0.51(3) 1 calc R U P C 2
 C23A C 0.0395(16) 0.692(3) 0.6329(16) 0.177(12) Uani 0.39(4) 1 d D U P F 2
 H23D H 0.048663 0.667700 0.663001 0.265 Uiso 0.39(4) 1 calc R U P F 2
 H23E H 0.057830 0.721788 0.640445 0.265 Uiso 0.39(4) 1 calc R U P F 2
 H23F H 0.004946 0.699048 0.636609 0.265 Uiso 0.39(4) 1 calc R U P F 2
 C21A C 0.038(2) 0.707(2) 0.515(3) 0.161(14) Uani 0.39(4) 1 d D U P F 2
 H21D H 0.046519 0.692106 0.476076 0.241 Uiso 0.39(4) 1 calc R U P F 2
 H21E H 0.003625 0.714666 0.515843 0.241 Uiso 0.39(4) 1 calc R U P F 2
 H21F H 0.056509 0.737407 0.519679 0.241 Uiso 0.39(4) 1 calc R U P F 2
 C22A C 0.0184(14) 0.6259(13) 0.563(3) 0.190(13) Uani 0.39(4) 1 d D U P F 2
 H22D H 0.026520 0.604291 0.597274 0.286 Uiso 0.39(4) 1 calc R U P F 2
 H22E H -0.015805 0.634444 0.565488 0.286 Uiso 0.39(4) 1 calc R U P F 2
 H22F H 0.024858 0.609591 0.524165 0.286 Uiso 0.39(4) 1 calc R U P F 2
 C59A C 0.3631(15) 0.5869(16) 0.7618(16) 0.151(17) Uani 0.35(2) 1 d D U P D 2
 H59D H 0.341548 0.584711 0.797252 0.227 Uiso 0.35(2) 1 calc R U P D 2
 H59E H 0.391885 0.567246 0.769218 0.227 Uiso 0.35(2) 1 calc R U P D 2
 H59F H 0.372650 0.620508 0.755491 0.227 Uiso 0.35(2) 1 calc R U P D 2
 C35A C 0.3365(8) 0.5679(9) 0.7032(13) 0.084(7) Uani 0.35(2) 1 d D . P D 2
 C37A C 0.3685(11) 0.5703(16) 0.6450(16) 0.139(15) Uani 0.35(2) 1 d D U P D 2
 H37D H 0.380416 0.603213 0.639536 0.208 Uiso 0.35(2) 1 calc R U P D 2
 H37E H 0.395810 0.548238 0.649714 0.208 Uiso 0.35(2) 1 calc R U P D 2
 H37F H 0.349473 0.560853 0.609085 0.208 Uiso 0.35(2) 1 calc R U P D 2
 C36A C 0.3159(15) 0.5168(11) 0.715(2) 0.160(17) Uani 0.35(2) 1 d D U P D 2
 H36D H 0.296036 0.517394 0.752515 0.240 Uiso 0.35(2) 1 calc R U P D 2
 H36E H 0.296242 0.506686 0.680343 0.240 Uiso 0.35(2) 1 calc R U P D 2
 H36F H 0.342579 0.494072 0.720973 0.240 Uiso 0.35(2) 1 calc R U P D 2
 C25A C 0.1378(14) 0.4735(7) 0.5772(11) 0.121(7) Uani 0.60(5) 1 d D U P E 2
 C26A C 0.0928(15) 0.4709(12) 0.6106(17) 0.144(11) Uani 0.60(5) 1 d D U P E 2
 H26D H 0.084282 0.437117 0.617584 0.216 Uiso 0.60(5) 1 calc R U P E 2
 H26E H 0.096377 0.487323 0.650218 0.216 Uiso 0.60(5) 1 calc R U P E 2
 H26F H 0.067325 0.486626 0.586784 0.216 Uiso 0.60(5) 1 calc R U P E 2
 C28A C 0.1379(17) 0.4426(9) 0.5170(13) 0.139(10) Uani 0.60(5) 1 d D U P E 2
 H28D H 0.169145 0.445851 0.496477 0.208 Uiso 0.60(5) 1 calc R U P E 2
 H28E H 0.132247 0.408733 0.527260 0.208 Uiso 0.60(5) 1 calc R U P E 2
 H28F H 0.112342 0.453996 0.489504 0.208 Uiso 0.60(5) 1 calc R U P E 2
 C27A C 0.1748(15) 0.4509(7) 0.6230(16) 0.153(10) Uani 0.60(5) 1 d D U P E 2
 H27D H 0.206911 0.450921 0.604454 0.229 Uiso 0.60(5) 1 calc R U P E 2
 H27E H 0.175333 0.469855 0.660970 0.229 Uiso 0.60(5) 1 calc R U P E 2
 H27F H 0.165233 0.417704 0.632443 0.229 Uiso 0.60(5) 1 calc R U P E 2
 O19 O 0.2296(12) 0.8771(17) 0.9823(14) 0.31(2) Uani 0.5 1 d DG U P H -2
 C2 C 0.2130(16) 0.8282(15) 0.9963(19) 0.32(2) Uani 0.5 1 d DG U P H -2
 H2C H 0.224372 0.818055 1.037333 0.384 Uiso 0.5 1 calc R U P H -2
 H2D H 0.225253 0.805125 0.965358 0.384 Uiso 0.5 1 calc R U P H -2
 C1A C 0.1567(16) 0.8301(15) 0.995(2) 0.32(2) Uani 0.5 1 d DG U P H -2
 H1AA H 0.143177 0.838877 1.035153 0.384 Uiso 0.5 1 calc R U P H -2
 H1AB H 0.142840 0.798856 0.981359 0.384 Uiso 0.5 1 calc R U P H -2
 C1B C 0.1473(13) 0.871(2) 0.9458(19) 0.31(2) Uani 0.5 1 d DG U P H -2
 H1BA H 0.149299 0.857711 0.903477 0.376 Uiso 0.5 1 calc R U P H -2
 H1BB H 0.115547 0.885944 0.951959 0.376 Uiso 0.5 1 calc R U P H -2
 C1C C 0.189(2) 0.9064(12) 0.9595(16) 0.32(2) Uani 0.5 1 d DG U P H -2
 H1CA H 0.198908 0.923729 0.921660 0.382 Uiso 0.5 1 calc R U P H -2
 H1CB H 0.179495 0.930298 0.990731 0.382 Uiso 0.5 1 calc R U P H -2
 O20 O 0.500000 0.500000 1.000000 0.33(2) Uiso 1 4 d S . P . .
 C61 C 0.3183(8) 0.6815(8) 0.4752(8) 0.105(6) Uani 0.5 1 d D . P G -1
 H61A H 0.308089 0.655958 0.446314 0.126 Uiso 0.5 1 calc R U P G -1
 H61B H 0.338691 0.705961 0.454568 0.126 Uiso 0.5 1 calc R U P G -1

loop_
  _atom_site_aniso_label
  _atom_site_aniso_U_11
  _atom_site_aniso_U_22
  _atom_site_aniso_U_33
  _atom_site_aniso_U_23
  _atom_site_aniso_U_13
  _atom_site_aniso_U_12
 Ti3 0.0670(6) 0.0668(6) 0.0627(6) -0.0030(5) 0.0113(5) -0.0145(4)
 Ti2 0.0722(6) 0.0590(5) 0.0620(6) 0.0007(5) 0.0030(5) -0.0043(4)
 Ti1 0.0822(7) 0.0775(7) 0.0723(8) -0.0078(6) 0.0059(6) -0.0245(6)
 Ti4 0.0775(7) 0.0862(8) 0.0630(7) -0.0076(6) 0.0084(6) -0.0307(6)
 Ga3 0.0670(6) 0.0668(6) 0.0627(6) -0.0030(5) 0.0113(5) -0.0145(4)
 Ga2 0.0722(6) 0.0590(5) 0.0620(6) 0.0007(5) 0.0030(5) -0.0043(4)
 Ga1 0.0822(7) 0.0775(7) 0.0723(8) -0.0078(6) 0.0059(6) -0.0245(6)
 Ga4 0.0775(7) 0.0862(8) 0.0630(7) -0.0076(6) 0.0084(6) -0.0307(6)
 O25 0.060(2) 0.056(2) 0.056(2) -0.0043(17) 0.0036(17) -0.0002(15)
 O24 0.0550(19) 0.057(2) 0.058(2) 0.0023(17) 0.0029(17) 0.0015(15)
 O23 0.060(2) 0.072(2) 0.057(2) -0.0060(19) 0.0088(18) -0.0120(17)
 O26 0.083(3) 0.058(2) 0.062(3) 0.0029(19) 0.000(2) -0.0116(19)
 O4 0.057(2) 0.119(4) 0.082(3) -0.019(3) 0.016(2) -0.017(2)
 O15 0.065(3) 0.144(5) 0.065(3) 0.022(3) -0.005(2) -0.023(3)
 O7 0.099(3) 0.084(3) 0.064(3) -0.005(3) 0.019(3) -0.024(3)
 O11 0.093(3) 0.100(3) 0.065(3) 0.006(3) -0.006(3) -0.029(3)
 O8 0.094(3) 0.117(4) 0.050(3) -0.005(3) 0.015(2) -0.036(3)
 O9 0.099(3) 0.053(2) 0.077(3) 0.004(2) 0.007(3) 0.008(2)
 O10 0.075(3) 0.070(3) 0.098(4) 0.020(3) -0.024(3) -0.003(2)
 O13 0.071(3) 0.075(3) 0.098(4) -0.023(3) 0.012(3) 0.001(2)
 O6 0.129(5) 0.081(3) 0.071(3) -0.010(3) 0.026(3) -0.042(3)
 O12 0.114(4) 0.109(4) 0.064(3) -0.005(3) 0.004(3) -0.045(3)
 O16 0.068(3) 0.129(4) 0.063(3) 0.008(3) -0.002(2) -0.014(3)
 O3 0.061(3) 0.148(5) 0.079(3) 0.005(4) 0.005(3) -0.022(3)
 O5 0.138(5) 0.111(5) 0.087(4) -0.006(4) 0.015(4) -0.069(4)
 O18 0.152(6) 0.118(5) 0.066(3) -0.014(3) 0.009(4) -0.080(4)
 O14 0.129(4) 0.054(2) 0.094(4) -0.004(2) 0.031(3) 0.001(3)
 O17 0.193(8) 0.116(5) 0.077(4) -0.022(4) 0.026(4) -0.086(5)
 C40 0.129(15) 0.30(4) 0.102(15) 0.03(2) -0.053(13) -0.10(2)
 C48 0.067(4) 0.104(5) 0.058(4) 0.011(4) -0.013(3) -0.024(3)
 C38 0.070(3) 0.080(4) 0.061(3) -0.008(3) -0.005(3) -0.005(3)
 C29 0.065(3) 0.071(4) 0.074(4) 0.003(3) 0.015(3) -0.006(3)
 C34 0.076(4) 0.064(3) 0.072(4) 0.011(3) 0.011(3) 0.012(3)
 C30 0.103(6) 0.106(6) 0.064(5) -0.003(4) 0.031(4) -0.020(5)
 C24 0.137(8) 0.085(5) 0.081(6) 0.002(4) 0.029(5) -0.057(5)
 C39 0.091(12) 0.173(17) 0.046(8) -0.001(10) -0.008(7) -0.030(10)
 C44 0.098(12) 0.074(9) 0.092(14) -0.018(9) 0.017(10) 0.016(8)
 C41 0.158(18) 0.25(3) 0.097(14) -0.072(19) -0.021(13) 0.02(2)
 C43 0.093(4) 0.064(3) 0.072(4) -0.013(3) -0.009(3) 0.016(3)
 C19 0.059(4) 0.127(7) 0.088(5) 0.001(5) 0.015(3) -0.014(4)
 C31 0.089(6) 0.145(9) 0.116(8) 0.007(7) 0.031(6) -0.023(6)
 C49 0.079(5) 0.119(7) 0.079(5) 0.015(5) -0.017(4) -0.014(4)
 C35 0.147(13) 0.085(10) 0.111(12) 0.003(8) -0.012(11) 0.048(9)
 C53 0.179(11) 0.109(7) 0.092(7) -0.012(6) 0.015(7) -0.091(8)
 C20 0.063(4) 0.241(13) 0.127(8) 0.029(8) 0.026(5) 0.010(6)
 C25 0.17(2) 0.100(14) 0.123(15) 0.005(13) 0.038(16) -0.056(14)
 C50 0.088(6) 0.183(11) 0.107(7) -0.023(8) -0.039(6) -0.003(7)
 C54 0.200(15) 0.152(11) 0.118(10) -0.044(9) 0.041(10) -0.109(11)
 C51 0.082(5) 0.146(9) 0.099(7) 0.010(6) 0.003(5) -0.001(5)
 C55 0.25(2) 0.102(8) 0.156(14) -0.014(9) -0.027(14) -0.039(11)
 C52 0.138(9) 0.116(8) 0.132(10) 0.039(7) -0.025(8) -0.017(7)
 C32 0.150(11) 0.212(15) 0.128(11) 0.098(11) 0.034(9) 0.025(11)
 C26 0.113(18) 0.10(2) 0.108(17) 0.028(16) 0.011(15) -0.058(16)
 C56 0.140(12) 0.234(19) 0.203(18) -0.125(16) -0.025(12) -0.047(12)
 C21 0.071(18) 0.30(3) 0.156(15) 0.048(18) 0.021(11) 0.046(18)
 C36 0.155(13) 0.065(6) 0.104(11) 0.011(7) 0.019(10) 0.041(7)
 C42 0.19(3) 0.199(18) 0.079(13) 0.032(12) -0.051(16) -0.016(14)
 C22 0.069(9) 0.31(2) 0.16(2) 0.046(18) 0.043(14) -0.031(13)
 C33 0.195(15) 0.190(14) 0.167(14) -0.078(12) 0.121(13) -0.071(12)
 C45 0.16(3) 0.14(3) 0.15(3) -0.08(2) 0.00(2) -0.006(19)
 C27 0.20(3) 0.104(19) 0.19(2) 0.005(19) 0.01(3) -0.06(2)
 C23 0.098(14) 0.24(2) 0.18(2) -0.008(18) 0.052(14) 0.067(14)
 C46 0.088(11) 0.092(13) 0.25(4) 0.011(16) 0.045(16) 0.024(9)
 C28 0.21(3) 0.11(2) 0.16(2) -0.030(19) 0.04(3) -0.09(2)
 C37 0.131(14) 0.136(17) 0.43(5) -0.01(3) -0.10(2) 0.052(12)
 C47 0.120(19) 0.103(16) 0.141(18) 0.013(13) 0.024(14) 0.048(14)
 C57 0.47(4) 0.204(17) 0.208(19) -0.094(15) 0.13(2) -0.25(2)
 Cu2 0.0584(5) 0.0584(5) 0.0643(11) 0.000 0.000 0.0129(7)
 F11 0.073(5) 0.153(9) 0.131(8) -0.023(8) -0.026(5) -0.009(5)
 F9 0.119(7) 0.220(15) 0.102(9) 0.031(9) -0.017(7) -0.045(8)
 F10 0.107(7) 0.185(12) 0.177(13) 0.098(10) 0.019(8) 0.045(8)
 F8 0.210(15) 0.179(12) 0.081(7) -0.017(7) 0.029(8) 0.007(10)
 F12 0.145(10) 0.092(6) 0.171(11) -0.026(6) -0.032(9) -0.017(5)
 F7 0.150(12) 0.233(17) 0.099(7) -0.038(8) -0.027(7) -0.067(11)
 O22 0.073(6) 0.091(7) 0.074(6) -0.013(5) -0.011(5) 0.020(5)
 C18 0.063(10) 0.085(11) 0.070(5) -0.011(5) -0.010(5) 0.029(5)
 O21 0.067(5) 0.084(6) 0.072(5) -0.017(5) -0.013(4) 0.023(4)
 C17 0.087(7) 0.120(9) 0.069(6) 0.003(5) -0.015(6) 0.015(5)
 C16 0.091(7) 0.108(7) 0.098(7) -0.027(7) -0.024(6) 0.001(5)
 C15 0.065(6) 0.076(7) 0.072(5) -0.018(5) -0.017(4) 0.029(4)
 Cu1 0.1301(12) 0.1301(12) 0.0885(13) 0.0371(11) 0.0371(11) 0.0754(13)
 F1 0.117(6) 0.54(3) 0.096(5) -0.005(9) 0.026(5) -0.006(10)
 F4 0.133(7) 0.43(2) 0.122(7) -0.004(10) 0.009(6) -0.025(10)
 F2 0.33(2) 0.48(3) 0.158(11) 0.176(18) 0.044(13) 0.02(2)
 F3 0.150(9) 0.73(4) 0.087(6) 0.075(14) 0.018(6) -0.044(17)
 F5 0.172(9) 0.50(3) 0.191(11) 0.076(14) -0.086(9) 0.058(13)
 F6 0.124(6) 0.61(3) 0.123(7) 0.022(11) 0.008(6) -0.100(12)
 O1 0.109(5) 0.191(8) 0.088(5) 0.055(5) 0.018(4) 0.062(5)
 O2 0.087(4) 0.230(9) 0.087(4) 0.043(5) 0.018(4) 0.061(5)
 N1 0.082(3) 0.082(3) 0.085(6) 0.022(4) 0.022(4) 0.034(4)
 N2 0.102(10) 0.116(9) 0.102(11) 0.058(9) 0.032(8) 0.059(8)
 C8 0.083(3) 0.083(3) 0.089(7) 0.001(4) 0.001(4) 0.034(4)
 C5 0.074(7) 0.41(3) 0.108(11) 0.063(16) -0.013(7) -0.008(12)
 C9 0.072(6) 0.050(5) 0.116(13) 0.008(6) 0.019(7) 0.009(5)
 C60 0.112(10) 0.50(4) 0.104(11) 0.14(2) -0.014(9) 0.007(16)
 C7 0.092(5) 0.102(6) 0.195(13) -0.023(7) -0.012(6) 0.029(4)
 C6 0.080(5) 0.094(5) 0.255(18) -0.006(7) 0.014(7) 0.022(4)
 C1 0.083(6) 0.30(2) 0.081(7) 0.073(10) 0.008(6) 0.042(9)
 C4 0.076(6) 0.30(2) 0.099(8) 0.074(10) 0.018(6) 0.047(8)
 C3 0.106(9) 0.36(3) 0.106(10) 0.080(14) 0.009(8) 0.011(13)
 C58 0.080(9) 0.117(10) 0.074(9) 0.005(9) 0.008(8) 0.046(8)
 C59 0.40(4) 0.18(2) 0.090(13) 0.070(14) 0.069(19) 0.17(2)
 C13 0.070(9) 0.090(10) 0.070(7) -0.015(6) -0.015(6) 0.026(5)
 C69 0.048(5) 0.031(6) 0.15(2) -0.017(8) 0.007(7) 0.010(4)
 C14 0.060(5) 0.060(6) 0.153(19) -0.023(9) -0.018(8) 0.030(4)
 C12 0.058(5) 0.107(6) 0.052(6) -0.002(7) -0.003(6) 0.030(4)
 C11 0.075(7) 0.098(7) 0.118(17) 0.028(9) 0.031(9) 0.018(5)
 C10 0.057(9) 0.090(8) 0.16(2) 0.010(11) 0.017(10) 0.004(5)
 N3 0.061(8) 0.045(5) 0.076(6) -0.020(6) 0.006(9) -0.006(5)
 C39A 0.101(19) 0.091(16) 0.058(13) 0.003(13) -0.009(12) -0.015(13)
 C42A 0.20(4) 0.24(5) 0.065(16) 0.01(3) 0.02(2) -0.11(4)
 C41A 0.20(5) 0.112(18) 0.080(19) -0.028(14) -0.04(2) -0.020(17)
 C40A 0.15(3) 0.20(4) 0.056(15) 0.012(19) -0.027(15) 0.06(3)
 C44A 0.129(15) 0.106(13) 0.112(15) -0.021(12) -0.014(12) 0.065(13)
 C47A 0.23(3) 0.104(15) 0.24(4) 0.022(19) 0.05(3) 0.088(18)
 C46A 0.125(15) 0.20(3) 0.13(2) -0.05(2) -0.011(15) 0.077(16)
 C45A 0.14(2) 0.20(3) 0.101(13) -0.070(16) 0.009(14) 0.07(2)
 C23A 0.093(18) 0.29(3) 0.151(16) 0.019(19) 0.063(16) 0.070(19)
 C21A 0.07(2) 0.25(3) 0.16(2) 0.04(2) 0.000(17) 0.031(19)
 C22A 0.067(13) 0.31(2) 0.20(3) 0.05(2) 0.05(2) -0.052(16)
 C59A 0.14(3) 0.19(3) 0.12(2) -0.02(2) -0.07(2) 0.10(2)
 C35A 0.086(13) 0.086(14) 0.079(13) 0.022(12) 0.007(9) 0.030(10)
 C37A 0.081(16) 0.22(4) 0.119(19) 0.05(2) 0.036(15) 0.065(19)
 C36A 0.21(3) 0.099(16) 0.18(4) 0.10(2) -0.02(3) 0.021(17)
 C25A 0.185(18) 0.082(9) 0.097(10) -0.013(9) 0.036(11) -0.079(11)
 C26A 0.19(2) 0.095(15) 0.151(18) 0.006(15) 0.023(19) -0.046(15)
 C28A 0.20(3) 0.080(11) 0.134(16) -0.043(11) 0.043(17) -0.050(14)
 C27A 0.19(2) 0.060(8) 0.21(2) -0.002(11) 0.03(2) -0.041(12)
 O19 0.32(3) 0.38(5) 0.23(3) -0.17(3) 0.15(3) -0.13(3)
 C2 0.33(3) 0.39(5) 0.23(3) -0.15(3) 0.15(3) -0.12(4)
 C1A 0.33(3) 0.41(5) 0.22(3) -0.14(3) 0.18(3) -0.13(4)
 C1B 0.33(3) 0.40(5) 0.20(3) -0.16(3) 0.14(3) -0.13(3)
 C1C 0.34(4) 0.38(5) 0.23(3) -0.17(3) 0.13(3) -0.13(3)
 C61 0.125(15) 0.107(13) 0.082(11) 0.011(11) -0.007(12) 0.066(11)

_geom_special_details
;
 All esds (except the esd in the dihedral angle between two l.s. planes)
 are estimated using the full covariance matrix.  The cell esds are taken
 into account individually in the estimation of esds in distances, angles
 and torsion angles; correlations between esds in cell parameters are only
 used when they are defined by crystal symmetry.  An approximate (isotropic)
 treatment of cell esds is used for estimating esds involving l.s. planes.
;
loop_
  _geom_bond_atom_site_label_1
  _geom_bond_atom_site_label_2
  _geom_bond_distance
  _geom_bond_site_symmetry_2
  _geom_bond_publ_flag
 Ti3 Ti2 3.3262(16) . ?
 Ti3 Ti4 3.3306(18) . ?
 Ti3 O24 1.834(4) . ?
 Ti3 O23 1.840(5) . ?
 Ti3 O4 1.996(6) . ?
 Ti3 O7 2.056(5) . ?
 Ti3 O9 2.009(5) . ?
 Ti3 O6 2.048(5) . ?
 Ti2 Ti1 3.3224(16) . ?
 Ti2 O25 1.828(4) . ?
 Ti2 O24 1.814(4) . ?
 Ti2 O11 2.063(5) . ?
 Ti2 O8 2.030(5) . ?
 Ti2 O10 2.013(5) . ?
 Ti2 O13 1.990(5) . ?
 Ti1 Ti4 3.3419(18) 8_666 ?
 Ti1 O25 1.799(4) . ?
 Ti1 O26 1.819(5) . ?
 Ti1 O15 1.998(6) . ?
 Ti1 O12 2.067(6) . ?
 Ti1 O14 1.994(6) . ?
 Ti1 O17 2.054(6) . ?
 Ti4 O23 1.815(5) . ?
 Ti4 O26 1.847(5) 8_666 ?
 Ti4 O16 2.023(6) 8_666 ?
 Ti4 O3 2.024(6) . ?
 Ti4 O5 2.039(6) . ?
 Ti4 O18 2.041(6) 8_666 ?
 Ga3 O24 1.834(4) . ?
 Ga3 O23 1.840(5) . ?
 Ga3 O4 1.996(6) . ?
 Ga3 O7 2.056(5) . ?
 Ga3 O9 2.009(5) . ?
 Ga3 O6 2.048(5) . ?
 Ga2 O25 1.828(4) . ?
 Ga2 O24 1.814(4) . ?
 Ga2 O11 2.063(5) . ?
 Ga2 O8 2.030(5) . ?
 Ga2 O10 2.013(5) . ?
 Ga2 O13 1.990(5) . ?
 Ga1 O25 1.799(4) . ?
 Ga1 O26 1.819(5) . ?
 Ga1 O15 1.998(6) . ?
 Ga1 O12 2.067(6) . ?
 Ga1 O14 1.994(6) . ?
 Ga1 O17 2.054(6) . ?
 Ga4 O23 1.815(5) . ?
 Ga4 O26 1.847(5) 8_666 ?
 Ga4 O16 2.023(6) 8_666 ?
 Ga4 O3 2.024(6) . ?
 Ga4 O5 2.039(6) . ?
 Ga4 O18 2.041(6) 8_666 ?
 O4 C19 1.252(11) . ?
 O15 C48 1.254(10) . ?
 O7 C29 1.244(9) . ?
 O11 C38 1.234(8) . ?
 O8 C29 1.257(9) . ?
 O9 C34 1.241(9) . ?
 O10 C34 1.221(9) . ?
 O13 C43 1.259(9) . ?
 O6 C24 1.252(11) . ?
 O12 C38 1.262(9) . ?
 O16 C48 1.254(9) . ?
 O3 C19 1.241(11) . ?
 O5 C24 1.251(11) . ?
 O18 C53 1.234(13) . ?
 O14 C43 1.271(10) . ?
 O17 C53 1.272(11) . ?
 C40 H40A 0.9600 . ?
 C40 H40B 0.9600 . ?
 C40 H40C 0.9600 . ?
 C40 C39 1.50(2) . ?
 C48 C49 1.523(12) . ?
 C38 C39 1.530(14) . ?
 C38 C39A 1.52(2) . ?
 C29 C30 1.521(10) . ?
 C34 C35 1.542(15) . ?
 C34 C35A 1.55(2) . ?
 C30 C31 1.536(14) . ?
 C30 C32 1.504(16) . ?
 C30 C33 1.513(16) . ?
 C24 C25 1.52(2) . ?
 C24 C25A 1.529(15) . ?
 C39 C41 1.51(2) . ?
 C39 C42 1.48(3) . ?
 C44 C43 1.503(17) . ?
 C44 C45 1.56(3) . ?
 C44 C46 1.49(3) . ?
 C44 C47 1.50(3) . ?
 C41 H41A 0.9600 . ?
 C41 H41B 0.9600 . ?
 C41 H41C 0.9600 . ?
 C43 C44A 1.485(17) . ?
 C19 C20 1.540(14) . ?
 C31 H31A 0.9600 . ?
 C31 H31B 0.9600 . ?
 C31 H31C 0.9600 . ?
 C49 C50 1.526(14) . ?
 C49 C51 1.504(14) . ?
 C49 C52 1.517(14) . ?
 C35 C36 1.52(2) . ?
 C35 C37 1.56(3) . ?
 C35 C59 1.52(2) . ?
 C53 C54 1.557(15) . ?
 C20 C21 1.48(2) . ?
 C20 C22 1.55(3) . ?
 C20 C23 1.54(3) . ?
 C20 C23A 1.51(3) . ?
 C20 C21A 1.49(3) . ?
 C20 C22A 1.57(3) . ?
 C25 C26 1.42(3) . ?
 C25 C27 1.53(3) . ?
 C25 C28 1.53(3) . ?
 C50 H50A 0.9600 . ?
 C50 H50B 0.9600 . ?
 C50 H50C 0.9600 . ?
 C54 C55 1.51(2) . ?
 C54 C56 1.55(3) . ?
 C54 C57 1.56(2) . ?
 C51 H51A 0.9600 . ?
 C51 H51B 0.9600 . ?
 C51 H51C 0.9600 . ?
 C55 H55A 0.9600 . ?
 C55 H55B 0.9600 . ?
 C55 H55C 0.9600 . ?
 C52 H52A 0.9600 . ?
 C52 H52B 0.9600 . ?
 C52 H52C 0.9600 . ?
 C32 H32A 0.9600 . ?
 C32 H32B 0.9600 . ?
 C32 H32C 0.9600 . ?
 C26 H26A 0.9600 . ?
 C26 H26B 0.9600 . ?
 C26 H26C 0.9600 . ?
 C56 H56A 0.9600 . ?
 C56 H56B 0.9600 . ?
 C56 H56C 0.9600 . ?
 C21 H21A 0.9600 . ?
 C21 H21B 0.9600 . ?
 C21 H21C 0.9600 . ?
 C36 H36A 0.9600 . ?
 C36 H36B 0.9600 . ?
 C36 H36C 0.9600 . ?
 C42 H42A 0.9600 . ?
 C42 H42B 0.9600 . ?
 C42 H42C 0.9600 . ?
 C22 H22A 0.9600 . ?
 C22 H22B 0.9600 . ?
 C22 H22C 0.9600 . ?
 C33 H33A 0.9600 . ?
 C33 H33B 0.9600 . ?
 C33 H33C 0.9600 . ?
 C45 H45A 0.9600 . ?
 C45 H45B 0.9600 . ?
 C45 H45C 0.9600 . ?
 C27 H27A 0.9600 . ?
 C27 H27B 0.9600 . ?
 C27 H27C 0.9600 . ?
 C23 H23A 0.9600 . ?
 C23 H23B 0.9600 . ?
 C23 H23C 0.9600 . ?
 C46 H46A 0.9600 . ?
 C46 H46B 0.9600 . ?
 C46 H46C 0.9600 . ?
 C28 H28A 0.9600 . ?
 C28 H28B 0.9600 . ?
 C28 H28C 0.9600 . ?
 C37 H37A 0.9600 . ?
 C37 H37B 0.9600 . ?
 C37 H37C 0.9600 . ?
 C47 H47A 0.9600 . ?
 C47 H47B 0.9600 . ?
 C47 H47C 0.9600 . ?
 C57 H57A 0.9600 . ?
 C57 H57B 0.9600 . ?
 C57 H57C 0.9600 . ?
 Cu2 O22 2.239(13) . ?
 Cu2 O21 1.958(10) . ?
 Cu2 N3 2.047(7) . ?
 F11 C16 1.340(15) . ?
 F9 C17 1.296(16) . ?
 F10 C17 1.291(15) . ?
 F8 C17 1.300(15) . ?
 F12 C16 1.326(16) . ?
 F7 C16 1.326(15) . ?
 O22 C18 1.237(16) . ?
 C18 C17 1.543(18) . ?
 C18 C13 1.38(2) . ?
 O21 C15 1.262(15) . ?
 C16 C15 1.517(18) . ?
 C15 C13 1.38(2) . ?
 Cu1 O1 1.942(7) . ?
 Cu1 O1 1.942(7) 8_666 ?
 Cu1 O2 1.991(10) . ?
 Cu1 O2 1.991(10) 8_666 ?
 Cu1 N1 2.191(7) . ?
 F1 C60 1.266(14) . ?
 F4 C5 1.307(15) . ?
 F2 C60 1.295(16) . ?
 F3 C60 1.301(17) . ?
 F5 C5 1.315(14) . ?
 F6 C5 1.295(14) . ?
 O1 C1 1.238(15) . ?
 O2 C4 1.233(13) . ?
 N1 C6 1.272(12) . ?
 N1 C6 1.272(12) 8_666 ?
 N2 H2A 0.8900 . ?
 N2 H2B 0.8900 . ?
 N2 C9 1.366(15) . ?
 N2 C61 1.757(17) . ?
 C8 C9 1.541(16) . ?
 C8 C7 1.364(12) . ?
 C8 C7 1.364(12) 8_666 ?
 C5 C4 1.523(17) . ?
 C9 H9A 0.9700 . ?
 C9 H9B 0.9700 . ?
 C60 C1 1.495(15) . ?
 C7 H7 0.9300 . ?
 C7 C6 1.399(13) . ?
 C6 H6 0.9300 . ?
 C1 C3 1.39(2) . ?
 C4 C3 1.405(19) . ?
 C3 H3 0.9300 . ?
 C58 H58A 0.9700 . ?
 C58 H58B 0.9700 . ?
 C58 C12 1.511(14) . ?
 C58 C61 1.459(17) . ?
 C59 H59A 0.9600 . ?
 C59 H59B 0.9600 . ?
 C59 H59C 0.9600 . ?
 C13 H13 0.9300 . ?
 C69 H69 0.9300 . ?
 C69 C14 1.3900 . ?
 C69 N3 1.3900 . ?
 C14 H14 0.9300 . ?
 C14 C12 1.3900 . ?
 C12 C11 1.3900 . ?
 C11 H11 0.9300 . ?
 C11 C10 1.3900 . ?
 C10 H10 0.9300 . ?
 C10 N3 1.3900 . ?
 C39A C42A 1.49(3) . ?
 C39A C41A 1.51(3) . ?
 C39A C40A 1.50(3) . ?
 C42A H42D 0.9600 . ?
 C42A H42E 0.9600 . ?
 C42A H42F 0.9600 . ?
 C41A H41D 0.9600 . ?
 C41A H41E 0.9600 . ?
 C41A H41F 0.9600 . ?
 C40A H40D 0.9600 . ?
 C40A H40E 0.9600 . ?
 C40A H40F 0.9600 . ?
 C44A C47A 1.47(3) . ?
 C44A C46A 1.48(3) . ?
 C44A C45A 1.55(3) . ?
 C47A H47D 0.9600 . ?
 C47A H47E 0.9600 . ?
 C47A H47F 0.9600 . ?
 C46A H46D 0.9600 . ?
 C46A H46E 0.9600 . ?
 C46A H46F 0.9600 . ?
 C45A H45D 0.9600 . ?
 C45A H45E 0.9600 . ?
 C45A H45F 0.9600 . ?
 C23A H23D 0.9600 . ?
 C23A H23E 0.9600 . ?
 C23A H23F 0.9600 . ?
 C21A H21D 0.9600 . ?
 C21A H21E 0.9600 . ?
 C21A H21F 0.9600 . ?
 C22A H22D 0.9600 . ?
 C22A H22E 0.9600 . ?
 C22A H22F 0.9600 . ?
 C59A H59D 0.9600 . ?
 C59A H59E 0.9600 . ?
 C59A H59F 0.9600 . ?
 C59A C35A 1.54(3) . ?
 C35A C37A 1.52(3) . ?
 C35A C36A 1.52(3) . ?
 C37A H37D 0.9600 . ?
 C37A H37E 0.9600 . ?
 C37A H37F 0.9600 . ?
 C36A H36D 0.9600 . ?
 C36A H36E 0.9600 . ?
 C36A H36F 0.9600 . ?
 C25A C26A 1.42(3) . ?
 C25A C28A 1.53(2) . ?
 C25A C27A 1.53(3) . ?
 C26A H26D 0.9600 . ?
 C26A H26E 0.9600 . ?
 C26A H26F 0.9600 . ?
 C28A H28D 0.9600 . ?
 C28A H28E 0.9600 . ?
 C28A H28F 0.9600 . ?
 C27A H27D 0.9600 . ?
 C27A H27E 0.9600 . ?
 C27A H27F 0.9600 . ?
 O19 C2 1.4360 . ?
 O19 C1C 1.4367 . ?
 C2 H2C 0.9700 . ?
 C2 H2D 0.9700 . ?
 C2 C1A 1.5323 . ?
 C1A H1AA 0.9700 . ?
 C1A H1AB 0.9700 . ?
 C1A C1B 1.5362 . ?
 C1B H1BA 0.9700 . ?
 C1B H1BB 0.9700 . ?
 C1B C1C 1.5315 . ?
 C1C H1CA 0.9700 . ?
 C1C H1CB 0.9700 . ?
 C61 H61A 0.9700 . ?
 C61 H61B 0.9700 . ?

loop_
  _geom_angle_atom_site_label_1
  _geom_angle_atom_site_label_2
  _geom_angle_atom_site_label_3
  _geom_angle
  _geom_angle_site_symmetry_1
  _geom_angle_site_symmetry_3
  _geom_angle_publ_flag
 Ti2 Ti3 Ti4 132.59(4) . . ?
 O24 Ti3 Ti2 24.10(13) . . ?
 O24 Ti3 Ti4 111.06(14) . . ?
 O24 Ti3 O23 95.73(19) . . ?
 O24 Ti3 O4 93.7(2) . . ?
 O24 Ti3 O7 90.2(2) . . ?
 O24 Ti3 O9 92.17(19) . . ?
 O24 Ti3 O6 174.0(2) . . ?
 O23 Ti3 Ti2 112.83(13) . . ?
 O23 Ti3 Ti4 24.17(13) . . ?
 O23 Ti3 O4 92.2(2) . . ?
 O23 Ti3 O7 173.9(2) . . ?
 O23 Ti3 O9 94.1(2) . . ?
 O23 Ti3 O6 90.1(2) . . ?
 O4 Ti3 Ti2 108.83(17) . . ?
 O4 Ti3 Ti4 73.14(17) . . ?
 O4 Ti3 O7 86.1(3) . . ?
 O4 Ti3 O9 170.9(2) . . ?
 O4 Ti3 O6 87.2(3) . . ?
 O7 Ti3 Ti2 73.20(15) . . ?
 O7 Ti3 Ti4 150.77(16) . . ?
 O9 Ti3 Ti2 74.60(15) . . ?
 O9 Ti3 Ti4 111.07(17) . . ?
 O9 Ti3 O7 87.0(2) . . ?
 O9 Ti3 O6 86.3(3) . . ?
 O6 Ti3 Ti2 150.69(19) . . ?
 O6 Ti3 Ti4 74.85(17) . . ?
 O6 Ti3 O7 84.0(2) . . ?
 Ti1 Ti2 Ti3 134.07(5) . . ?
 O25 Ti2 Ti3 113.00(14) . . ?
 O25 Ti2 Ti1 23.44(12) . . ?
 O25 Ti2 O11 90.3(2) . . ?
 O25 Ti2 O8 171.9(2) . . ?
 O25 Ti2 O10 92.8(2) . . ?
 O25 Ti2 O13 91.6(2) . . ?
 O24 Ti2 Ti3 24.39(13) . . ?
 O24 Ti2 Ti1 114.87(14) . . ?
 O24 Ti2 O25 98.43(19) . . ?
 O24 Ti2 O11 170.9(2) . . ?
 O24 Ti2 O8 89.6(2) . . ?
 O24 Ti2 O10 91.9(2) . . ?
 O24 Ti2 O13 96.0(2) . . ?
 O11 Ti2 Ti3 147.58(16) . . ?
 O11 Ti2 Ti1 74.27(14) . . ?
 O8 Ti2 Ti3 74.61(15) . . ?
 O8 Ti2 Ti1 150.17(16) . . ?
 O8 Ti2 O11 81.7(2) . . ?
 O10 Ti2 Ti3 72.26(15) . . ?
 O10 Ti2 Ti1 107.80(16) . . ?
 O10 Ti2 O11 84.9(2) . . ?
 O10 Ti2 O8 87.0(3) . . ?
 O13 Ti2 Ti3 113.73(16) . . ?
 O13 Ti2 Ti1 73.90(16) . . ?
 O13 Ti2 O11 86.5(3) . . ?
 O13 Ti2 O8 87.4(3) . . ?
 O13 Ti2 O10 170.3(3) . . ?
 Ti2 Ti1 Ti4 134.90(5) . 8_666 ?
 O25 Ti1 Ti2 23.84(13) . . ?
 O25 Ti1 Ti4 112.96(15) . 8_666 ?
 O25 Ti1 O26 97.7(2) . . ?
 O25 Ti1 O15 93.9(2) . . ?
 O25 Ti1 O12 91.1(2) . . ?
 O25 Ti1 O14 91.0(2) . . ?
 O25 Ti1 O17 171.9(2) . . ?
 O26 Ti1 Ti2 115.34(15) . . ?
 O26 Ti1 Ti4 24.49(15) . 8_666 ?
 O26 Ti1 O15 92.2(2) . . ?
 O26 Ti1 O12 170.7(2) . . ?
 O26 Ti1 O14 96.4(3) . . ?
 O26 Ti1 O17 90.3(2) . . ?
 O15 Ti1 Ti2 107.89(18) . . ?
 O15 Ti1 Ti4 72.66(16) . 8_666 ?
 O15 Ti1 O12 84.1(3) . . ?
 O15 Ti1 O17 87.1(4) . . ?
 O12 Ti1 Ti2 73.95(15) . . ?
 O12 Ti1 Ti4 147.09(17) . 8_666 ?
 O14 Ti1 Ti2 73.89(16) . . ?
 O14 Ti1 Ti4 113.79(18) . 8_666 ?
 O14 Ti1 O15 169.5(3) . . ?
 O14 Ti1 O12 86.6(3) . . ?
 O14 Ti1 O17 86.8(3) . . ?
 O17 Ti1 Ti2 149.0(2) . . ?
 O17 Ti1 Ti4 74.97(19) . 8_666 ?
 O17 Ti1 O12 81.1(3) . . ?
 Ti3 Ti4 Ti1 136.82(4) . 8_666 ?
 O23 Ti4 Ti3 24.51(13) . . ?
 O23 Ti4 Ti1 115.63(14) . 8_666 ?
 O23 Ti4 O26 98.1(2) . 8_666 ?
 O23 Ti4 O16 94.8(2) . 8_666 ?
 O23 Ti4 O3 92.0(2) . . ?
 O23 Ti4 O5 90.0(2) . . ?
 O23 Ti4 O18 171.5(2) . 8_666 ?
 O26 Ti4 Ti3 115.21(16) 8_666 . ?
 O26 Ti4 Ti1 24.10(16) 8_666 8_666 ?
 O26 Ti4 O16 91.5(2) 8_666 8_666 ?
 O26 Ti4 O3 93.9(2) 8_666 . ?
 O26 Ti4 O5 171.6(2) 8_666 . ?
 O26 Ti4 O18 90.3(2) 8_666 8_666 ?
 O16 Ti4 Ti3 110.43(18) 8_666 . ?
 O16 Ti4 Ti1 74.23(16) 8_666 8_666 ?
 O16 Ti4 O3 170.7(2) 8_666 . ?
 O16 Ti4 O5 85.9(3) 8_666 . ?
 O16 Ti4 O18 86.4(3) 8_666 8_666 ?
 O3 Ti4 Ti3 74.03(18) . . ?
 O3 Ti4 Ti1 108.5(2) . 8_666 ?
 O3 Ti4 O5 87.7(3) . . ?
 O3 Ti4 O18 86.0(3) . 8_666 ?
 O5 Ti4 Ti3 73.12(18) . . ?
 O5 Ti4 Ti1 148.28(19) . 8_666 ?
 O5 Ti4 O18 81.6(3) . 8_666 ?
 O18 Ti4 Ti3 148.07(18) 8_666 . ?
 O18 Ti4 Ti1 72.84(17) 8_666 8_666 ?
 O24 Ga3 O23 95.73(19) . . ?
 O24 Ga3 O4 93.7(2) . . ?
 O24 Ga3 O7 90.2(2) . . ?
 O24 Ga3 O9 92.17(19) . . ?
 O24 Ga3 O6 174.0(2) . . ?
 O23 Ga3 O4 92.2(2) . . ?
 O23 Ga3 O7 173.9(2) . . ?
 O23 Ga3 O9 94.1(2) . . ?
 O23 Ga3 O6 90.1(2) . . ?
 O4 Ga3 O7 86.1(3) . . ?
 O4 Ga3 O9 170.9(2) . . ?
 O4 Ga3 O6 87.2(3) . . ?
 O9 Ga3 O7 87.0(2) . . ?
 O9 Ga3 O6 86.3(3) . . ?
 O6 Ga3 O7 84.0(2) . . ?
 O25 Ga2 O11 90.3(2) . . ?
 O25 Ga2 O8 171.9(2) . . ?
 O25 Ga2 O10 92.8(2) . . ?
 O25 Ga2 O13 91.6(2) . . ?
 O24 Ga2 O25 98.43(19) . . ?
 O24 Ga2 O11 170.9(2) . . ?
 O24 Ga2 O8 89.6(2) . . ?
 O24 Ga2 O10 91.9(2) . . ?
 O24 Ga2 O13 96.0(2) . . ?
 O8 Ga2 O11 81.7(2) . . ?
 O10 Ga2 O11 84.9(2) . . ?
 O10 Ga2 O8 87.0(3) . . ?
 O13 Ga2 O11 86.5(3) . . ?
 O13 Ga2 O8 87.4(3) . . ?
 O13 Ga2 O10 170.3(3) . . ?
 O25 Ga1 O26 97.7(2) . . ?
 O25 Ga1 O15 93.9(2) . . ?
 O25 Ga1 O12 91.1(2) . . ?
 O25 Ga1 O14 91.0(2) . . ?
 O25 Ga1 O17 171.9(2) . . ?
 O26 Ga1 O15 92.2(2) . . ?
 O26 Ga1 O12 170.7(2) . . ?
 O26 Ga1 O14 96.4(3) . . ?
 O26 Ga1 O17 90.3(2) . . ?
 O15 Ga1 O12 84.1(3) . . ?
 O15 Ga1 O17 87.1(4) . . ?
 O14 Ga1 O15 169.5(3) . . ?
 O14 Ga1 O12 86.6(3) . . ?
 O14 Ga1 O17 86.8(3) . . ?
 O17 Ga1 O12 81.1(3) . . ?
 O23 Ga4 O26 98.1(2) . 8_666 ?
 O23 Ga4 O16 94.8(2) . 8_666 ?
 O23 Ga4 O3 92.0(2) . . ?
 O23 Ga4 O5 90.0(2) . . ?
 O23 Ga4 O18 171.5(2) . 8_666 ?
 O26 Ga4 O16 91.5(2) 8_666 8_666 ?
 O26 Ga4 O3 93.9(2) 8_666 . ?
 O26 Ga4 O5 171.6(2) 8_666 . ?
 O26 Ga4 O18 90.3(2) 8_666 8_666 ?
 O16 Ga4 O3 170.7(2) 8_666 . ?
 O16 Ga4 O5 85.9(3) 8_666 . ?
 O16 Ga4 O18 86.4(3) 8_666 8_666 ?
 O3 Ga4 O5 87.7(3) . . ?
 O3 Ga4 O18 86.0(3) . 8_666 ?
 O5 Ga4 O18 81.6(3) . 8_666 ?
 Ti1 O25 Ti2 132.7(2) . . ?
 Ga1 O25 Ga2 132.7(2) . . ?
 Ti2 O24 Ti3 131.5(2) . . ?
 Ga2 O24 Ga3 131.5(2) . . ?
 Ti4 O23 Ti3 131.3(2) . . ?
 Ga4 O23 Ga3 131.3(2) . . ?
 Ti1 O26 Ti4 131.4(3) . 8_666 ?
 Ga1 O26 Ti4 131.4(3) . 8_666 ?
 C19 O4 Ti3 135.4(5) . . ?
 C19 O4 Ga3 135.4(5) . . ?
 C48 O15 Ti1 136.0(5) . . ?
 C48 O15 Ga1 136.0(5) . . ?
 C29 O7 Ti3 133.4(5) . . ?
 C29 O7 Ga3 133.4(5) . . ?
 C38 O11 Ti2 134.4(5) . . ?
 C38 O11 Ga2 134.4(5) . . ?
 C29 O8 Ti2 133.1(5) . . ?
 C29 O8 Ga2 133.1(5) . . ?
 C34 O9 Ti3 131.0(4) . . ?
 C34 O9 Ga3 131.0(4) . . ?
 C34 O10 Ti2 135.2(5) . . ?
 C34 O10 Ga2 135.2(5) . . ?
 C43 O13 Ti2 134.6(5) . . ?
 C43 O13 Ga2 134.6(5) . . ?
 C24 O6 Ti3 132.3(5) . . ?
 C24 O6 Ga3 132.3(5) . . ?
 C38 O12 Ti1 133.7(5) . . ?
 C38 O12 Ga1 133.7(5) . . ?
 C48 O16 Ti4 131.3(6) . 8_666 ?
 C19 O3 Ti4 132.5(6) . . ?
 C19 O3 Ga4 132.5(6) . . ?
 C24 O5 Ti4 135.0(5) . . ?
 C24 O5 Ga4 135.0(5) . . ?
 C53 O18 Ti4 134.1(6) . 8_666 ?
 C43 O14 Ti1 133.7(5) . . ?
 C43 O14 Ga1 133.7(5) . . ?
 C53 O17 Ti1 130.6(6) . . ?
 C53 O17 Ga1 130.6(6) . . ?
 H40A C40 H40B 109.5 . . ?
 H40A C40 H40C 109.5 . . ?
 H40B C40 H40C 109.5 . . ?
 C39 C40 H40A 109.5 . . ?
 C39 C40 H40B 109.5 . . ?
 C39 C40 H40C 109.5 . . ?
 O15 C48 C49 117.6(7) . . ?
 O16 C48 O15 123.5(7) . . ?
 O16 C48 C49 118.8(7) . . ?
 O11 C38 O12 123.1(7) . . ?
 O11 C38 C39 118.3(10) . . ?
 O11 C38 C39A 119.4(12) . . ?
 O12 C38 C39 118.7(9) . . ?
 O12 C38 C39A 117.6(12) . . ?
 O7 C29 O8 123.8(6) . . ?
 O7 C29 C30 119.6(6) . . ?
 O8 C29 C30 116.5(7) . . ?
 O9 C34 C35 112.1(11) . . ?
 O9 C34 C35A 126.3(11) . . ?
 O10 C34 O9 125.7(6) . . ?
 O10 C34 C35 121.3(11) . . ?
 O10 C34 C35A 107.7(12) . . ?
 C29 C30 C31 110.6(8) . . ?
 C32 C30 C29 105.6(8) . . ?
 C32 C30 C31 106.9(10) . . ?
 C32 C30 C33 112.3(13) . . ?
 C33 C30 C29 111.1(8) . . ?
 C33 C30 C31 110.3(10) . . ?
 O6 C24 C25 119.8(16) . . ?
 O6 C24 C25A 117.1(12) . . ?
 O5 C24 O6 123.9(7) . . ?
 O5 C24 C25 114.5(17) . . ?
 O5 C24 C25A 118.9(12) . . ?
 C40 C39 C38 108.3(13) . . ?
 C40 C39 C41 113(2) . . ?
 C41 C39 C38 102.4(14) . . ?
 C42 C39 C40 111(2) . . ?
 C42 C39 C38 108.3(14) . . ?
 C42 C39 C41 113(2) . . ?
 C43 C44 C45 103.5(19) . . ?
 C46 C44 C43 116.2(16) . . ?
 C46 C44 C45 114(2) . . ?
 C46 C44 C47 101.7(19) . . ?
 C47 C44 C43 112.8(17) . . ?
 C47 C44 C45 108(2) . . ?
 C39 C41 H41A 109.5 . . ?
 C39 C41 H41B 109.5 . . ?
 C39 C41 H41C 109.5 . . ?
 H41A C41 H41B 109.5 . . ?
 H41A C41 H41C 109.5 . . ?
 H41B C41 H41C 109.5 . . ?
 O13 C43 O14 122.6(6) . . ?
 O13 C43 C44 112.8(11) . . ?
 O13 C43 C44A 126.0(14) . . ?
 O14 C43 C44 124.5(11) . . ?
 O14 C43 C44A 111.3(14) . . ?
 O4 C19 C20 117.2(9) . . ?
 O3 C19 O4 124.1(8) . . ?
 O3 C19 C20 118.7(9) . . ?
 C30 C31 H31A 109.5 . . ?
 C30 C31 H31B 109.5 . . ?
 C30 C31 H31C 109.5 . . ?
 H31A C31 H31B 109.5 . . ?
 H31A C31 H31C 109.5 . . ?
 H31B C31 H31C 109.5 . . ?
 C48 C49 C50 105.8(9) . . ?
 C51 C49 C48 111.1(8) . . ?
 C51 C49 C50 109.1(8) . . ?
 C51 C49 C52 112.4(11) . . ?
 C52 C49 C48 109.4(8) . . ?
 C52 C49 C50 108.8(9) . . ?
 C34 C35 C37 101.7(16) . . ?
 C36 C35 C34 114.4(15) . . ?
 C36 C35 C37 109.2(19) . . ?
 C36 C35 C59 109(2) . . ?
 C59 C35 C34 105.4(12) . . ?
 C59 C35 C37 118(3) . . ?
 O18 C53 O17 125.0(8) . . ?
 O18 C53 C54 120.7(8) . . ?
 O17 C53 C54 114.2(10) . . ?
 C19 C20 C22 106.0(17) . . ?
 C19 C20 C23 108.7(13) . . ?
 C19 C20 C22A 101(2) . . ?
 C21 C20 C19 114(2) . . ?
 C21 C20 C22 113(2) . . ?
 C21 C20 C23 105(3) . . ?
 C23 C20 C22 109.0(18) . . ?
 C23A C20 C19 115.8(17) . . ?
 C23A C20 C22A 103(3) . . ?
 C21A C20 C19 109(3) . . ?
 C21A C20 C23A 116(4) . . ?
 C21A C20 C22A 110(2) . . ?
 C24 C25 C27 109(3) . . ?
 C24 C25 C28 110(2) . . ?
 C26 C25 C24 113(2) . . ?
 C26 C25 C27 101(2) . . ?
 C26 C25 C28 110(3) . . ?
 C27 C25 C28 113(3) . . ?
 C49 C50 H50A 109.5 . . ?
 C49 C50 H50B 109.5 . . ?
 C49 C50 H50C 109.5 . . ?
 H50A C50 H50B 109.5 . . ?
 H50A C50 H50C 109.5 . . ?
 H50B C50 H50C 109.5 . . ?
 C53 C54 C57 107.4(11) . . ?
 C55 C54 C53 111.3(12) . . ?
 C55 C54 C56 113.8(13) . . ?
 C55 C54 C57 106.4(19) . . ?
 C56 C54 C53 102.2(15) . . ?
 C56 C54 C57 115.6(17) . . ?
 C49 C51 H51A 109.5 . . ?
 C49 C51 H51B 109.5 . . ?
 C49 C51 H51C 109.5 . . ?
 H51A C51 H51B 109.5 . . ?
 H51A C51 H51C 109.5 . . ?
 H51B C51 H51C 109.5 . . ?
 C54 C55 H55A 109.5 . . ?
 C54 C55 H55B 109.5 . . ?
 C54 C55 H55C 109.5 . . ?
 H55A C55 H55B 109.5 . . ?
 H55A C55 H55C 109.5 . . ?
 H55B C55 H55C 109.5 . . ?
 C49 C52 H52A 109.5 . . ?
 C49 C52 H52B 109.5 . . ?
 C49 C52 H52C 109.5 . . ?
 H52A C52 H52B 109.5 . . ?
 H52A C52 H52C 109.5 . . ?
 H52B C52 H52C 109.5 . . ?
 C30 C32 H32A 109.5 . . ?
 C30 C32 H32B 109.5 . . ?
 C30 C32 H32C 109.5 . . ?
 H32A C32 H32B 109.5 . . ?
 H32A C32 H32C 109.5 . . ?
 H32B C32 H32C 109.5 . . ?
 C25 C26 H26A 109.5 . . ?
 C25 C26 H26B 109.5 . . ?
 C25 C26 H26C 109.5 . . ?
 H26A C26 H26B 109.5 . . ?
 H26A C26 H26C 109.5 . . ?
 H26B C26 H26C 109.5 . . ?
 C54 C56 H56A 109.5 . . ?
 C54 C56 H56B 109.5 . . ?
 C54 C56 H56C 109.5 . . ?
 H56A C56 H56B 109.5 . . ?
 H56A C56 H56C 109.5 . . ?
 H56B C56 H56C 109.5 . . ?
 C20 C21 H21A 109.5 . . ?
 C20 C21 H21B 109.5 . . ?
 C20 C21 H21C 109.5 . . ?
 H21A C21 H21B 109.5 . . ?
 H21A C21 H21C 109.5 . . ?
 H21B C21 H21C 109.5 . . ?
 C35 C36 H36A 109.5 . . ?
 C35 C36 H36B 109.5 . . ?
 C35 C36 H36C 109.5 . . ?
 H36A C36 H36B 109.5 . . ?
 H36A C36 H36C 109.5 . . ?
 H36B C36 H36C 109.5 . . ?
 C39 C42 H42A 109.5 . . ?
 C39 C42 H42B 109.5 . . ?
 C39 C42 H42C 109.5 . . ?
 H42A C42 H42B 109.5 . . ?
 H42A C42 H42C 109.5 . . ?
 H42B C42 H42C 109.5 . . ?
 C20 C22 H22A 109.5 . . ?
 C20 C22 H22B 109.5 . . ?
 C20 C22 H22C 109.5 . . ?
 H22A C22 H22B 109.5 . . ?
 H22A C22 H22C 109.5 . . ?
 H22B C22 H22C 109.5 . . ?
 C30 C33 H33A 109.5 . . ?
 C30 C33 H33B 109.5 . . ?
 C30 C33 H33C 109.5 . . ?
 H33A C33 H33B 109.5 . . ?
 H33A C33 H33C 109.5 . . ?
 H33B C33 H33C 109.5 . . ?
 C44 C45 H45A 109.5 . . ?
 C44 C45 H45B 109.5 . . ?
 C44 C45 H45C 109.5 . . ?
 H45A C45 H45B 109.5 . . ?
 H45A C45 H45C 109.5 . . ?
 H45B C45 H45C 109.5 . . ?
 C25 C27 H27A 109.5 . . ?
 C25 C27 H27B 109.5 . . ?
 C25 C27 H27C 109.5 . . ?
 H27A C27 H27B 109.5 . . ?
 H27A C27 H27C 109.5 . . ?
 H27B C27 H27C 109.5 . . ?
 C20 C23 H23A 109.5 . . ?
 C20 C23 H23B 109.5 . . ?
 C20 C23 H23C 109.5 . . ?
 H23A C23 H23B 109.5 . . ?
 H23A C23 H23C 109.5 . . ?
 H23B C23 H23C 109.5 . . ?
 C44 C46 H46A 109.5 . . ?
 C44 C46 H46B 109.5 . . ?
 C44 C46 H46C 109.5 . . ?
 H46A C46 H46B 109.5 . . ?
 H46A C46 H46C 109.5 . . ?
 H46B C46 H46C 109.5 . . ?
 C25 C28 H28A 109.5 . . ?
 C25 C28 H28B 109.5 . . ?
 C25 C28 H28C 109.5 . . ?
 H28A C28 H28B 109.5 . . ?
 H28A C28 H28C 109.5 . . ?
 H28B C28 H28C 109.5 . . ?
 C35 C37 H37A 109.5 . . ?
 C35 C37 H37B 109.5 . . ?
 C35 C37 H37C 109.5 . . ?
 H37A C37 H37B 109.5 . . ?
 H37A C37 H37C 109.5 . . ?
 H37B C37 H37C 109.5 . . ?
 C44 C47 H47A 109.5 . . ?
 C44 C47 H47B 109.5 . . ?
 C44 C47 H47C 109.5 . . ?
 H47A C47 H47B 109.5 . . ?
 H47A C47 H47C 109.5 . . ?
 H47B C47 H47C 109.5 . . ?
 C54 C57 H57A 109.5 . . ?
 C54 C57 H57B 109.5 . . ?
 C54 C57 H57C 109.5 . . ?
 H57A C57 H57B 109.5 . . ?
 H57A C57 H57C 109.5 . . ?
 H57B C57 H57C 109.5 . . ?
 O21 Cu2 O22 88.7(4) . . ?
 O21 Cu2 N3 91.8(7) . . ?
 N3 Cu2 O22 86.1(9) . . ?
 C18 O22 Cu2 120.4(11) . . ?
 O22 C18 C17 115.9(14) . . ?
 O22 C18 C13 129.1(15) . . ?
 C13 C18 C17 114.9(14) . . ?
 C15 O21 Cu2 126.5(12) . . ?
 F9 C17 F8 103.8(16) . . ?
 F9 C17 C18 114.7(13) . . ?
 F10 C17 F9 109.1(16) . . ?
 F10 C17 F8 107.1(16) . . ?
 F10 C17 C18 108.9(14) . . ?
 F8 C17 C18 112.8(14) . . ?
 F11 C16 C15 111.9(12) . . ?
 F12 C16 F11 102.7(14) . . ?
 F12 C16 C15 112.6(13) . . ?
 F7 C16 F11 105.1(15) . . ?
 F7 C16 F12 110.2(17) . . ?
 F7 C16 C15 113.5(14) . . ?
 O21 C15 C16 110.3(15) . . ?
 O21 C15 C13 130.7(15) . . ?
 C13 C15 C16 119.0(12) . . ?
 O1 Cu1 O1 167.3(4) . 8_666 ?
 O1 Cu1 O2 87.2(4) . 8_666 ?
 O1 Cu1 O2 91.4(4) 8_666 8_666 ?
 O1 Cu1 O2 91.4(4) . . ?
 O1 Cu1 O2 87.2(4) 8_666 . ?
 O1 Cu1 N1 96.3(2) . . ?
 O1 Cu1 N1 96.3(2) 8_666 . ?
 O2 Cu1 O2 167.3(5) . 8_666 ?
 O2 Cu1 N1 96.3(2) . . ?
 O2 Cu1 N1 96.3(2) 8_666 . ?
 C1 O1 Cu1 125.7(9) . . ?
 C4 O2 Cu1 125.0(9) . . ?
 C6 N1 Cu1 122.1(5) . . ?
 C6 N1 Cu1 122.1(5) 8_666 . ?
 C6 N1 C6 115.8(11) 8_666 . ?
 H2A N2 H2B 110.5 . . ?
 C9 N2 H2A 113.1 . . ?
 C9 N2 H2B 113.1 . . ?
 C9 N2 C61 92.9(11) . . ?
 C61 N2 H2A 113.1 . . ?
 C61 N2 H2B 113.1 . . ?
 C7 C8 C9 130.8(9) . . ?
 C7 C8 C9 110.7(8) 8_666 . ?
 C7 C8 C7 116.3(11) . 8_666 ?
 F4 C5 F5 108.9(14) . . ?
 F4 C5 C4 112.3(11) . . ?
 F5 C5 C4 109.9(14) . . ?
 F6 C5 F4 110.5(16) . . ?
 F6 C5 F5 103.9(13) . . ?
 F6 C5 C4 110.9(12) . . ?
 N2 C9 C8 110.6(10) . . ?
 N2 C9 H9A 109.5 . . ?
 N2 C9 H9B 109.5 . . ?
 C8 C9 H9A 109.5 . . ?
 C8 C9 H9B 109.5 . . ?
 H9A C9 H9B 108.1 . . ?
 F1 C60 F2 106.3(17) . . ?
 F1 C60 F3 109.3(17) . . ?
 F1 C60 C1 116.1(11) . . ?
 F2 C60 F3 98.8(14) . . ?
 F2 C60 C1 112.0(16) . . ?
 F3 C60 C1 112.9(14) . . ?
 C8 C7 H7 120.8 . . ?
 C8 C7 C6 118.5(11) . . ?
 C6 C7 H7 120.8 . . ?
 N1 C6 C7 125.4(11) . . ?
 N1 C6 H6 117.3 . . ?
 C7 C6 H6 117.3 . . ?
 O1 C1 C60 115.9(14) . . ?
 O1 C1 C3 128.8(11) . . ?
 C3 C1 C60 115.3(13) . . ?
 O2 C4 C5 112.2(11) . . ?
 O2 C4 C3 128.0(16) . . ?
 C3 C4 C5 119.8(13) . . ?
 C1 C3 C4 121.0(15) . . ?
 C1 C3 H3 119.5 . . ?
 C4 C3 H3 119.5 . . ?
 H58A C58 H58B 108.1 . . ?
 C12 C58 H58A 109.5 . . ?
 C12 C58 H58B 109.5 . . ?
 C61 C58 H58A 109.5 . . ?
 C61 C58 H58B 109.5 . . ?
 C61 C58 C12 110.8(11) . . ?
 C35 C59 H59A 109.5 . . ?
 C35 C59 H59B 109.5 . . ?
 C35 C59 H59C 109.5 . . ?
 H59A C59 H59B 109.5 . . ?
 H59A C59 H59C 109.5 . . ?
 H59B C59 H59C 109.5 . . ?
 C18 C13 H13 118.2 . . ?
 C15 C13 C18 123.6(17) . . ?
 C15 C13 H13 118.2 . . ?
 C14 C69 H69 120.0 . . ?
 C14 C69 N3 120.0 . . ?
 N3 C69 H69 120.0 . . ?
 C69 C14 H14 120.0 . . ?
 C12 C14 C69 120.0 . . ?
 C12 C14 H14 120.0 . . ?
 C14 C12 C58 119.8(11) . . ?
 C14 C12 C11 120.0 . . ?
 C11 C12 C58 120.2(11) . . ?
 C12 C11 H11 120.0 . . ?
 C10 C11 C12 120.0 . . ?
 C10 C11 H11 120.0 . . ?
 C11 C10 H10 120.0 . . ?
 N3 C10 C11 120.0 . . ?
 N3 C10 H10 120.0 . . ?
 C69 N3 Cu2 112.0(10) . . ?
 C10 N3 Cu2 126.6(10) . . ?
 C10 N3 C69 120.0 . . ?
 C42A C39A C38 109(2) . . ?
 C42A C39A C41A 111(3) . . ?
 C42A C39A C40A 113(3) . . ?
 C41A C39A C38 105.5(18) . . ?
 C40A C39A C38 105.6(18) . . ?
 C40A C39A C41A 112(3) . . ?
 C39A C42A H42D 109.5 . . ?
 C39A C42A H42E 109.5 . . ?
 C39A C42A H42F 109.5 . . ?
 H42D C42A H42E 109.5 . . ?
 H42D C42A H42F 109.5 . . ?
 H42E C42A H42F 109.5 . . ?
 C39A C41A H41D 109.5 . . ?
 C39A C41A H41E 109.5 . . ?
 C39A C41A H41F 109.5 . . ?
 H41D C41A H41E 109.5 . . ?
 H41D C41A H41F 109.5 . . ?
 H41E C41A H41F 109.5 . . ?
 C39A C40A H40D 109.5 . . ?
 C39A C40A H40E 109.5 . . ?
 C39A C40A H40F 109.5 . . ?
 H40D C40A H40E 109.5 . . ?
 H40D C40A H40F 109.5 . . ?
 H40E C40A H40F 109.5 . . ?
 C43 C44A C45A 101.7(15) . . ?
 C47A C44A C43 114.6(19) . . ?
 C47A C44A C46A 104(2) . . ?
 C47A C44A C45A 116(3) . . ?
 C46A C44A C43 105.3(18) . . ?
 C46A C44A C45A 116(3) . . ?
 C44A C47A H47D 109.5 . . ?
 C44A C47A H47E 109.5 . . ?
 C44A C47A H47F 109.5 . . ?
 H47D C47A H47E 109.5 . . ?
 H47D C47A H47F 109.5 . . ?
 H47E C47A H47F 109.5 . . ?
 C44A C46A H46D 109.5 . . ?
 C44A C46A H46E 109.5 . . ?
 C44A C46A H46F 109.5 . . ?
 H46D C46A H46E 109.5 . . ?
 H46D C46A H46F 109.5 . . ?
 H46E C46A H46F 109.5 . . ?
 C44A C45A H45D 109.5 . . ?
 C44A C45A H45E 109.5 . . ?
 C44A C45A H45F 109.5 . . ?
 H45D C45A H45E 109.5 . . ?
 H45D C45A H45F 109.5 . . ?
 H45E C45A H45F 109.5 . . ?
 C20 C23A H23D 109.5 . . ?
 C20 C23A H23E 109.5 . . ?
 C20 C23A H23F 109.5 . . ?
 H23D C23A H23E 109.5 . . ?
 H23D C23A H23F 109.5 . . ?
 H23E C23A H23F 109.5 . . ?
 C20 C21A H21D 109.5 . . ?
 C20 C21A H21E 109.5 . . ?
 C20 C21A H21F 109.5 . . ?
 H21D C21A H21E 109.5 . . ?
 H21D C21A H21F 109.5 . . ?
 H21E C21A H21F 109.5 . . ?
 C20 C22A H22D 109.5 . . ?
 C20 C22A H22E 109.5 . . ?
 C20 C22A H22F 109.5 . . ?
 H22D C22A H22E 109.5 . . ?
 H22D C22A H22F 109.5 . . ?
 H22E C22A H22F 109.5 . . ?
 H59D C59A H59E 109.5 . . ?
 H59D C59A H59F 109.5 . . ?
 H59E C59A H59F 109.5 . . ?
 C35A C59A H59D 109.5 . . ?
 C35A C59A H59E 109.5 . . ?
 C35A C59A H59F 109.5 . . ?
 C59A C35A C34 114.0(18) . . ?
 C37A C35A C34 103.0(18) . . ?
 C37A C35A C59A 112(3) . . ?
 C37A C35A C36A 113(3) . . ?
 C36A C35A C34 104.3(19) . . ?
 C36A C35A C59A 110(3) . . ?
 C35A C37A H37D 109.5 . . ?
 C35A C37A H37E 109.5 . . ?
 C35A C37A H37F 109.5 . . ?
 H37D C37A H37E 109.5 . . ?
 H37D C37A H37F 109.5 . . ?
 H37E C37A H37F 109.5 . . ?
 C35A C36A H36D 109.5 . . ?
 C35A C36A H36E 109.5 . . ?
 C35A C36A H36F 109.5 . . ?
 H36D C36A H36E 109.5 . . ?
 H36D C36A H36F 109.5 . . ?
 H36E C36A H36F 109.5 . . ?
 C24 C25A C28A 113.8(15) . . ?
 C24 C25A C27A 109.3(16) . . ?
 C26A C25A C24 108.6(19) . . ?
 C26A C25A C28A 113(2) . . ?
 C26A C25A C27A 103.0(18) . . ?
 C27A C25A C28A 108(2) . . ?
 C25A C26A H26D 109.5 . . ?
 C25A C26A H26E 109.5 . . ?
 C25A C26A H26F 109.5 . . ?
 H26D C26A H26E 109.5 . . ?
 H26D C26A H26F 109.5 . . ?
 H26E C26A H26F 109.5 . . ?
 C25A C28A H28D 109.5 . . ?
 C25A C28A H28E 109.5 . . ?
 C25A C28A H28F 109.5 . . ?
 H28D C28A H28E 109.5 . . ?
 H28D C28A H28F 109.5 . . ?
 H28E C28A H28F 109.5 . . ?
 C25A C27A H27D 109.5 . . ?
 C25A C27A H27E 109.5 . . ?
 C25A C27A H27F 109.5 . . ?
 H27D C27A H27E 109.5 . . ?
 H27D C27A H27F 109.5 . . ?
 H27E C27A H27F 109.5 . . ?
 C2 O19 C1C 110.1 . . ?
 O19 C2 H2C 110.5 . . ?
 O19 C2 H2D 110.5 . . ?
 O19 C2 C1A 106.2 . . ?
 H2C C2 H2D 108.7 . . ?
 C1A C2 H2C 110.5 . . ?
 C1A C2 H2D 110.5 . . ?
 C2 C1A H1AA 111.4 . . ?
 C2 C1A H1AB 111.4 . . ?
 C2 C1A C1B 101.8 . . ?
 H1AA C1A H1AB 109.3 . . ?
 C1B C1A H1AA 111.4 . . ?
 C1B C1A H1AB 111.4 . . ?
 C1A C1B H1BA 111.4 . . ?
 C1A C1B H1BB 111.4 . . ?
 H1BA C1B H1BB 109.3 . . ?
 C1C C1B C1A 101.8 . . ?
 C1C C1B H1BA 111.4 . . ?
 C1C C1B H1BB 111.4 . . ?
 O19 C1C C1B 106.3 . . ?
 O19 C1C H1CA 110.5 . . ?
 O19 C1C H1CB 110.5 . . ?
 C1B C1C H1CA 110.5 . . ?
 C1B C1C H1CB 110.5 . . ?
 H1CA C1C H1CB 108.7 . . ?
 N2 C61 H61A 114.4 . . ?
 N2 C61 H61B 114.4 . . ?
 C58 C61 N2 85.4(10) . . ?
 C58 C61 H61A 114.4 . . ?
 C58 C61 H61B 114.4 . . ?
 H61A C61 H61B 111.5 . . ?

loop_
  _geom_torsion_atom_site_label_1
  _geom_torsion_atom_site_label_2
  _geom_torsion_atom_site_label_3
  _geom_torsion_atom_site_label_4
  _geom_torsion
  _geom_torsion_site_symmetry_1
  _geom_torsion_site_symmetry_2
  _geom_torsion_site_symmetry_3
  _geom_torsion_site_symmetry_4
  _geom_torsion_publ_flag
 Ti3 Ti2 O25 Ti1 157.0(3) . . . . ?
 Ti3 O4 C19 O3 -1.1(15) . . . . ?
 Ti3 O4 C19 C20 179.1(9) . . . . ?
 Ti3 O7 C29 O8 -17.0(12) . . . . ?
 Ti3 O7 C29 C30 166.2(6) . . . . ?
 Ti3 O9 C34 O10 -11.4(11) . . . . ?
 Ti3 O9 C34 C35 157.7(9) . . . . ?
 Ti3 O6 C24 O5 -3.3(18) . . . . ?
 Ti3 O6 C24 C25 -167(2) . . . . ?
 Ti2 Ti3 O23 Ti4 -148.8(3) . . . . ?
 Ti2 Ti1 O26 Ti4 -147.6(3) . . . 8_666 ?
 Ti2 O11 C38 O12 4.8(13) . . . . ?
 Ti2 O11 C38 C39 -176.1(10) . . . . ?
 Ti2 O8 C29 O7 3.1(13) . . . . ?
 Ti2 O8 C29 C30 180.0(6) . . . . ?
 Ti2 O10 C34 O9 -1.6(12) . . . . ?
 Ti2 O10 C34 C35 -169.8(10) . . . . ?
 Ti2 O13 C43 O14 9.6(13) . . . . ?
 Ti2 O13 C43 C44 -167.8(11) . . . . ?
 Ti1 Ti2 O24 Ti3 146.5(2) . . . . ?
 Ti1 Ti4 O23 Ti3 153.8(3) 8_666 . . . ?
 Ti1 O15 C48 O16 -5.8(13) . . . . ?
 Ti1 O15 C48 C49 172.6(6) . . . . ?
 Ti1 O12 C38 O11 -10.8(13) . . . . ?
 Ti1 O12 C38 C39 170.1(10) . . . . ?
 Ti1 O14 C43 O13 -15.8(13) . . . . ?
 Ti1 O14 C43 C44 161.3(13) . . . . ?
 Ti1 O17 C53 O18 -5(2) . . . . ?
 Ti1 O17 C53 C54 171.6(12) . . . . ?
 Ti4 Ti3 O24 Ti2 -156.2(2) . . . . ?
 Ti4 Ti1 O25 Ti2 -159.7(3) 8_666 . . . ?
 Ti4 O16 C48 O15 19.6(12) 8_666 . . . ?
 Ti4 O16 C48 C49 -158.8(6) 8_666 . . . ?
 Ti4 O3 C19 O4 11.2(15) . . . . ?
 Ti4 O3 C19 C20 -169.0(9) . . . . ?
 Ti4 O5 C24 O6 12(2) . . . . ?
 Ti4 O5 C24 C25 177(2) . . . . ?
 Ti4 O18 C53 O17 21(2) 8_666 . . . ?
 Ti4 O18 C53 C54 -155.6(12) 8_666 . . . ?
 Ga3 O4 C19 O3 -1.1(15) . . . . ?
 Ga3 O4 C19 C20 179.1(9) . . . . ?
 Ga3 O7 C29 O8 -17.0(12) . . . . ?
 Ga3 O7 C29 C30 166.2(6) . . . . ?
 Ga3 O9 C34 O10 -11.4(11) . . . . ?
 Ga3 O9 C34 C35A 176.1(14) . . . . ?
 Ga3 O6 C24 O5 -3.3(18) . . . . ?
 Ga3 O6 C24 C25A 171.8(16) . . . . ?
 Ga2 O11 C38 O12 4.8(13) . . . . ?
 Ga2 O11 C38 C39A -174.5(13) . . . . ?
 Ga2 O8 C29 O7 3.1(13) . . . . ?
 Ga2 O8 C29 C30 180.0(6) . . . . ?
 Ga2 O10 C34 O9 -1.6(12) . . . . ?
 Ga2 O10 C34 C35A 172.0(12) . . . . ?
 Ga2 O13 C43 O14 9.6(13) . . . . ?
 Ga2 O13 C43 C44A -169.6(13) . . . . ?
 Ga1 O15 C48 O16 -5.8(13) . . . . ?
 Ga1 O15 C48 C49 172.6(6) . . . . ?
 Ga1 O12 C38 O11 -10.8(13) . . . . ?
 Ga1 O12 C38 C39A 168.5(13) . . . . ?
 Ga1 O14 C43 O13 -15.8(13) . . . . ?
 Ga1 O14 C43 C44A 163.5(11) . . . . ?
 Ga1 O17 C53 O18 -5(2) . . . . ?
 Ga1 O17 C53 C54 171.6(12) . . . . ?
 Ga4 O3 C19 O4 11.2(15) . . . . ?
 Ga4 O3 C19 C20 -169.0(9) . . . . ?
 Ga4 O5 C24 O6 12(2) . . . . ?
 Ga4 O5 C24 C25A -163.0(18) . . . . ?
 O25 Ti2 O24 Ti3 129.0(3) . . . . ?
 O25 Ti1 O26 Ti4 -130.9(3) . . . 8_666 ?
 O25 Ga2 O24 Ga3 129.0(3) . . . . ?
 O24 Ti3 O23 Ti4 -131.2(3) . . . . ?
 O24 Ti2 O25 Ti1 136.6(3) . . . . ?
 O24 Ga3 O23 Ga4 -131.2(3) . . . . ?
 O24 Ga2 O25 Ga1 136.6(3) . . . . ?
 O23 Ti3 O24 Ti2 -137.0(3) . . . . ?
 O23 Ga3 O24 Ga2 -137.0(3) . . . . ?
 O26 Ti1 O25 Ti2 -139.8(3) . . . . ?
 O26 Ti4 O23 Ti3 136.4(3) 8_666 . . . ?
 O26 Ga1 O25 Ga2 -139.8(3) . . . . ?
 O26 Ga4 O23 Ga3 136.4(3) 8_666 . . . ?
 O4 Ti3 O24 Ti2 130.4(3) . . . . ?
 O4 Ti3 O23 Ti4 -37.2(4) . . . . ?
 O4 Ga3 O24 Ga2 130.4(3) . . . . ?
 O4 Ga3 O23 Ga4 -37.2(4) . . . . ?
 O4 C19 C20 C21 168(3) . . . . ?
 O4 C19 C20 C22 -67(2) . . . . ?
 O4 C19 C20 C23 50(2) . . . . ?
 O4 C19 C20 C23A 10(4) . . . . ?
 O4 C19 C20 C21A 143(3) . . . . ?
 O4 C19 C20 C22A -101(3) . . . . ?
 O15 Ti1 O25 Ti2 127.5(3) . . . . ?
 O15 Ti1 O26 Ti4 -36.6(4) . . . 8_666 ?
 O15 Ga1 O25 Ga2 127.5(3) . . . . ?
 O15 C48 C49 C50 -61.5(10) . . . . ?
 O15 C48 C49 C51 -179.7(8) . . . . ?
 O15 C48 C49 C52 55.5(12) . . . . ?
 O7 Ti3 O24 Ti2 44.3(3) . . . . ?
 O7 Ga3 O24 Ga2 44.3(3) . . . . ?
 O7 C29 C30 C31 -33.1(12) . . . . ?
 O7 C29 C30 C32 82.2(12) . . . . ?
 O7 C29 C30 C33 -155.8(11) . . . . ?
 O11 Ti2 O25 Ti1 -46.2(4) . . . . ?
 O11 Ga2 O25 Ga1 -46.2(4) . . . . ?
 O11 C38 C39 C40 161(2) . . . . ?
 O11 C38 C39 C41 -79(2) . . . . ?
 O11 C38 C39 C42 41(2) . . . . ?
 O11 C38 C39A C42A -20(3) . . . . ?
 O11 C38 C39A C41A -139(2) . . . . ?
 O11 C38 C39A C40A 102(3) . . . . ?
 O8 Ti2 O24 Ti3 -51.1(3) . . . . ?
 O8 Ga2 O24 Ga3 -51.1(3) . . . . ?
 O8 C29 C30 C31 149.9(9) . . . . ?
 O8 C29 C30 C32 -94.8(11) . . . . ?
 O8 C29 C30 C33 27.2(14) . . . . ?
 O9 Ti3 O24 Ti2 -42.7(3) . . . . ?
 O9 Ti3 O23 Ti4 136.2(3) . . . . ?
 O9 Ga3 O24 Ga2 -42.7(3) . . . . ?
 O9 Ga3 O23 Ga4 136.2(3) . . . . ?
 O9 C34 C35 C36 26(2) . . . . ?
 O9 C34 C35 C37 144(2) . . . . ?
 O9 C34 C35 C59 -93(2) . . . . ?
 O9 C34 C35A C59A -166(2) . . . . ?
 O9 C34 C35A C37A 72(3) . . . . ?
 O9 C34 C35A C36A -46(3) . . . . ?
 O10 Ti2 O25 Ti1 -131.1(3) . . . . ?
 O10 Ti2 O24 Ti3 35.9(3) . . . . ?
 O10 Ga2 O25 Ga1 -131.1(3) . . . . ?
 O10 Ga2 O24 Ga3 35.9(3) . . . . ?
 O10 C34 C35 C36 -164.1(13) . . . . ?
 O10 C34 C35 C37 -47(2) . . . . ?
 O10 C34 C35 C59 77(2) . . . . ?
 O10 C34 C35A C59A 21(3) . . . . ?
 O10 C34 C35A C37A -101(2) . . . . ?
 O10 C34 C35A C36A 141(2) . . . . ?
 O13 Ti2 O25 Ti1 40.3(4) . . . . ?
 O13 Ti2 O24 Ti3 -138.5(3) . . . . ?
 O13 Ga2 O25 Ga1 40.3(4) . . . . ?
 O13 Ga2 O24 Ga3 -138.5(3) . . . . ?
 O13 C43 C44A C47A -158(2) . . . . ?
 O13 C43 C44A C46A -45(3) . . . . ?
 O13 C43 C44A C45A 76(3) . . . . ?
 O6 Ti3 O23 Ti4 49.9(4) . . . . ?
 O6 Ga3 O23 Ga4 49.9(4) . . . . ?
 O6 C24 C25 C26 61(3) . . . . ?
 O6 C24 C25 C27 -51(3) . . . . ?
 O6 C24 C25 C28 -175(3) . . . . ?
 O6 C24 C25A C26A 75(2) . . . . ?
 O6 C24 C25A C28A -158(2) . . . . ?
 O6 C24 C25A C27A -37(2) . . . . ?
 O12 Ti1 O25 Ti2 43.3(4) . . . . ?
 O12 Ga1 O25 Ga2 43.3(4) . . . . ?
 O12 C38 C39 C40 -20(3) . . . . ?
 O12 C38 C39 C41 100.3(18) . . . . ?
 O12 C38 C39 C42 -139.9(18) . . . . ?
 O12 C38 C39A C42A 161(3) . . . . ?
 O12 C38 C39A C41A 42(3) . . . . ?
 O12 C38 C39A C40A -77(3) . . . . ?
 O16 Ti4 O23 Ti3 -131.4(3) 8_666 . . . ?
 O16 Ga4 O23 Ga3 -131.4(3) 8_666 . . . ?
 O16 C48 C49 C50 117.0(9) . . . . ?
 O16 C48 C49 C51 -1.3(12) . . . . ?
 O16 C48 C49 C52 -126.0(10) . . . . ?
 O3 Ti4 O23 Ti3 42.2(4) . . . . ?
 O3 Ga4 O23 Ga3 42.2(4) . . . . ?
 O3 C19 C20 C21 -12(3) . . . . ?
 O3 C19 C20 C22 113(2) . . . . ?
 O3 C19 C20 C23 -129(2) . . . . ?
 O3 C19 C20 C23A -170(4) . . . . ?
 O3 C19 C20 C21A -37(3) . . . . ?
 O3 C19 C20 C22A 79(3) . . . . ?
 O5 Ti4 O23 Ti3 -45.5(4) . . . . ?
 O5 Ga4 O23 Ga3 -45.5(4) . . . . ?
 O5 C24 C25 C26 -105(3) . . . . ?
 O5 C24 C25 C27 144(2) . . . . ?
 O5 C24 C25 C28 19(3) . . . . ?
 O5 C24 C25A C26A -110(2) . . . . ?
 O5 C24 C25A C28A 18(3) . . . . ?
 O5 C24 C25A C27A 138.7(17) . . . . ?
 O18 C53 C54 C55 127.7(15) . . . . ?
 O18 C53 C54 C56 -110.5(16) . . . . ?
 O18 C53 C54 C57 12(3) . . . . ?
 O14 Ti1 O25 Ti2 -43.3(4) . . . . ?
 O14 Ti1 O26 Ti4 137.2(3) . . . 8_666 ?
 O14 Ga1 O25 Ga2 -43.3(4) . . . . ?
 O14 C43 C44A C47A 22(3) . . . . ?
 O14 C43 C44A C46A 135(2) . . . . ?
 O14 C43 C44A C45A -103(3) . . . . ?
 O17 Ti1 O26 Ti4 50.4(4) . . . 8_666 ?
 O17 C53 C54 C55 -49(2) . . . . ?
 O17 C53 C54 C56 72.9(17) . . . . ?
 O17 C53 C54 C57 -165.0(18) . . . . ?
 C45 C44 C43 O13 119(2) . . . . ?
 C45 C44 C43 O14 -58(3) . . . . ?
 C46 C44 C43 O13 -7(3) . . . . ?
 C46 C44 C43 O14 175(2) . . . . ?
 C47 C44 C43 O13 -124(2) . . . . ?
 C47 C44 C43 O14 58(2) . . . . ?
 Cu2 O22 C18 C17 -168.6(11) . . . . ?
 Cu2 O22 C18 C13 12(2) . . . . ?
 Cu2 O21 C15 C16 172.2(8) . . . . ?
 Cu2 O21 C15 C13 -5(2) . . . . ?
 F11 C16 C15 O21 -60.5(17) . . . . ?
 F11 C16 C15 C13 117.3(18) . . . . ?
 F12 C16 C15 O21 54.6(17) . . . . ?
 F12 C16 C15 C13 -127.5(19) . . . . ?
 F7 C16 C15 O21 -179.3(16) . . . . ?
 F7 C16 C15 C13 -1(2) . . . . ?
 O22 C18 C17 F9 -17(3) . . . . ?
 O22 C18 C17 F10 106(2) . . . . ?
 O22 C18 C17 F8 -135.4(19) . . . . ?
 O22 C18 C13 C15 -7(2) . . . . ?
 O21 C15 C13 C18 2(3) . . . . ?
 C17 C18 C13 C15 174(2) . . . . ?
 C16 C15 C13 C18 -175.0(13) . . . . ?
 Cu1 O1 C1 C60 -178.5(10) . . . . ?
 Cu1 O1 C1 C3 3(2) . . . . ?
 Cu1 O2 C4 C5 177.5(8) . . . . ?
 Cu1 O2 C4 C3 -3(2) . . . . ?
 Cu1 N1 C6 C7 178.3(13) . . . . ?
 F1 C60 C1 O1 137.1(19) . . . . ?
 F1 C60 C1 C3 -45(3) . . . . ?
 F4 C5 C4 O2 53.8(17) . . . . ?
 F4 C5 C4 C3 -125.8(17) . . . . ?
 F2 C60 C1 O1 -101(2) . . . . ?
 F2 C60 C1 C3 78(2) . . . . ?
 F3 C60 C1 O1 10(2) . . . . ?
 F3 C60 C1 C3 -171.8(18) . . . . ?
 F5 C5 C4 O2 -67.7(16) . . . . ?
 F5 C5 C4 C3 112.7(18) . . . . ?
 F6 C5 C4 O2 178.0(15) . . . . ?
 F6 C5 C4 C3 -2(2) . . . . ?
 O1 C1 C3 C4 -1(3) . . . . ?
 O2 C4 C3 C1 1(3) . . . . ?
 C8 C7 C6 N1 3(3) . . . . ?
 C5 C4 C3 C1 -179.8(15) . . . . ?
 C9 N2 C61 C58 137.2(18) . . . . ?
 C9 C8 C7 C6 -163.2(13) . . . . ?
 C60 C1 C3 C4 -178.9(17) . . . . ?
 C7 C8 C9 N2 126.9(15) 8_666 . . . ?
 C7 C8 C9 N2 -71(2) . . . . ?
 C7 C8 C7 C6 -1.5(11) 8_666 . . . ?
 C6 N1 C6 C7 -1.7(13) 8_666 . . . ?
 C58 C12 C11 C10 177.6(14) . . . . ?
 C13 C18 C17 F9 162.9(16) . . . . ?
 C13 C18 C17 F10 -74.6(18) . . . . ?
 C13 C18 C17 F8 44.3(19) . . . . ?
 C69 C14 C12 C58 -177.6(14) . . . . ?
 C69 C14 C12 C11 0.0 . . . . ?
 C14 C69 N3 Cu2 -167.3(19) . . . . ?
 C14 C69 N3 C10 0.0 . . . . ?
 C14 C12 C11 C10 0.0 . . . . ?
 C12 C58 C61 N2 161.8(16) . . . . ?
 C12 C11 C10 N3 0.0 . . . . ?
 C11 C10 N3 Cu2 165(2) . . . . ?
 C11 C10 N3 C69 0.0 . . . . ?
 N3 C69 C14 C12 0.0 . . . . ?
 O19 C2 C1A C1B 30.6 . . . . ?
 C2 O19 C1C C1B -11.9 . . . . ?
 C2 C1A C1B C1C -36.4 . . . . ?
 C1A C1B C1C O19 30.6 . . . . ?
 C1C O19 C2 C1A -12.0 . . . . ?
 C61 N2 C9 C8 162.1(13) . . . . ?
 C61 C58 C12 C14 93.3(19) . . . . ?
 C61 C58 C12 C11 -84(2) . . . . ?

_shelx_res_file
;
TITL rrepw209_a.res in P4(2)2(1)2
    rrepw209.res
    created by SHELXL-2018/3 at 16:03:27 on 12-Nov-2020
CELL 1.54184 27.1953 27.1953 21.3433 90 90 90
ZERR 2 0.0004 0.0004 0.0005 0 0 0
LATT -1
SYMM 0.5-Y,0.5+X,0.5+Z
SYMM -X,-Y,+Z
SYMM 0.5+Y,0.5-X,0.5+Z
SYMM 0.5+X,0.5-Y,0.5-Z
SYMM +Y,+X,-Z
SYMM 0.5-X,0.5+Y,0.5-Z
SYMM -Y,-X,-Z
SFAC C H Cu F Ga N O Ti
UNIT 448 684 6 72 4 12 190 28
DFIX 1.5 C35 C59
RIGU 0.002 0.002 N2 C8 C9 C58 C69 C14 C12 C11 C10 N3 N1 C7 C6
DFIX 1.45 N2 C61
RIGU O4 O3 C19 C20 C21 C22 C23 C23A C21A C22A
DFIX 1.45 N2 C9
SADI C20 C22 C20 C22A
SADI C20 C21 C20 C21A
SADI C20 C23 C20 C23A
SADI C16 C15 C18 C17 C60 C1 C5 C4
SADI F12 C16 F11 C16 F7 C16 F8 C17 F9 C17 F10 C17 F3 C60 F1 C60 F2 C60 F6 =
 C5 F5 C5 F4 C5
SADI O21 C15 O22 C18 O2 C4 O1 C1
SADI C17 C13 C13 C16
SADI 0.04 C26 C28 C26A C28A
SADI 0.04 C34 C36 C34 C36A
SADI 0.04 C24 C28 C24 C28A
SADI C40 C39 C40A C39A
SADI C35 C36 C35A C36A
SADI C25 C27 C25A C27A
SADI C38 C39 C38 C39A
SADI C39 C41 C39A C41A
SADI C39 C42 C39A C42A
SADI C35 C59 C35A C59A
SADI 0.04 C34 C59 C34 C59A
SADI 0.04 C40 C38 C40A C38
SADI 0.04 C36 C59 C36A C59A
SADI 0.04 C40 C41 C40A C41A
SADI 0.04 C40 C42 C40A C42A
SADI C24 C25 C24 C25A
SADI 0.04 C24 C26 C24 C26A
SADI 0.04 C38 C41 C38 C41A
SADI 0.04 C38 C42 C38 C42A
RIGU O12 C38 O11 C40 C39 C41 C42 C39A C42A C41A C40A
SADI 0.04 C41 C42 C41A C42A
SADI C34 C35 C34 C35A
SADI C35 C37 C35A C37A
SADI 0.04 C34 C37 C34 C37A
SADI C44 C43 C44A C43
SADI 0.04 C36 C37 C36A C37A
SADI C44 C45 C44A C45A
SADI C44 C46 C44A C46A
SADI 0.04 C37 C59 C37A C59A
SADI C44 C47 C44A C47A
SADI C25 C26 C25A C26A
SADI C25 C28 C25A C28A
SADI 0.04 C24 C27 C24 C27A
SADI 0.04 C43 C45 C43 C45A
SADI 0.04 C43 C46 C43 C46A
SADI 0.04 C43 C47 C43 C47A
SADI 0.04 C26 C27 C26A C27A
SADI 0.04 C45 C46 C45A C46A
SADI 0.04 C45 C47 C45A C47A
SADI 0.04 C27 C28 C27A C28A
RIGU C44 C45 C46 C47 C44A C47A C46A C45A O14 C43 O13
SADI 0.04 C46 C47 C46A C47A
RIGU O9 O10 C34 C35 C36 C37 C59 C59A C35A C37A C36A
SIMU C59 C59A C37 C37A C36 C36A
SIMU C45A C46 C46A C47 C47A C45
SIMU C27A C27 C28A C28 C26 C26A
SIMU 0.02 0.04 2 C25A C27 C27A C26A C26 C25 C28 C28A
RIGU 0.002 0.002 F9 F10 F8 C18 C17 C13 O22 F12 C16 F11 F7 C15 O21
SADI 0.04 O19 C1A O19 C1B
SADI 0.04 C1A C1C C2 C1B
SIMU 0.02 0.04 2 O19 C2 C1A C1B C1C
RIGU O19 C2 C1A C1B C1C
SADI O19 C2 O19 C1C
SADI C2 C1A C1A C1B C1B C1C
SIMU 0.02 0.04 2 C20 C21 C23 C23A C21A C22A C22
DFIX 2.5 C22A C21A
EADP Ti1 Ga1
EADP Ti2 Ga2
EADP Ti3 Ga3
EADP Ti4 Ga4
DFIX 1.5 C58 C61
DFIX 1.5 C12 C58
DFIX 2.5 C61 C12
DFIX 2.5 C58 C14
EXYZ Ti1 Ga1
EXYZ Ti2 Ga2
EXYZ Ti3 Ga3
EXYZ Ti4 Ga4

L.S. 25
PLAN  29
SIZE 0.34 0.36 0.16
CONF
BOND $H
MORE -1
fmap 2
acta
REM <olex2.extras>
REM <HklSrc "%.\\rrepw209.hkl">
REM </olex2.extras>

WGHT    0.141300
FVAR       0.14932   0.64416   0.48587   0.60598   0.64918   0.40024
PART 1
TI3   8    0.195832    0.620157    0.621454    10.87500    0.06697    0.06676 =
         0.06274   -0.00300    0.01126   -0.01447
TI2   8    0.258855    0.703498    0.702460    10.87500    0.07216    0.05904 =
         0.06198    0.00067    0.00299   -0.00429
TI1   8    0.339612    0.790090    0.664128    10.87500    0.08221    0.07747 =
         0.07229   -0.00776    0.00590   -0.02454
TI4   8    0.174456    0.606055    0.468852    10.87500    0.07748    0.08625 =
         0.06301   -0.00755    0.00837   -0.03069
PART 2
GA3   5    0.195832    0.620157    0.621454    10.12500    0.06697    0.06676 =
         0.06274   -0.00300    0.01126   -0.01447
GA2   5    0.258855    0.703498    0.702460    10.12500    0.07216    0.05904 =
         0.06198    0.00067    0.00299   -0.00429
GA1   5    0.339612    0.790090    0.664128    10.12500    0.08221    0.07747 =
         0.07229   -0.00776    0.00590   -0.02454
GA4   5    0.174456    0.606055    0.468852    10.12500    0.07748    0.08625 =
         0.06301   -0.00755    0.00837   -0.03069
PART 0
O25   7    0.307807    0.732376    0.656764    11.00000    0.05987    0.05608 =
         0.05618   -0.00429    0.00357   -0.00021
O24   7    0.221575    0.681132    0.638028    11.00000    0.05499    0.05750 =
         0.05771    0.00228    0.00294    0.00146
O23   7    0.211232    0.620238    0.537504    11.00000    0.05987    0.07165 =
         0.05667   -0.00602    0.00882   -0.01196
O26   7    0.342346    0.805318    0.581195    11.00000    0.08315    0.05782 =
         0.06222    0.00288   -0.00008   -0.01157
O4    7    0.128408    0.646137    0.605164    11.00000    0.05682    0.11939 =
         0.08198   -0.01862    0.01588   -0.01662
O15   7    0.406275    0.759220    0.662133    11.00000    0.06489    0.14373 =
         0.06503    0.02208   -0.00546   -0.02320
O7    7    0.174076    0.613676    0.713314    11.00000    0.09900    0.08449 =
         0.06442   -0.00491    0.01860   -0.02433
O11   7    0.295138    0.721012    0.784385    11.00000    0.09332    0.09975 =
         0.06466    0.00555   -0.00613   -0.02934
O8    7    0.209741    0.674716    0.763996    11.00000    0.09390    0.11671 =
         0.05005   -0.00483    0.01542   -0.03562
O9    7    0.258438    0.586374    0.646888    11.00000    0.09851    0.05349 =
         0.07716    0.00361    0.00681    0.00821
O10   7    0.295289    0.639245    0.708492    11.00000    0.07484    0.06959 =
         0.09824    0.02018   -0.02360   -0.00310
O13   7    0.223917    0.767349    0.712122    11.00000    0.07063    0.07469 =
         0.09782   -0.02283    0.01243    0.00066
O6    7    0.166481    0.551136    0.612844    11.00000    0.12920    0.08143 =
         0.07131   -0.00966    0.02576   -0.04231
O12   7    0.345765    0.780821    0.759908    11.00000    0.11407    0.10905 =
         0.06438   -0.00544    0.00406   -0.04511
O16   7    0.439319    0.774932    0.569685    11.00000    0.06829    0.12865 =
         0.06262    0.00778   -0.00164   -0.01384
O3    7    0.115792    0.642991    0.503326    11.00000    0.06052    0.14843 =
         0.07889    0.00513    0.00543   -0.02183
O5    7    0.147913    0.544844    0.512439    11.00000    0.13791    0.11141 =
         0.08699   -0.00563    0.01455   -0.06906
O18   7    0.417429    0.871981    0.600047    11.00000    0.15154    0.11793 =
         0.06648   -0.01406    0.00902   -0.08045
O14   7    0.276605    0.824955    0.681812    11.00000    0.12948    0.05443 =
         0.09415   -0.00396    0.03087    0.00061
O17   7    0.374292    0.854978    0.685836    11.00000    0.19347    0.11559 =
         0.07694   -0.02169    0.02568   -0.08567
PART 1
C40   1    0.396948    0.774818    0.865875    21.00000    0.12943    0.30142 =
         0.10222    0.02979   -0.05267   -0.09904
AFIX  33
H40A  2    0.393283    0.808292    0.852383    21.00000   -1.50000
H40B  2    0.410210    0.774208    0.907552    21.00000   -1.50000
H40C  2    0.418853    0.757881    0.837975    21.00000   -1.50000
AFIX   0
PART 0
C48   1    0.441331    0.757488    0.624002    11.00000    0.06735    0.10398 =
         0.05780    0.01061   -0.01283   -0.02384
C38   1    0.328048    0.750289    0.798272    11.00000    0.07037    0.07968 =
         0.06122   -0.00837   -0.00465   -0.00539
C29   1    0.179013    0.640332    0.760246    11.00000    0.06491    0.07085 =
         0.07356    0.00297    0.01520   -0.00592
C34   1    0.291012    0.598725    0.684419    11.00000    0.07609    0.06418 =
         0.07219    0.01092    0.01103    0.01225
C30   1    0.148480    0.630132    0.818524    11.00000    0.10258    0.10608 =
         0.06420   -0.00269    0.03088   -0.02048
C24   1    0.150608    0.527603    0.566649    11.00000    0.13745    0.08507 =
         0.08053    0.00162    0.02883   -0.05730
PART 1
C39   1    0.347669    0.749900    0.865430    21.00000    0.09074    0.17292 =
         0.04649   -0.00082   -0.00751   -0.03039
C44   1    0.198221    0.846556    0.731999    31.00000    0.09792    0.07439 =
         0.09153   -0.01826    0.01728    0.01562
C41   1    0.308639    0.778010    0.900420    21.00000    0.15808    0.25323 =
         0.09690   -0.07188   -0.02122    0.02417
AFIX  33
H41A  2    0.307431    0.811201    0.885181    21.00000   -1.50000
H41B  2    0.277297    0.762556    0.894057    21.00000   -1.50000
H41C  2    0.316313    0.778190    0.944323    21.00000   -1.50000
AFIX   0
PART 0
C43   1    0.235902    0.811788    0.705765    11.00000    0.09290    0.06373 =
         0.07242   -0.01288   -0.00863    0.01630
C19   1    0.102301    0.652508    0.557527    11.00000    0.05870    0.12721 =
         0.08762    0.00132    0.01522   -0.01420
C31   1    0.097731    0.609787    0.800470    11.00000    0.08911    0.14526 =
         0.11608    0.00699    0.03098   -0.02344
AFIX  33
H31A  2    0.079543    0.634571    0.778363    11.00000   -1.50000
H31B  2    0.101764    0.581488    0.774079    11.00000   -1.50000
H31C  2    0.080170    0.600586    0.837685    11.00000   -1.50000
AFIX   0
C49   1    0.489105    0.733985    0.646063    11.00000    0.07865    0.11870 =
         0.07950    0.01522   -0.01706   -0.01407
PART 1
C35   1    0.320916    0.554258    0.708056    51.00000    0.14688    0.08530 =
         0.11056    0.00314   -0.01198    0.04752
PART 0
C53   1    0.402509    0.882056    0.653117    11.00000    0.17889    0.10897 =
         0.09157   -0.01165    0.01496   -0.09076
C20   1    0.050369    0.673639    0.567660    11.00000    0.06286    0.24090 =
         0.12687    0.02855    0.02615    0.01033
PART 1
C25   1    0.121145    0.480892    0.576787    61.00000    0.16681    0.09955 =
         0.12274    0.00475    0.03760   -0.05566
PART 0
C50   1    0.506729    0.765273    0.701023    11.00000    0.08849    0.18292 =
         0.10659   -0.02250   -0.03890   -0.00302
AFIX  33
H50A  2    0.482419    0.764795    0.733631    11.00000   -1.50000
H50B  2    0.537099    0.752213    0.716792    11.00000   -1.50000
H50C  2    0.511754    0.798491    0.687215    11.00000   -1.50000
AFIX   0
C54   1    0.415106    0.932362    0.683973    11.00000    0.19989    0.15156 =
         0.11809   -0.04426    0.04146   -0.10914
C51   1    0.527414    0.734960    0.595240    11.00000    0.08189    0.14568 =
         0.09895    0.00956    0.00341   -0.00092
AFIX  33
H51A  2    0.532719    0.768271    0.581978    11.00000   -1.50000
H51B  2    0.557630    0.721546    0.611009    11.00000   -1.50000
H51C  2    0.516342    0.715685    0.560299    11.00000   -1.50000
AFIX   0
C55   1    0.369212    0.958038    0.707270    11.00000    0.24572    0.10234 =
         0.15647   -0.01352   -0.02714   -0.03925
AFIX  33
H55A  2    0.348716    0.966482    0.672264    11.00000   -1.50000
H55B  2    0.351537    0.936516    0.734908    11.00000   -1.50000
H55C  2    0.378284    0.987397    0.729408    11.00000   -1.50000
AFIX   0
C52   1    0.478790    0.682327    0.669390    11.00000    0.13816    0.11587 =
         0.13204    0.03898   -0.02478   -0.01657
AFIX  33
H52A  2    0.454218    0.683503    0.701650    11.00000   -1.50000
H52B  2    0.467167    0.662459    0.635289    11.00000   -1.50000
H52C  2    0.508455    0.668320    0.685999    11.00000   -1.50000
AFIX   0
C32   1    0.175057    0.589778    0.852845    11.00000    0.15042    0.21187 =
         0.12821    0.09750    0.03401    0.02530
AFIX  33
H32A  2    0.177772    0.561473    0.826192    11.00000   -1.50000
H32B  2    0.207330    0.600903    0.864302    11.00000   -1.50000
H32C  2    0.157030    0.581208    0.889943    11.00000   -1.50000
AFIX   0
PART 1
C26   1    0.077231    0.488424    0.611169    61.00000    0.11327    0.10185 =
         0.10791    0.02787    0.01106   -0.05781
AFIX  33
H26A  2    0.060327    0.457667    0.615997    61.00000   -1.50000
H26B  2    0.085076    0.501537    0.651715    61.00000   -1.50000
H26C  2    0.056530    0.511171    0.589095    61.00000   -1.50000
AFIX   0
PART 0
C56   1    0.450901    0.917063    0.736806    11.00000    0.14013    0.23403 =
         0.20284   -0.12533   -0.02488   -0.04707
AFIX  33
H56A  2    0.479054    0.901071    0.718886    11.00000   -1.50000
H56B  2    0.461307    0.945752    0.759413    11.00000   -1.50000
H56C  2    0.434560    0.894871    0.764913    11.00000   -1.50000
AFIX   0
PART 1
C21   1    0.025544    0.690139    0.509626    41.00000    0.07097    0.29856 =
         0.15599    0.04847    0.02074    0.04630
AFIX  33
H21A  2   -0.006450    0.702762    0.519754    41.00000   -1.50000
H21B  2    0.044725    0.715501    0.490094    41.00000   -1.50000
H21C  2    0.022258    0.662855    0.481395    41.00000   -1.50000
AFIX   0
C36   1    0.322091    0.511070    0.663245    51.00000    0.15541    0.06518 =
         0.10446    0.01085    0.01912    0.04132
AFIX  33
H36A  2    0.337946    0.520762    0.625003    51.00000   -1.50000
H36B  2    0.339987    0.484420    0.681958    51.00000   -1.50000
H36C  2    0.289087    0.500659    0.654380    51.00000   -1.50000
AFIX   0
C42   1    0.352074    0.697979    0.886098    21.00000    0.18811    0.19915 =
         0.07912    0.03196   -0.05071   -0.01608
AFIX  33
H42A  2    0.320228    0.682756    0.885475    21.00000   -1.50000
H42B  2    0.373743    0.680635    0.858306    21.00000   -1.50000
H42C  2    0.365100    0.696961    0.927883    21.00000   -1.50000
AFIX   0
C22   1    0.021297    0.633581    0.603813    41.00000    0.06860    0.30747 =
         0.15865    0.04567    0.04348   -0.03100
AFIX  33
H22A  2    0.039162    0.624424    0.640811    41.00000   -1.50000
H22B  2   -0.010341    0.646275    0.615489    41.00000   -1.50000
H22C  2    0.017084    0.605258    0.577509    41.00000   -1.50000
AFIX   0
PART 0
C33   1    0.142886    0.676017    0.857930    11.00000    0.19485    0.19020 =
         0.16739   -0.07826    0.12106   -0.07138
AFIX  33
H33A  2    0.125794    0.700705    0.834282    11.00000   -1.50000
H33B  2    0.124507    0.668387    0.895081    11.00000   -1.50000
H33C  2    0.174807    0.688082    0.869440    11.00000   -1.50000
AFIX   0
PART 1
C45   1    0.227015    0.874888    0.784165    31.00000    0.15825    0.14343 =
         0.14967   -0.07879   -0.00130   -0.00588
AFIX  33
H45A  2    0.256737    0.888220    0.766836    31.00000   -1.50000
H45B  2    0.206970    0.901136    0.800046    31.00000   -1.50000
H45C  2    0.235010    0.852697    0.817629    31.00000   -1.50000
AFIX   0
C27   1    0.149471    0.447060    0.621232    61.00000    0.20309    0.10409 =
         0.18510    0.00491    0.00506   -0.05960
AFIX  33
H27A  2    0.180728    0.438961    0.603056    61.00000   -1.50000
H27B  2    0.154511    0.463503    0.660512    61.00000   -1.50000
H27C  2    0.130950    0.417485    0.628021    61.00000   -1.50000
AFIX   0
C23   1    0.054326    0.719916    0.608832    41.00000    0.09769    0.24483 =
         0.18219   -0.00791    0.05244    0.06736
AFIX  33
H23A  2    0.070244    0.711702    0.647590    41.00000   -1.50000
H23B  2    0.073209    0.744489    0.587296    41.00000   -1.50000
H23C  2    0.021993    0.732428    0.617298    41.00000   -1.50000
AFIX   0
C46   1    0.151280    0.824154    0.753343    31.00000    0.08844    0.09153 =
         0.24734    0.01118    0.04475    0.02429
AFIX  33
H46A  2    0.158035    0.799504    0.784368    31.00000   -1.50000
H46B  2    0.130639    0.849150    0.771147    31.00000   -1.50000
H46C  2    0.134841    0.809335    0.718302    31.00000   -1.50000
AFIX   0
C28   1    0.109866    0.456929    0.513421    61.00000    0.21443    0.10680 =
         0.15890   -0.02985    0.04458   -0.09050
AFIX  33
H28A  2    0.139952    0.452075    0.490720    61.00000   -1.50000
H28B  2    0.094143    0.425763    0.520113    61.00000   -1.50000
H28C  2    0.088438    0.477934    0.489730    61.00000   -1.50000
AFIX   0
C37   1    0.373447    0.576532    0.713361    51.00000    0.13058    0.13591 =
         0.43184   -0.00977   -0.10411    0.05167
AFIX  33
H37A  2    0.372883    0.603925    0.741721    51.00000   -1.50000
H37B  2    0.395714    0.551972    0.728815    51.00000   -1.50000
H37C  2    0.384158    0.587442    0.672819    51.00000   -1.50000
AFIX   0
C47   1    0.180443    0.883383    0.684656    31.00000    0.11970    0.10311 =
         0.14065    0.01262    0.02397    0.04762
AFIX  33
H47A  2    0.208076    0.900561    0.667209    31.00000   -1.50000
H47B  2    0.163049    0.866650    0.651833    31.00000   -1.50000
H47C  2    0.158848    0.906466    0.704678    31.00000   -1.50000
AFIX   0
PART 0
C57   1    0.437364    0.966027    0.631894    11.00000    0.46828    0.20432 =
         0.20808   -0.09416    0.12800   -0.25256
AFIX  33
H57A  2    0.466723    0.951170    0.615603    11.00000   -1.50000
H57B  2    0.413879    0.969998    0.598696    11.00000   -1.50000
H57C  2    0.445168    0.997601    0.649375    11.00000   -1.50000
AFIX   0

CU2   3    0.500000    0.500000    0.500000    10.25000    0.05839    0.05839 =
         0.06430    0.00000    0.00000    0.01290
PART -1
F11   4    0.631424    0.571556    0.595364    10.50000    0.07306    0.15261 =
         0.13053   -0.02283   -0.02579   -0.00886
F9    4    0.431052    0.437853    0.695667    10.50000    0.11896    0.21986 =
         0.10182    0.03091   -0.01657   -0.04548
F10   4    0.506012    0.432113    0.719571    10.50000    0.10736    0.18471 =
         0.17724    0.09817    0.01906    0.04483
F8    4    0.463405    0.491801    0.748007    10.50000    0.21001    0.17915 =
         0.08074   -0.01741    0.02861    0.00734
F12   4    0.581219    0.629395    0.594137    10.50000    0.14489    0.09235 =
         0.17055   -0.02635   -0.03195   -0.01728
F7    4    0.596131    0.589862    0.680649    10.50000    0.14955    0.23330 =
         0.09901   -0.03821   -0.02662   -0.06667
O22   7    0.469727    0.475289    0.592332    10.50000    0.07292    0.09059 =
         0.07418   -0.01281   -0.01060    0.01957
C18   1    0.489130    0.488763    0.641837    10.50000    0.06305    0.08451 =
         0.07027   -0.01100   -0.00999    0.02890
O21   7    0.541964    0.546637    0.545056    10.50000    0.06664    0.08371 =
         0.07151   -0.01661   -0.01338    0.02265
C17   1    0.471878    0.461948    0.701659    10.50000    0.08719    0.12016 =
         0.06912    0.00299   -0.01477    0.01469
C16   1    0.588147    0.585456    0.619616    10.50000    0.09106    0.10841 =
         0.09751   -0.02684   -0.02353    0.00119
C15   1    0.547358    0.549501    0.603661    10.50000    0.06478    0.07624 =
         0.07226   -0.01802   -0.01664    0.02855
PART 0
CU1   3    0.092664    0.907336    0.500000    10.50000    0.13011    0.13011 =
         0.08846    0.03712    0.03712    0.07537
F1    4   -0.029330    0.868457    0.674664    11.00000    0.11725    0.54146 =
         0.09573   -0.00527    0.02630   -0.00602
F4    4   -0.005081    0.789398    0.405280    11.00000    0.13262    0.42895 =
         0.12204   -0.00367    0.00896   -0.02510
F2    4    0.028478    0.820644    0.683376    11.00000    0.33440    0.48480 =
         0.15836    0.17579    0.04436    0.01590
F3    4    0.042010    0.890915    0.697873    11.00000    0.15000    0.72717 =
         0.08733    0.07498    0.01771   -0.04410
F5    4   -0.051908    0.852333    0.407944    11.00000    0.17155    0.50360 =
         0.19064    0.07617   -0.08630    0.05774
F6    4   -0.062562    0.797505    0.472826    11.00000    0.12401    0.61396 =
         0.12318    0.02210    0.00778   -0.10000
O1    7    0.066705    0.892536    0.582638    11.00000    0.10903    0.19057 =
         0.08757    0.05484    0.01797    0.06194
O2    7    0.040763    0.866845    0.459226    11.00000    0.08742    0.22950 =
         0.08656    0.04348    0.01770    0.06076
N1    6    0.149636    0.850364    0.500000    10.50000    0.08172    0.08172 =
         0.08482    0.02155    0.02155    0.03425
PART -1
N2    6    0.270538    0.706145    0.520866    10.50000    0.10211    0.11628 =
         0.10239    0.05789    0.03169    0.05862
AFIX  23
H2A   2    0.242455    0.689597    0.517157    10.50000   -1.20000
H2B   2    0.278598    0.709584    0.561043    10.50000   -1.20000
AFIX   0
PART 0
C8    1    0.222207    0.777793    0.500000    10.50000    0.08266    0.08266 =
         0.08921    0.00114    0.00114    0.03366
C5    1   -0.028131    0.820001    0.442287    11.00000    0.07410    0.40622 =
         0.10811    0.06284   -0.01290   -0.00770
PART -1
C9    1    0.270543    0.749582    0.488742    10.50000    0.07194    0.05032 =
         0.11591    0.00772    0.01891    0.00925
AFIX  23
H9A   2    0.274371    0.743124    0.444312    10.50000   -1.20000
H9B   2    0.298113    0.769545    0.502319    10.50000   -1.20000
AFIX   0
PART 0
C60   1    0.015703    0.863119    0.661330    11.00000    0.11185    0.50488 =
         0.10379    0.14495   -0.01436    0.00659
C7    1    0.175472    0.768466    0.480110    11.00000    0.09182    0.10246 =
         0.19481   -0.02312   -0.01158    0.02853
AFIX  43
H7    2    0.166821    0.737568    0.465041    11.00000   -1.20000
AFIX   0
C6    1    0.140844    0.806447    0.482895    11.00000    0.07960    0.09395 =
         0.25533   -0.00552    0.01393    0.02174
AFIX  43
H6    2    0.108747    0.798956    0.471278    11.00000   -1.20000
AFIX   0
C1    1    0.028986    0.868577    0.593695    11.00000    0.08296    0.30403 =
         0.08062    0.07324    0.00786    0.04194
C4    1    0.006707    0.846302    0.487002    11.00000    0.07622    0.29688 =
         0.09895    0.07444    0.01777    0.04697
C3    1   -0.002145    0.844787    0.551838    11.00000    0.10589    0.35934 =
         0.10576    0.07999    0.00938    0.01079
AFIX  43
H3    2   -0.029227    0.827618    0.566978    11.00000   -1.20000
AFIX   0
PART -1
C58   1    0.338058    0.663449    0.534380    10.50000    0.08032    0.11722 =
         0.07426    0.00536    0.00845    0.04601
AFIX  23
H58A  2    0.311401    0.651155    0.560193    10.50000   -1.20000
H58B  2    0.353778    0.690265    0.556669    10.50000   -1.20000
AFIX   0

PART 1
C59   1    0.295687    0.538059    0.768168    51.00000    0.39549    0.18197 =
         0.08976    0.07007    0.06901    0.16701
AFIX  33
H59A  2    0.294668    0.565091    0.797065    51.00000   -1.50000
H59B  2    0.262781    0.527547    0.758911    51.00000   -1.50000
H59C  2    0.313681    0.511309    0.786489    51.00000   -1.50000
AFIX   0

PART -1
C13   1    0.524064    0.524844    0.651457    10.50000    0.07014    0.08950 =
         0.06997   -0.01518   -0.01490    0.02564
AFIX  43
H13   2    0.532283    0.532905    0.692487    10.50000   -1.20000
AFIX  66
C69   1    0.458611    0.597082    0.506251    10.50000    0.04804    0.03104 =
         0.15170   -0.01676    0.00712    0.00966
AFIX  43
H69   2    0.491888    0.604589    0.503214    10.50000   -1.20000
AFIX  65
C14   1    0.424713    0.634052    0.518771    10.50000    0.05953    0.06007 =
         0.15282   -0.02313   -0.01834    0.02973
AFIX  43
H14   2    0.435311    0.666294    0.524111    10.50000   -1.20000
AFIX  65
C12   1    0.374976    0.622833    0.523311    10.50000    0.05842    0.10732 =
         0.05218   -0.00215   -0.00269    0.02980
C11   1    0.359135    0.574643    0.515330    10.50000    0.07511    0.09768 =
         0.11797    0.02842    0.03149    0.01798
AFIX  43
H11   2    0.325857    0.567137    0.518367    10.50000   -1.20000
AFIX  65
C10   1    0.393032    0.537673    0.502810    10.50000    0.05656    0.09002 =
         0.15856    0.01044    0.01724    0.00358
AFIX  43
H10   2    0.382434    0.505430    0.497470    10.50000   -1.20000
AFIX  65
N3    6    0.442770    0.548891    0.498270    10.50000    0.06104    0.04515 =
         0.07584   -0.02014    0.00564   -0.00646
AFIX   0

PART 2
C39A  1    0.349184    0.749736    0.864205   -21.00000    0.10064    0.09116 =
         0.05837    0.00343   -0.00886   -0.01499
C42A  1    0.313550    0.725004    0.906524   -21.00000    0.20354    0.24188 =
         0.06482    0.01014    0.01719   -0.10570
AFIX  33
H42D  2    0.283559    0.743594    0.907824   -21.00000   -1.50000
H42E  2    0.306845    0.692505    0.891183   -21.00000   -1.50000
H42F  2    0.327220    0.722932    0.947909   -21.00000   -1.50000
AFIX   0
C41A  1    0.355425    0.802978    0.882130   -21.00000    0.20175    0.11231 =
         0.07951   -0.02781   -0.03652   -0.02016
AFIX  33
H41D  2    0.378543    0.818289    0.854295   -21.00000   -1.50000
H41E  2    0.324313    0.819491    0.879152   -21.00000   -1.50000
H41F  2    0.367394    0.805066    0.924361   -21.00000   -1.50000
AFIX   0
C40A  1    0.397333    0.723324    0.859128   -21.00000    0.15308    0.19623 =
         0.05640    0.01183   -0.02657    0.06375
AFIX  33
H40D  2    0.418680    0.741008    0.831279   -21.00000   -1.50000
H40E  2    0.412281    0.721230    0.899787   -21.00000   -1.50000
H40F  2    0.391906    0.690803    0.843062   -21.00000   -1.50000
AFIX   0
C44A  1    0.206105    0.854990    0.725056   -31.00000    0.12909    0.10570 =
         0.11155   -0.02145   -0.01401    0.06499
C47A  1    0.218792    0.901041    0.692814   -31.00000    0.22816    0.10384 =
         0.23870    0.02175    0.05044    0.08772
AFIX  33
H47D  2    0.251449    0.910866    0.704431   -31.00000   -1.50000
H47E  2    0.217315    0.896073    0.648323   -31.00000   -1.50000
H47F  2    0.195897    0.926258    0.704634   -31.00000   -1.50000
AFIX   0
C46A  1    0.155528    0.844377    0.703060   -31.00000    0.12501    0.20373 =
         0.13298   -0.05428   -0.01111    0.07744
AFIX  33
H46D  2    0.144054    0.814482    0.721991   -31.00000   -1.50000
H46E  2    0.134172    0.870978    0.714624   -31.00000   -1.50000
H46F  2    0.155590    0.840794    0.658313   -31.00000   -1.50000
AFIX   0
C45A  1    0.213565    0.854887    0.797050   -31.00000    0.14481    0.19865 =
         0.10134   -0.06968    0.00931    0.07326
AFIX  33
H45D  2    0.204326    0.823408    0.813654   -31.00000   -1.50000
H45E  2    0.247501    0.861186    0.806479   -31.00000   -1.50000
H45F  2    0.193487    0.880004    0.815609   -31.00000   -1.50000
AFIX   0
C23A  1    0.039458    0.692238    0.632868   -41.00000    0.09345    0.28583 =
         0.15063    0.01891    0.06297    0.07001
AFIX  33
H23D  2    0.048663    0.667700    0.663001   -41.00000   -1.50000
H23E  2    0.057830    0.721788    0.640445   -41.00000   -1.50000
H23F  2    0.004946    0.699048    0.636609   -41.00000   -1.50000
AFIX   0
C21A  1    0.038175    0.707449    0.515164   -41.00000    0.06556    0.25392 =
         0.16340    0.04102    0.00027    0.03098
AFIX  33
H21D  2    0.046519    0.692106    0.476076   -41.00000   -1.50000
H21E  2    0.003625    0.714666    0.515843   -41.00000   -1.50000
H21F  2    0.056509    0.737407    0.519679   -41.00000   -1.50000
AFIX   0
C22A  1    0.018391    0.625869    0.563217   -41.00000    0.06660    0.30629 =
         0.19823    0.04801    0.04719   -0.05208
AFIX  33
H22D  2    0.026520    0.604291    0.597274   -41.00000   -1.50000
H22E  2   -0.015805    0.634444    0.565488   -41.00000   -1.50000
H22F  2    0.024858    0.609591    0.524165   -41.00000   -1.50000
AFIX   0
C59A  1    0.363133    0.586874    0.761769   -51.00000    0.14338    0.19486 =
         0.11613   -0.01973   -0.06860    0.10369
AFIX  33
H59D  2    0.341548    0.584711    0.797252   -51.00000   -1.50000
H59E  2    0.391885    0.567246    0.769218   -51.00000   -1.50000
H59F  2    0.372650    0.620508    0.755491   -51.00000   -1.50000
AFIX   0
C35A  1    0.336454    0.567935    0.703153   -51.00000    0.08620    0.08594 =
         0.07948    0.02239    0.00748    0.02951
C37A  1    0.368477    0.570274    0.645038   -51.00000    0.08146    0.21526 =
         0.11936    0.04828    0.03596    0.06517
AFIX  33
H37D  2    0.380416    0.603213    0.639536   -51.00000   -1.50000
H37E  2    0.395810    0.548238    0.649714   -51.00000   -1.50000
H37F  2    0.349473    0.560853    0.609085   -51.00000   -1.50000
AFIX   0
C36A  1    0.315937    0.516809    0.715372   -51.00000    0.20537    0.09919 =
         0.17542    0.09746   -0.02230    0.02072
AFIX  33
H36D  2    0.296036    0.517394    0.752515   -51.00000   -1.50000
H36E  2    0.296242    0.506686    0.680343   -51.00000   -1.50000
H36F  2    0.342579    0.494072    0.720973   -51.00000   -1.50000
AFIX   0
C25A  1    0.137760    0.473507    0.577168   -61.00000    0.18453    0.08217 =
         0.09709   -0.01295    0.03625   -0.07911
C26A  1    0.092808    0.470936    0.610640   -61.00000    0.18612    0.09508 =
         0.15109    0.00616    0.02335   -0.04610
AFIX  33
H26D  2    0.084282    0.437117    0.617584   -61.00000   -1.50000
H26E  2    0.096377    0.487323    0.650218   -61.00000   -1.50000
H26F  2    0.067325    0.486626    0.586784   -61.00000   -1.50000
AFIX   0
C28A  1    0.137885    0.442630    0.516965   -61.00000    0.20238    0.08037 =
         0.13424   -0.04321    0.04258   -0.04996
AFIX  33
H28D  2    0.169145    0.445851    0.496477   -61.00000   -1.50000
H28E  2    0.132247    0.408733    0.527260   -61.00000   -1.50000
H28F  2    0.112342    0.453996    0.489504   -61.00000   -1.50000
AFIX   0
C27A  1    0.174768    0.450882    0.623046   -61.00000    0.18902    0.06024 =
         0.20894   -0.00204    0.03069   -0.04097
AFIX  33
H27D  2    0.206911    0.450921    0.604454   -61.00000   -1.50000
H27E  2    0.175333    0.469855    0.660970   -61.00000   -1.50000
H27F  2    0.165233    0.417704    0.632443   -61.00000   -1.50000
AFIX   6

PART -2
O19   7    0.229590    0.877114    0.982330    10.50000    0.31665    0.38120 =
         0.23329   -0.16938    0.15106   -0.13404
C2    1    0.212957    0.828206    0.996264    10.50000    0.33217    0.39492 =
         0.23216   -0.14702    0.15403   -0.12494
AFIX  23
H2C   2    0.224372    0.818055    1.037333    10.50000   -1.20000
H2D   2    0.225253    0.805125    0.965358    10.50000   -1.20000
AFIX   5
C1A   1    0.156658    0.830052    0.994607    10.50000    0.33193    0.41110 =
         0.21706   -0.14213    0.17883   -0.12643
AFIX  23
H1AA  2    0.143177    0.838877    1.035153    10.50000   -1.20000
H1AB  2    0.142840    0.798856    0.981359    10.50000   -1.20000
AFIX   5
C1B   1    0.147345    0.870522    0.945818    10.50000    0.33178    0.40491 =
         0.20290   -0.15871    0.14451   -0.13058
AFIX  23
H1BA  2    0.149299    0.857711    0.903477    10.50000   -1.20000
H1BB  2    0.115547    0.885944    0.951959    10.50000   -1.20000
AFIX   5
C1C   1    0.189427    0.906378    0.959485    10.50000    0.34284    0.38385 =
         0.22876   -0.16697    0.13295   -0.12970
AFIX  23
H1CA  2    0.198908    0.923729    0.921660    10.50000   -1.20000
H1CB  2    0.179495    0.930298    0.990731    10.50000   -1.20000
AFIX   0

PART 0
O20   7    0.500000    0.500000    1.000000    10.25000    0.32506

PART -1
C61   1    0.318320    0.681549    0.475163    10.50000    0.12484    0.10652 =
         0.08243    0.01061   -0.00709    0.06607
AFIX  23
H61A  2    0.308089    0.655958    0.446314    10.50000   -1.20000
H61B  2    0.338691    0.705961    0.454568    10.50000   -1.20000
AFIX   0
HKLF 4


REM  rrepw209_a.res in P4(2)2(1)2
REM wR2 = 0.2051, GooF = S = 1.015, Restrained GooF = 1.018 for all data
REM R1 = 0.0667 for 11989 Fo > 4sig(Fo) and 0.0858 for all 16251 data
REM 1138 parameters refined using 886 restraints

END

WGHT      0.1412      0.0000

REM Highest difference peak  1.094,  deepest hole -0.535,  1-sigma level  0.080
Q1    1   0.5000  0.5000  1.0795  10.50000  0.05    1.09
Q2    1   0.5403  0.4597  1.0000  10.50000  0.05    0.85
Q3    1   0.4714  0.5317  1.0461  11.00000  0.05    0.79
Q4    1   0.1837  0.7724  0.5425  11.00000  0.05    0.61
Q5    1   0.1515  0.8091  0.5412  11.00000  0.05    0.44
Q6    1   0.1489  0.9068  0.9419  11.00000  0.05    0.37
Q7    1   0.1230  0.8601  0.9614  11.00000  0.05    0.31
Q8    1   0.1177  0.8928  0.9330  11.00000  0.05    0.31
Q9    1   0.1927  0.6414  0.8850  11.00000  0.05    0.30
Q10   1   0.0257  0.9081  0.3956  11.00000  0.05    0.30
Q11   1   0.4968  0.9279  0.6487  11.00000  0.05    0.29
Q12   1   0.0930  0.9099  0.9328  11.00000  0.05    0.28
Q13   1   0.1225  0.7421  0.6578  11.00000  0.05    0.26
Q14   1   0.4811  0.9354  0.6292  11.00000  0.05    0.25
Q15   1   0.1547  0.8184  0.7817  11.00000  0.05    0.24
Q16   1  -0.0001  0.9289  0.5816  11.00000  0.05    0.24
Q17   1   0.1154  0.7247  0.7061  11.00000  0.05    0.23
Q18   1   0.1327  0.7639  0.6121  11.00000  0.05    0.22
Q19   1  -0.0021  0.9184  0.6929  11.00000  0.05    0.22
Q20   1   0.2928  0.9265  0.6553  11.00000  0.05    0.22
Q21   1   0.2594  0.6600  0.6705  11.00000  0.05    0.22
Q22   1   0.0054  0.9185  0.5322  11.00000  0.05    0.22
Q23   1   0.2975  0.7002  0.9100  11.00000  0.05    0.22
Q24   1   0.2988  0.7337  0.5341  11.00000  0.05    0.22
Q25   1   0.4789  0.5225  0.8077  11.00000  0.05    0.21
Q26   1   0.3664  0.8483  0.7616  11.00000  0.05    0.21
Q27   1   0.5019  0.4780  0.7517  11.00000  0.05    0.21
Q28   1   0.5000  0.5000  0.5852  10.50000  0.05    0.21
Q29   1   0.2025  0.8334  1.0103  11.00000  0.05    0.20
;
_shelx_res_checksum                63064
_shelx_hkl_file
;
   0   0  -1    2.38    0.25
   0   0  -2   61.01    3.88
   0   0   2   65.44    3.89
   0   0   3    0.54    0.59
   0   0   4  245.03   14.86
   0   0   5   -0.22    0.93
   0   0   6 5871.64  351.34
   0   0   7    0.31    0.95
   0   0   8  230.54   14.25
   0   0   9    0.14    1.13
   0   0  10 2990.69  179.39
   0   0  11   -0.69    1.36
   0   0 -12   11.81    1.37
   0   0 -13    0.45    0.84
   0   0 -14    5.03    1.00
   0   0 -15   -0.29    2.49
   0   0 -16   10.16    2.93
   0   0 -17    1.46    2.75
   0   0 -18    0.82    2.83
   0   0 -19    1.50    3.08
   0   0 -20   19.00    3.65
   0   0 -21    1.07    3.24
   0   0 -22   23.01    3.70
   0   0 -23   -0.22    2.63
   0   0 -24   45.59    4.11
  -1   0   0    0.45    0.11
  -1   0  -1   53.57    3.24
  -1   0   1   57.49    3.23
   0  -1   1   50.91    3.24
   0   1  -1   51.78    3.23
   0   1   1   51.66    3.24
   0   1  -2    2.25    0.38
  -1   0   2    2.54    0.48
   1   0  -2    2.36    0.45
   0   1   2    2.15    0.42
   1   0  -2    2.55    0.43
   0  -1   2    2.44    0.44
   0   1   3  747.96   46.54
   0  -1   3  787.82   46.55
   1   0  -3  830.03   46.56
   1   0  -3  773.74   46.55
  -1   0   3  744.10   46.55
   1   0  -4 1943.58  112.53
   1   0  -4 1897.12  112.52
   0   1   4 1820.48  112.52
  -1   0   4 1866.54  112.52
   0  -1   4 1869.28  112.52
   1   0  -5  104.22    6.57
  -1   0   5  101.16    6.58
   0  -1   5  109.28    6.58
   0   1   5  104.06    6.57
   1   0   6  728.75   43.52
   0  -1   6  727.75   43.52
  -1   0   6  708.58   43.52
   0   1   6  724.78   43.52
   0   1   7  211.72   13.40
  -1   0   7  211.17   13.40
   0  -1   7  220.04   13.42
   1   0   7  227.07   13.42
   1   0   8  395.85   23.18
   0   1   8  377.61   23.17
   0  -1   8  376.51   23.16
  -1   0   8  369.44   23.17
   0   1   9    7.35    1.38
  -1   0   9    8.14    1.43
   0  -1   9    8.76    1.42
   1   0   9   10.80    1.48
  -1   0 -10  313.91   19.47
   0  -1 -10  307.52   19.41
   0  -1  10  325.24   19.72
   0   1  10  330.91   19.74
  -1   0  10  320.65   19.72
   1   0  10  333.20   19.73
  -1   0 -11   63.41    4.59
   0  -1 -11   67.14    4.54
   0  -1  11   70.76    4.96
   1   0  11   77.77    5.00
   0   1  11   73.94    4.97
   0  -1 -12    1.40    0.82
  -1   0 -12    0.39    0.90
  -1   0 -13    8.48    1.24
   0  -1 -13    7.40    1.09
   0   1 -13    6.57    1.19
   1   0 -13    7.38    1.15
   1   0 -14  219.92   14.08
   0   1 -14  233.07   14.20
  -1   0 -14  230.05   14.14
  -1   0 -15    6.63    2.63
   1   0 -15    3.59    2.39
   0   1 -15    2.53    2.48
   1   0 -16    8.35    2.71
   0   1 -16   10.86    2.95
  -1   0 -16   12.60    2.94
  -1   0 -17   16.93    3.23
   1   0 -17   11.47    2.99
   0   1 -17   14.35    3.28
   0   1 -18   12.49    3.24
  -1   0 -18   14.07    3.20
   1   0 -18   12.93    3.32
  -1   0 -19    4.98    3.18
   1   0 -19    4.64    3.11
   0   1 -19    3.17    3.19
   1   0 -20   17.50    3.60
  -1   0 -20   17.47    3.60
   0   1 -20   18.27    3.71
   1   0 -21    7.92    3.48
   0   1 -21    4.90    3.48
  -1   0 -21    9.06    3.38
   0   1 -22   -1.73    2.99
   1   0 -22   -0.91    3.03
  -1   0 -22    2.24    3.09
  -1   0 -23    0.07    2.65
   0   1 -23   -1.09    2.68
   1   0 -23    5.11    2.76
  -1   0 -24    1.11    2.38
   0   1 -24    0.37    2.42
   1   0 -24    3.52    2.52
   1   0 -25   -0.05    1.96
  -1   0 -27    0.78    0.35
  -1  -1   0 2335.26  139.65
  -1  -1   1 9999.00  597.82
   1  -1  -2  302.14   18.90
   1   1  -2  326.08   18.90
  -1  -1   2  313.87   18.90
  -1   1   2  308.87   18.90
   1   1  -2  320.35   18.89
  -1  -1  -3 1104.86   59.87
   1  -1  -3  943.25   59.91
   1   1  -3 1020.80   59.92
   1  -1  -3  976.02   59.92
  -1  -1   3  939.41   59.92
  -1   1   3  969.58   59.92
   1   1  -3 1001.12   59.91
  -1  -1  -4 1523.27   87.05
   1  -1  -4 1440.58   87.11
  -1  -1   4 1402.84   87.12
   1   1  -4 1425.01   87.12
  -1   1   4 1439.65   87.13
   1  -1  -5 3963.91  236.87
   1   1  -5 4019.62  236.87
  -1  -1   5 3997.32  236.88
  -1   1   5 3851.47  236.87
  -1  -1   6  308.93   18.57
   1  -1   6  311.38   18.57
   1   1   6  301.95   18.56
  -1   1   6  296.71   18.56
  -1  -1   7  219.68   13.99
   1   1   7  235.44   14.01
   1  -1   7  227.38   14.00
  -1   1   7  226.00   14.00
   1  -1   8   98.65    5.88
  -1  -1   8   95.39    5.89
   1   1   8  100.28    5.91
  -1   1   8   93.35    5.88
  -1  -1  -9   67.46    4.97
  -1  -1   9   78.70    5.29
  -1   1   9   83.50    5.30
   1   1   9   84.56    5.31
   1  -1   9   85.62    5.31
  -1  -1 -10  225.21   14.40
  -1   1  10  242.76   14.70
   1  -1  10  232.76   14.67
  -1  -1  10  247.15   14.72
   1   1  10  235.09   14.67
   1  -1 -11   62.40    4.54
  -1  -1 -11   66.16    4.61
   1  -1  11   84.34    5.08
   1   1  11   83.39    5.06
  -1   1 -12  171.46   10.81
   1  -1 -12  170.51   10.68
  -1  -1 -12  173.77   10.72
  -1  -1 -13  127.29    8.08
  -1   1 -13  125.22    8.19
   1  -1 -13  128.38    8.04
  -1   1 -14   33.25    2.60
   1   1 -14   30.30    2.55
  -1   1 -15   20.29    3.26
   1   1 -15   19.52    3.16
  -1   1 -16    9.33    3.04
   1   1 -16    6.78    2.71
   1   1 -17   85.02    6.91
  -1   1 -17   99.22    6.98
   1   1 -18    0.63    2.96
  -1   1 -18    0.83    2.97
  -1   1 -19   34.47    4.17
   1   1 -19   30.21    4.09
  -1   1 -20   55.82    5.26
   1   1 -20   54.31    5.19
  -1   1 -21   69.04    5.87
   1   1 -21   69.55    5.99
  -1   1 -22   10.74    3.19
   1   1 -22    8.28    3.01
   1   1 -23    0.36    2.74
  -1   1 -23   -0.07    2.79
   1   1 -24    2.88    2.47
  -1   1 -24    1.60    2.44
   1   1 -25    9.21    2.18
  -2   0   0 3166.88  189.39
  -2   0   1    4.98    0.39
  -2   0  -1    5.83    0.46
   2   0  -1    3.89    0.43
   0   2   1    3.36    0.36
   0   2   2 3661.89  229.58
  -2   0   2 3984.13  229.56
   0  -2  -3  181.88   10.33
   0   2   3  156.42   10.43
   2   0  -3  169.95   10.46
   2   0  -3  158.54   10.44
   0   2   4   67.38    4.87
   2   0  -4   68.60    4.90
   2   0  -4   74.43    4.90
   0  -2  -5  508.37   29.58
   0   2   5  468.64   29.72
   2   0  -5  474.40   29.73
   2   0  -5  500.57   29.75
   0  -2  -6  346.07   21.44
   2   0  -6  369.43   21.64
   0   2   6  367.30   21.64
   0  -2  -7  162.21   10.22
   0   2   7  170.32   10.46
   2   0  -7  179.22   10.48
  -2   0  -8  105.50    6.12
   0  -2  -8   95.44    5.96
   0   2   8   86.03    6.19
   2   0   8   93.60    6.23
   0  -2  -9   65.62    4.38
  -2   0  -9   70.40    4.53
   2   0   9   69.17    4.76
   0   2   9   72.11    4.75
  -2   0 -10   42.33    3.35
   0  -2 -10   43.23    3.18
   0   2  10   63.13    3.80
   2   0  10   57.60    3.73
   0  -2 -11  349.53   22.73
  -2   0 -11  356.18   22.87
   2   0  11  428.59   23.22
   0   2  11  421.85   23.21
  -2   0 -12  563.72   33.35
   0  -2 -12  539.86   33.17
  -2   0 -13   30.30    2.43
   0   2 -14   13.80    1.64
  -2   0 -14   13.59    1.54
   0   2 -15    0.24    1.07
   2   0 -15   -0.21    2.31
   0   2 -15   -1.73    2.53
   0  -2 -15   -1.67    2.62
  -2   0 -15   -0.53    2.60
   0   2 -16  134.88    9.42
  -2   0 -16  147.93    9.55
   2   0 -16  132.39    9.35
   2   0 -17    3.49    2.68
   0   2 -17    1.20    2.83
  -2   0 -17    2.83    2.89
   0   2 -18   12.94    3.19
   2   0 -18   11.08    3.20
  -2   0 -18   13.62    3.25
   0   2 -19    4.81    3.21
  -2   0 -19    0.38    3.13
   2   0 -19    0.18    3.19
   2   0 -20   16.81    3.59
  -2   0 -20   11.26    3.52
   0   2 -20   17.39    3.58
   2   0 -21   -0.09    3.30
   0   2 -21    3.44    3.22
  -2   0 -21   -1.80    3.29
   2   0 -22   31.24    4.12
  -2   0 -22   36.67    4.21
   0   2 -22   36.28    4.18
   2   0 -23    0.36    2.57
   0   2 -23    1.58    2.61
  -2   0 -23    1.76    2.74
   0   2 -24    4.72    2.41
   2   0 -24    5.51    2.52
  -2   0 -24    6.02    2.43
   2   0 -25   -2.13    1.93
   2   1 -25    0.10    2.00
  -1   2 -24    2.36    2.45
   2   1 -24    2.37    2.42
  -1   2 -23    2.02    2.59
   2   1 -23    2.73    2.76
  -1   2 -22   12.66    3.36
   2   1 -22   10.65    3.27
   2   1 -21   24.46    3.86
  -1   2 -21   26.06    4.03
   2   1 -20    9.60    3.35
  -1   2 -20    9.99    3.45
   2   1 -19    5.85    3.24
  -1   2 -19    5.69    3.15
  -1   2 -18   10.22    3.10
   2   1 -18    3.97    2.85
  -1   2 -17   24.31    3.49
   2   1 -17   18.45    3.31
  -1   2 -16   36.98    4.03
   2   1 -16   39.12    3.94
  -1   2 -15   54.04    3.63
   1  -2 -15   41.52    4.17
  -1   2 -15   42.59    4.25
   2   1 -15   42.15    4.11
  -2  -1 -14  134.38    8.75
   2   1 -14  145.04    8.81
  -1   2 -14  132.86    8.89
  -2  -1 -13  356.02   22.20
  -1   2 -13  372.97   22.35
   1  -2 -12   98.31    6.32
  -2  -1 -12  102.96    6.47
  -2  -1 -11  301.91   18.53
   1  -2 -11  279.93   18.39
   1   2  11  335.28   18.88
   2  -1  11  335.72   18.88
  -2  -1 -10  260.86   16.13
   1  -2 -10  244.51   16.00
   2  -1  10  291.49   16.43
   1   2  10  289.78   16.42
   1  -2  -9  153.20    9.66
  -2  -1  -9  171.48    9.82
   1   2   9  157.44    9.99
   2  -1   9  148.55    9.97
  -2  -1  -8   68.22    4.60
   2  -1   8   77.73    4.84
   1   2   8   70.08    4.80
  -2  -1  -7 1015.31   57.78
   1   2   7  939.92   57.89
   2  -1   7  928.01   57.89
   2   1  -7  943.36   57.88
  -2  -1  -6   61.02    3.65
   2   1  -6   57.25    3.79
   1   2   6   48.70    3.76
  -2  -1  -5   67.93    4.17
   2   1  -5   65.62    4.29
   2   1  -5   64.16    4.27
   1   2   5   64.72    4.29
  -2  -1  -4 1519.41   92.82
   2   1  -4 1553.00   92.88
   2   1  -4 1590.62   92.88
  -2  -1  -3   98.26    5.51
   2   1  -3   87.73    5.55
   2   1  -3   80.76    5.54
  -2   1   2  531.31   31.82
  -2   1   1  555.10   33.54
   2   1  -1  557.92   33.58
  -1  -2   1  572.61   33.59
  -2  -1   0 1013.45   61.70
  -2   1   0 1046.24   61.69
  -2   1  -1  593.15   35.33
  -2  -1   1  586.13   35.32
  -1  -2  -2  578.85   33.53
   1   2  -2  541.91   33.57
   1   2  -2  557.63   33.58
  -2  -1   2  549.05   33.58
  -1  -2  -3   96.94    5.41
   1   2  -3   84.63    5.48
   2  -1  -3   82.28    5.50
   1   2  -3   90.59    5.51
   2  -1  -3   86.05    5.51
  -1   2   3   85.37    5.51
  -1  -2  -4 1461.46   86.07
  -1   2   4 1395.41   86.17
   2  -1  -4 1407.77   86.17
   2  -1  -4 1473.68   86.18
   1   2  -4 1430.85   86.16
  -1  -2  -5   55.17    3.11
   2  -1  -5   49.66    3.29
   2  -1  -5   48.36    3.29
   1   2  -5   43.76    3.26
  -1   2   5   41.85    3.28
  -1  -2  -6   63.77    3.74
  -1   2   6   53.36    3.93
   2  -1  -6   55.41    3.95
  -1  -2  -7  917.59   53.71
  -1   2   7  854.19   53.87
   2  -1  -7  892.46   53.87
   2   1   7  897.63   53.89
  -1  -2  -8   48.00    3.22
   2   1   8   50.21    3.53
  -1   2   8   51.15    3.56
  -1  -2  -9  128.08    7.29
   2   1   9  106.91    7.51
  -1   2   9  105.68    7.53
  -2   1 -10  225.51   14.83
  -1  -2 -10  237.81   14.70
  -1   2  10  251.31   15.06
   2   1  10  259.56   15.07
  -2   1 -11  307.89   18.29
  -1  -2 -11  274.22   18.09
   2   1  11  337.99   18.57
  -2   1 -12   99.31    6.38
   2  -1 -12   96.07    6.15
  -1  -2 -12   94.48    6.15
  -1  -2 -13  351.54   22.14
   2  -1 -13  358.96   22.15
  -2   1 -13  393.44   22.39
  -2   1 -14  138.05    8.90
   1   2 -15   59.67    3.87
  -2   1 -15   54.41    3.85
  -2   1 -15   41.37    4.47
   1   2 -15   41.77    4.39
  -2   1 -16   41.96    4.06
   1   2 -16   32.91    3.89
   1   2 -17   28.73    3.76
  -2   1 -17   31.81    3.85
   1   2 -18    2.23    2.96
  -2   1 -18    4.62    3.03
  -2   1 -19    6.60    3.32
   1   2 -19    7.62    3.23
  -2   1 -20    9.44    3.43
   1   2 -20    5.30    3.28
   1   2 -21   30.97    4.08
  -2   1 -21   29.38    4.04
  -2   1 -22    8.42    3.24
   1   2 -22    8.92    3.31
  -2   1 -23    4.80    2.90
   1   2 -23    0.57    2.54
   1   2 -24   -1.33    2.42
   1   2 -25   -0.24    1.97
  -2  -2   0 3394.98  206.36
  -2   2   0 3497.77  206.34
  -2   2   1 3341.05  200.46
  -2  -2   1 3375.09  200.52
  -2  -2  -2 1531.54   87.09
  -2   2   2 1427.31   87.03
  -2  -2   2 1448.67   87.13
  -2  -2  -3  140.82    7.84
   2   2  -3  123.03    7.88
   2   2  -3  118.26    7.89
  -2  -2  -4 2250.13  131.76
   2   2  -4 2129.18  131.82
   2   2  -4 2203.69  131.84
  -2  -2  -5 1964.18  118.59
   2   2  -5 2057.17  118.71
   2   2  -5 1937.40  118.68
  -2  -2  -6  320.79   19.32
   2   2  -6  318.21   19.45
  -2  -2  -7   34.64    2.55
   2   2  -7   40.12    2.85
   2   2   7   44.35    2.83
  -2  -2  -8   43.06    3.12
   2   2   8   56.16    3.47
  -2  -2  -9   37.87    2.65
   2   2   9   37.99    2.97
  -2  -2 -10  457.43   28.25
   2   2  10  485.28   28.56
   2  -2 -11    5.44    0.83
  -2  -2 -11    5.40    0.97
   2   2  11    5.12    1.40
  -2   2 -12    7.90    1.35
  -2  -2 -12    8.39    1.08
   2  -2 -12    8.09    0.94
  -2   2 -13  257.78   15.18
  -2  -2 -13  233.22   14.91
  -2   2 -14  104.82    7.00
  -2   2 -15  135.77    8.31
   2   2 -15  127.38    8.16
   2  -2 -15  111.60    8.46
  -2   2 -15  143.07    8.76
   2   2 -15  110.61    8.43
  -2   2 -16    5.70    2.76
   2   2 -16    2.49    2.64
  -2   2 -17   -0.70    2.67
   2   2 -17    1.07    2.69
   2   2 -18   -2.11    3.00
  -2   2 -18   -2.21    3.04
   2   2 -19    2.00    3.09
  -2   2 -19    2.34    3.18
   2   2 -20   49.24    5.04
  -2   2 -20   53.70    5.04
  -2   2 -21   37.61    4.28
   2   2 -21   32.58    4.25
   2   2 -22    1.37    2.90
  -2   2 -22   -0.98    2.91
   2   2 -23    0.14    2.67
  -2   2 -23    0.14    2.65
   2   2 -24    7.83    2.58
   2   2 -25   -1.55    2.04
  -3   0   0    0.15    0.28
  -3   0   1  865.30   48.79
  -3   0  -1  893.23   48.81
   0   3   1  802.72   48.73
   0  -3   1  763.18   48.73
   3   0  -1  838.81   48.81
   0  -3   2   40.01    2.40
  -3   0   2   34.52    2.38
   0  -3  -2   37.25    2.30
   0   3   2   41.12    2.40
   0  -3  -3    6.83    0.48
   0   3   3    6.69    0.79
   0  -3   3    6.81    0.88
  -3   0   3    6.98    0.68
   0  -3  -4 2721.71  160.56
  -3   0  -4 2660.95  160.71
   3   0  -4 2809.43  160.75
   0  -3   4 2469.94  160.70
   0   3   4 2571.86  160.71
   3   0  -4 2822.38  160.74
  -3   0  -5   25.66    1.75
   0  -3  -5   25.08    1.49
   3   0  -5   21.34    1.86
   0  -3   5   18.65    1.81
   3   0  -5   20.76    1.82
   0   3   5   18.78    1.79
   0  -3  -6  722.87   42.26
  -3   0  -6  729.25   42.43
   0  -3   6  672.01   42.46
   3   0  -6  715.96   42.48
   3   0  -6  686.37   42.48
   0   3   6  667.55   42.46
  -3   0  -7    6.28    1.04
   0  -3  -7    7.06    0.72
   3   0  -7    9.07    1.32
   3   0  -7    8.27    1.22
   0   3   7    7.96    1.22
   0  -3   7    6.17    1.15
  -3   0  -8 1195.21   71.01
   0  -3  -8 1166.10   70.83
   3   0  -8 1212.51   71.11
   0  -3   8 1190.11   71.10
   0   3   8 1168.50   71.10
   0  -3  -9  644.18   40.61
  -3   0  -9  651.04   40.81
   3   0   9  717.00   40.99
   0  -3   9  742.36   41.00
   0   3   9  699.67   40.97
  -3   0 -10 2014.98  121.99
   0  -3 -10 1912.89  121.77
   0  -3  10 2193.94  122.20
   3   0  10 2185.32  122.21
   0   3  10 2104.54  122.18
  -3   0 -11    0.70    1.00
   0  -3 -11    0.50    0.61
   0  -3  11    0.76    1.26
   3   0  11    0.19    1.28
   0   3  11    0.70    1.27
  -3   0 -12    4.29    1.08
  -3   0 -13   28.93    2.41
  -3   0 -14  380.38   23.35
   0   3 -15    1.78    1.20
  -3   0 -15    1.02    1.01
   0  -3 -15    6.38    2.59
   3   0 -15    3.71    2.36
  -3   0 -15    7.87    2.67
   0   3 -15    6.33    2.51
   0   3 -16   48.20    3.97
   0   3 -16   55.56    4.78
  -3   0 -16   63.31    4.99
   3   0 -16   50.95    4.55
   0  -3 -16   59.68    4.89
   0   3 -17   21.63    3.41
  -3   0 -17   27.70    3.71
   0  -3 -17   19.24    3.50
   3   0 -17   25.71    3.49
   3   0 -18    1.47    2.92
  -3   0 -18    1.49    3.00
   0  -3 -18    0.45    3.06
   0   3 -18    0.09    2.89
   3   0 -19    4.98    3.22
  -3   0 -19   -0.95    3.22
   0   3 -19    0.92    3.06
   0  -3 -19    0.19    3.00
   0   3 -20   15.66    3.66
   0  -3 -20   16.70    3.52
  -3   0 -20   12.69    3.66
   3   0 -20   15.89    3.62
   3   0 -21    3.59    3.19
   0   3 -21    3.57    3.20
  -3   0 -21    2.07    3.20
   0  -3 -21    6.17    3.42
  -3   0 -22   -1.32    3.05
   3   0 -22    2.99    3.01
   0   3 -22    0.24    2.95
   0  -3 -22    2.27    2.83
   0   3 -23   -1.06    2.55
  -3   0 -23   -1.09    2.71
   0  -3 -23    1.14    2.75
   3   0 -23    0.57    2.67
   3   0 -24    3.25    2.27
   0   3 -24   -0.77    2.38
   0  -3 -24    0.48    2.39
   3   0 -25    1.43    1.97
   3   1 -25   -0.05    1.95
   1  -3 -24    2.92    2.36
  -1   3 -24    2.83    2.46
   3   1 -24    3.17    2.36
  -1   3 -23   -0.99    2.58
   3   1 -23    0.71    2.74
   1  -3 -23    2.13    2.78
   3   1 -22    1.05    2.85
  -1   3 -22    1.92    2.95
   1  -3 -22    0.89    2.90
  -1   3 -21    0.70    3.01
   1  -3 -21    0.79    3.07
   3   1 -21    5.57    3.29
  -1   3 -20    2.92    3.21
   3   1 -20    0.63    3.07
   1  -3 -20    3.03    3.11
   3   1 -19    6.23    3.21
   1  -3 -19   15.73    3.40
  -1   3 -19   14.14    3.43
   3   1 -18    1.90    2.84
  -1   3 -18    1.00    2.84
   1  -3 -18    0.81    3.01
   1  -3 -17   37.67    4.27
   3   1 -17   36.35    4.01
  -1   3 -17   46.28    4.30
  -1   3 -16   21.94    2.27
   1  -3 -16   22.07    3.34
  -1   3 -16   27.66    3.45
   3   1 -16   21.60    3.14
  -1   3 -15   24.52    2.22
   3   1 -15   16.14    2.86
  -1   3 -15   19.03    3.10
   1  -3 -15   18.06    2.97
  -1   3 -14  245.10   15.35
  -3  -1 -14  243.91   15.16
  -3  -1 -13   12.20    1.43
  -3  -1 -12    7.39    1.16
   1  -3 -11    1.41    0.56
  -3  -1 -11    1.60    0.89
   3  -1  11    0.63    1.18
   1   3  11    0.94    1.22
  -3  -1 -10  284.67   18.09
   1  -3 -10  282.95   17.89
   3  -1  10  312.94   18.36
  -1  -3  10  323.07   18.37
   1   3  10  314.58   18.35
   1  -3  -9  265.01   17.11
  -3  -1  -9  281.57   17.30
   3  -1   9  313.66   17.54
   1   3   9  290.64   17.49
  -1  -3   9  312.02   17.54
   1  -3  -8  533.73   33.47
  -3  -1  -8  563.83   33.65
  -1  -3   8  558.74   33.79
   3   1  -8  597.30   33.80
   1   3   8  584.56   33.80
  -3  -1  -7  100.71    6.20
   1  -3  -7   98.15    6.02
   3   1  -7  100.10    6.33
   3   1  -7   98.37    6.34
  -1  -3   7   98.51    6.34
   1   3   7   94.80    6.31
   1  -3  -6   84.56    5.34
  -3  -1  -6   84.68    5.52
   1   3   6   93.44    5.65
   3   1  -6   92.05    5.67
   3   1  -6   95.65    5.67
  -1  -3   6   88.76    5.65
   1  -3  -5  805.64   47.29
  -3  -1  -5  811.36   47.45
   3   1  -5  786.77   47.53
   1   3   5  778.70   47.50
   1  -3  -5  758.88   47.48
  -1  -3   5  740.39   47.49
   3   1  -5  792.72   47.51
  -3  -1  -4 1100.89   60.94
   3   1  -4 1036.76   60.99
   3   1  -4 1024.97   60.97
   1  -3  -4  959.08   60.94
  -1  -3   4  960.92   60.95
  -3  -1  -3  902.54   51.13
  -3   1   3  855.64   51.06
   1  -3  -3  850.73   51.12
   1  -3  -3  858.94   51.12
  -1  -3   3  796.72   51.12
  -3   1   2  162.58   10.05
   1  -3  -2  167.85   10.07
   1  -3  -2  171.00   10.08
  -3  -1  -1  551.56   33.07
  -3   1   1  554.83   33.04
   3   1  -1  546.09   33.07
  -3   1   0 4409.04  253.42
  -3  -1   0 4230.03  253.43
   1   3   0 4348.87  253.35
   1  -3   0 4082.94  253.35
  -3   1  -1  536.33   32.56
  -3  -1   1  551.41   32.55
   1   3  -1  561.34   32.49
   3  -1  -1  536.54   32.55
   1   3  -1  530.13   32.49
  -1  -3  -1  538.14   32.51
  -3   1  -2  166.18   10.20
  -1  -3  -2  164.44   10.11
   1   3  -2  170.76   10.16
   1   3  -2  180.85   10.16
  -3  -1   2  159.20   10.17
  -1  -3  -3  940.97   53.15
   1   3  -3  861.02   53.22
  -3  -1   3  892.29   53.22
  -1   3   3  859.80   53.23
   1   3  -3  835.56   53.22
  -1  -3  -4 1035.09   59.94
   3  -1  -4 1005.80   60.08
   3  -1  -4  982.45   60.06
   1   3  -4  982.61   60.04
  -1   3   4  955.81   60.05
  -1  -3  -5  960.80   54.76
  -1   3   5  880.75   54.90
   1  -3   5  871.09   54.90
   3  -1  -5  909.36   54.92
   1   3  -5  890.77   54.90
   3  -1  -5  913.07   54.92
  -1  -3  -6  107.79    6.45
   1  -3   6  109.27    6.69
   3  -1  -6  104.53    6.69
  -1   3   6   96.12    6.66
  -3   1  -7  122.09    7.77
  -1  -3  -7  131.29    7.59
   1  -3   7  121.78    7.83
   3  -1  -7  119.29    7.83
  -1   3   7  114.95    7.79
  -1  -3  -8  486.80   29.34
  -3   1  -8  467.70   29.50
   3  -1  -8  504.16   29.61
  -1   3   8  474.72   29.60
   1  -3   8  510.40   29.62
  -1  -3  -9  288.57   18.10
  -3   1  -9  279.84   18.29
   1  -3   9  324.75   18.46
   3   1   9  324.76   18.47
  -1   3   9  301.30   18.43
  -3   1 -10  343.67   20.61
  -1  -3 -10  324.08   20.38
   1  -3  10  350.90   20.76
   3   1  10  344.40   20.77
  -1  -3 -11    6.38    0.85
  -3   1 -11    5.06    1.20
   1  -3  11    3.80    1.34
   3   1  11    3.17    1.31
  -1  -3 -12   11.29    1.11
  -3   1 -12   10.37    1.43
  -3   1 -13   15.25    1.74
  -3   1 -14  216.00   13.57
   1   3 -15   35.57    2.80
  -3   1 -15   31.32    2.67
   1   3 -15   27.76    3.44
  -3   1 -15   32.00    3.72
  -1  -3 -15   27.15    3.56
   1   3 -16   26.99    3.53
  -1  -3 -16   29.89    3.70
  -3   1 -16   31.64    3.72
   1   3 -17   37.97    4.20
  -3   1 -17   44.91    4.51
  -1  -3 -17   42.99    4.44
  -1  -3 -18    2.85    3.04
   1   3 -18    1.24    2.91
  -3   1 -18    3.54    3.00
  -3   1 -19   10.53    3.41
  -1  -3 -19   14.22    3.43
   1   3 -19   12.23    3.28
  -3   1 -20   -0.28    3.17
  -1  -3 -20    2.59    3.20
   1   3 -20    0.72    3.21
  -3   1 -21   -2.77    3.16
  -1  -3 -21   -2.39    3.34
   1   3 -21    2.08    3.11
  -1  -3 -22    0.08    2.87
  -3   1 -22   -0.41    2.96
   1   3 -22    1.19    2.95
  -1  -3 -23   -0.57    2.74
   1   3 -23    1.40    2.64
  -3   1 -23   -0.29    2.68
  -1  -3 -24    2.56    2.39
   1   3 -24    4.35    2.48
   1   3 -25    0.87    1.98
   3   2 -25    2.54    2.03
   2  -3 -25    4.42    1.94
   2  -3 -24    7.08    2.51
   3   2 -24    9.59    2.55
   2  -3 -23   -1.13    2.69
  -2   3 -23   -2.81    2.66
   3   2 -23    1.47    2.68
   3   2 -22    4.37    3.12
  -2   3 -22   -1.04    2.98
   2  -3 -22    2.65    2.94
   2  -3 -21    3.93    3.19
  -2   3 -21   -1.31    3.14
   3   2 -21    5.27    3.22
   2  -3 -20    3.10    3.21
  -2   3 -20    4.58    3.39
   3   2 -20    8.87    3.30
   3   2 -19   33.43    4.19
   2  -3 -19   37.24    4.25
  -2   3 -19   42.31    4.53
   2  -3 -18   10.96    3.21
  -2   3 -18   14.00    3.36
   3   2 -18   14.01    3.11
   3   2 -17    5.43    2.81
   2  -3 -17    3.27    2.91
  -2   3 -17    6.59    2.85
  -2   3 -16   39.72    3.43
   2  -3 -16   47.59    4.36
  -2   3 -16   52.12    4.41
   3   2 -16   42.10    4.12
   2  -3 -15    0.55    1.06
  -2   3 -15    0.77    1.13
   3   2 -15    4.36    2.36
   2  -3 -15    3.55    2.37
  -2   3 -15    1.97    2.67
  -2   3 -14  195.60   12.46
  -2   3 -13    9.35    1.52
  -3  -2 -13    8.21    1.18
  -3  -2 -12   43.25    3.08
   2  -3 -11  104.81    6.72
  -3  -2 -11  109.43    6.95
   2   3  11  127.05    7.38
  -3  -2 -10   98.58    6.14
   2  -3 -10   93.04    5.92
   2   3  10  100.25    6.45
  -3  -2  -9   21.82    1.78
   2  -3  -9   21.47    1.51
   2   3   9   19.67    2.08
  -3  -2  -8  385.31   22.50
   2  -3  -8  358.08   22.32
   3   2  -8  385.42   22.66
   2   3   8  382.30   22.68
  -3  -2  -7   92.23    5.79
   2   3   7   89.53    5.94
   2  -3  -7   93.50    5.96
   3   2  -7   93.77    5.97
  -3  -2  -6   19.42    1.65
   2  -3  -6   22.72    1.86
   3   2  -6   21.80    1.89
  -3  -2  -5  260.15   14.87
   2  -3  -5  227.72   14.92
   2  -3  -5  235.27   14.93
   3   2  -5  247.26   14.95
   3   2  -5  251.78   14.96
  -3  -2  -4  838.91   52.68
   2  -3  -4  901.65   52.74
   3   2  -4  927.88   52.76
   3   2  -4  860.26   52.74
   2  -3  -4  883.15   52.73
  -3  -2  -3  306.41   16.53
  -3   2   3  267.42   16.43
   2  -3  -3  258.42   16.52
   2  -3  -3  271.04   16.53
  -3   2   2   11.93    0.83
  -3   2   1 2719.29  160.82
  -2  -3   1 2552.09  160.87
   3   2  -1 2761.87  160.85
  -3  -2   0 8985.21  539.50
  -3   2   0 9055.30  539.49
  -3   2  -1 2759.81  167.49
  -2   3   1 2817.04  167.42
  -3  -2   1 2802.59  167.49
  -2  -3  -2   10.01    0.79
  -2   3   2    9.84    0.66
  -3  -2   2   11.09    0.87
  -2  -3  -3  265.33   15.18
   2   3  -3  241.15   15.23
  -3  -2   3  250.34   15.25
   2   3  -3  245.22   15.24
  -2  -3  -4  958.46   56.98
   2   3  -4  981.61   57.08
   2   3  -4  911.21   57.06
  -2  -3  -5  252.72   14.95
   2   3  -5  243.52   15.07
   2   3  -5  241.86   15.08
  -2  -3  -6   27.67    1.95
   2   3  -6   32.05    2.25
  -2  -3  -7  111.78    6.65
   2  -3   7  101.57    6.84
   2   3  -7  104.61    6.85
  -2  -3  -8  360.87   22.21
   2  -3   8  381.75   22.47
  -2  -3  -9   19.87    1.55
   2  -3   9   19.67    2.01
   3   2   9   17.93    1.97
  -3   2 -10  109.80    7.01
  -2  -3 -10  105.26    6.75
   3   2  10  107.39    7.11
   2  -3  10  110.81    7.15
  -2  -3 -11  140.39    8.91
  -3   2 -11  129.80    9.13
   2  -3  11  155.90    9.36
   3   2  11  156.83    9.37
  -3   2 -12   43.65    3.25
  -2  -3 -12   42.06    2.94
  -3   2 -13   13.01    1.70
  -3   2 -14  226.72   14.29
   3  -2 -15    0.35    1.05
  -3   2 -15    1.66    1.15
  -2  -3 -15    2.77    2.63
  -3   2 -15    1.09    2.45
   2   3 -15    0.89    2.35
  -3   2 -16   38.04    3.40
  -3   2 -16   50.87    4.41
   2   3 -16   48.18    4.23
  -2  -3 -16   47.22    4.46
  -2  -3 -17    5.68    3.03
   2   3 -17    1.80    2.62
  -3   2 -17    2.23    2.84
  -3   2 -18   15.66    3.33
  -2  -3 -18   13.86    3.34
   2   3 -18   14.82    3.27
   2   3 -19   33.55    4.26
  -2  -3 -19   39.77    4.46
  -3   2 -19   39.40    4.35
  -3   2 -20    3.72    3.32
   2   3 -20    5.46    3.24
  -2  -3 -20    2.88    3.17
   2   3 -21    2.84    3.08
  -2  -3 -21   -1.24    3.20
  -3   2 -21   -0.80    3.32
  -3   2 -22   -0.24    3.09
   2   3 -22   -0.47    2.86
  -2  -3 -22   -1.54    3.06
  -2  -3 -23   -1.42    2.74
  -3   2 -23   -0.78    2.66
   2   3 -23   -0.35    2.68
   2   3 -24   10.37    2.57
   2   3 -25    4.78    2.02
  -3   3   0 1858.24  111.22
  -3   3   1  352.55   21.07
   3   3  -1  344.69   21.10
  -3  -3   1  345.65   21.14
   3  -3  -1  359.01   21.10
  -3   3   2 1075.32   65.75
  -3  -3  -2 1144.86   65.83
  -3  -3   2 1102.71   65.87
  -3   3   3  932.58   56.33
  -3  -3  -3  967.33   56.43
  -3  -3  -4 2916.66  168.85
   3  -3  -4 2800.90  168.91
   3  -3  -4 2809.51  168.92
   3   3  -4 2823.46  168.92
   3   3  -4 2728.42  168.90
  -3  -3  -5 1879.00  110.90
   3  -3  -5 1877.76  111.00
   3   3  -5 1833.25  110.99
   3  -3  -5 1800.70  110.99
   3   3  -5 1857.66  111.01
  -3  -3  -6   49.82    3.70
   3  -3  -6   62.90    3.92
   3   3  -6   59.81    3.93
   3  -3  -6   64.20    3.93
   3   3  -6   63.27    3.91
  -3  -3  -7   16.29    1.37
   3   3  -7   16.85    1.68
   3  -3  -7   19.35    1.73
  -3  -3  -8  143.53    9.29
   3   3   8  157.09    9.53
   3  -3  -8  154.87    9.53
   3   3  -8  154.27    9.53
  -3  -3  -9  523.34   32.45
   3   3   9  554.48   32.73
   3  -3   9  548.85   32.70
  -3  -3 -10  376.46   22.70
   3  -3 -10  337.01   22.53
   3   3  10  457.19   23.13
   3  -3  10  465.84   23.13
  -3  -3 -11  168.16   11.19
  -3   3 -11  168.95   11.44
   3  -3  11  208.94   11.67
   3   3  11  201.80   11.65
  -3  -3 -12   27.21    2.18
  -3   3 -12   33.01    2.62
  -3   3 -13   55.51    4.08
  -3  -3 -13   53.56    3.69
  -3   3 -14  383.12   23.66
   3  -3 -15   97.42    5.92
  -3   3 -15   85.71    6.28
  -3   3 -15   97.59    6.80
  -3  -3 -15   95.90    6.79
   3  -3 -15   86.57    6.55
   3   3 -15   81.31    6.53
  -3   3 -16    4.99    1.38
   3   3 -16    4.00    2.64
  -3   3 -16   10.40    2.94
   3  -3 -16    4.28    2.69
  -3  -3 -16    5.91    3.00
  -3  -3 -17   13.52    3.20
  -3   3 -17   18.03    3.35
   3   3 -17   21.19    3.24
   3  -3 -17   12.67    3.20
  -3   3 -18   -0.09    3.11
   3   3 -18    0.94    2.85
  -3  -3 -18    6.05    3.10
   3  -3 -18    1.83    2.88
   3  -3 -19   28.10    4.13
   3   3 -19   32.83    4.07
  -3   3 -19   31.09    4.19
  -3  -3 -19   39.43    4.28
   3   3 -20   30.60    4.07
   3  -3 -20   32.96    4.29
  -3  -3 -20   32.53    4.16
  -3   3 -20   34.01    4.33
   3  -3 -21   21.51    3.90
   3   3 -21   26.05    3.77
  -3   3 -21   19.48    3.71
  -3  -3 -21   18.30    3.68
  -3   3 -22    1.12    3.07
  -3  -3 -22    2.58    3.02
   3  -3 -22    1.67    2.77
   3   3 -22    3.91    2.96
   3   3 -23    0.21    2.54
  -3   3 -23   -0.28    2.65
   3  -3 -23    1.46    2.78
  -3  -3 -23   -2.18    2.75
   3   3 -24   -0.63    2.30
   3  -3 -24    1.69    2.35
   3   3 -25    0.36    1.89
   3  -3 -25   -0.05    1.88
  -4   0   0  962.85   57.70
  -4   0   1  228.17   14.57
  -4   0  -1  226.61   14.59
   4   0  -1  238.80   14.60
   0  -4   1  247.84   14.49
   0   4   1  246.55   14.49
  -4   0  -2 1402.85   82.97
  -4   0   2 1465.81   82.93
   0   4   2 1346.98   82.88
   0  -4   2 1355.01   82.89
  -4   0   3 1265.30   73.26
   0  -4  -3 1245.01   73.16
   0   4   3 1149.62   73.26
   0  -4   3 1177.88   73.27
   0  -4  -4   94.98    5.59
  -4   0  -4   90.34    5.81
   0   4   4   87.40    5.78
  -4   0   4   93.47    5.74
   0  -4   4   87.72    5.80
   0  -4  -5    3.43    0.36
  -4   0  -5    2.97    0.83
   4   0  -5    4.37    1.00
   4   0  -5    4.89    0.98
   0   4   5    3.87    0.91
   0  -4   5    4.99    1.01
   0  -4  -6   71.26    4.44
  -4   0  -6   75.52    4.72
   4   0  -6   87.25    4.83
   4   0  -6   73.90    4.79
   0   4   6   68.62    4.72
   0  -4   6   69.10    4.74
   0  -4  -7   99.13    6.48
  -4   0  -7  106.83    6.75
   0   4   7  113.41    6.83
   0  -4   7  115.67    6.85
   4   0  -7  119.63    6.89
   4   0  -7  115.55    6.87
  -4   0  -8   86.57    5.42
   0  -4  -8   80.62    5.11
   0  -4   8   82.95    5.51
   4   0  -8   92.63    5.59
   4   0  -8   83.19    5.50
   0   4   8   81.25    5.50
  -4   0  -9  138.94   10.16
   0  -4  -9  152.37    9.90
   0  -4   9  194.93   10.43
   0   4   9  188.04   10.41
   4   0  -9  199.08   10.47
  -4   0 -10    8.57    1.32
   0  -4 -10    7.64    0.76
   0   4  10    7.73    1.49
   4   0  10    6.29    1.57
   0  -4  10    7.65    1.56
  -4   0 -11  328.22   21.23
   0  -4  11  362.99   21.48
   4   0  11  368.98   21.50
   0   4  11  338.06   21.44
  -4   0 -12    6.05    1.21
  -4   0 -13  130.51    8.44
  -4   0 -14  300.47   18.61
   0   4 -15   58.33    3.89
  -4   0 -15   57.34    3.71
   0   4 -15   45.85    4.32
  -4   0 -15   47.18    4.51
   4   0 -15   31.79    4.03
   0  -4 -15   43.34    4.29
   0   4 -16    7.66    1.55
   4   0 -16   10.65    2.61
   0   4 -16    8.14    2.83
   0  -4 -16    7.99    2.89
  -4   0 -16   12.23    2.98
   4   0 -17   14.89    2.92
  -4   0 -17    9.79    3.04
   0   4 -17   14.21    3.20
   0  -4 -17   11.92    3.17
   4   0 -18    3.48    2.74
  -4   0 -18   -0.75    2.98
   0   4 -18    0.71    2.98
   0  -4 -18    2.45    2.92
   0   4 -19   13.89    3.41
   4   0 -19    5.80    3.15
   0  -4 -19    9.81    3.37
  -4   0 -19   10.22    3.54
   0   4 -20   41.02    4.63
   0  -4 -20   37.51    4.59
  -4   0 -20   46.31    4.69
   4   0 -20   44.00    4.61
  -4   0 -21    1.43    3.17
   0  -4 -21   -0.87    3.08
   0   4 -21    6.22    3.11
   4   0 -21    2.59    3.03
  -4   0 -22    0.98    3.06
   4   0 -22    3.75    2.97
   0   4 -22    4.30    2.84
   0  -4 -22    4.62    2.88
   0   4 -23   -1.23    2.65
   4   0 -23   -0.91    2.63
   0  -4 -23   -1.26    2.49
   0  -4 -24   -0.17    2.32
   0   4 -24   -1.37    2.36
   4   0 -24   -0.47    2.25
   4   0 -25   -2.74    1.94
   4   1 -25    2.39    1.91
   1  -4 -24   -2.94    2.37
   4   1 -24   -1.29    2.29
  -1   4 -24   -1.65    2.28
  -1   4 -23    5.55    2.72
   4   1 -23    6.43    2.78
   1  -4 -23    3.47    2.49
   1  -4 -22   -0.71    2.83
  -1   4 -22   -0.86    2.82
   4   1 -22    0.16    2.90
   4   1 -21    1.81    3.01
  -1   4 -21   -2.23    3.25
   1  -4 -21    3.72    3.15
  -1   4 -20   52.58    5.21
   4   1 -20   50.65    5.13
   1  -4 -20   56.88    5.14
   1  -4 -19   18.71    3.48
  -1   4 -19   17.10    3.49
   4   1 -19   12.70    3.37
   1  -4 -18    3.15    2.94
  -1   4 -18    6.75    3.08
   4   1 -18    5.50    2.89
  -1   4 -17   12.71    3.22
   1  -4 -17   11.36    3.14
   4   1 -17   14.68    2.93
  -1   4 -16    6.44    1.49
   1  -4 -16    8.91    2.87
  -1   4 -16    4.68    2.68
   4   1 -16    6.15    2.47
  -1   4 -15   53.75    3.76
   1  -4 -15   47.70    4.23
   4   1 -15   37.76    3.99
  -1   4 -15   44.78    4.27
  -4  -1 -14   65.84    4.68
  -1   4 -14   71.47    4.92
  -4  -1 -13  177.87   11.20
  -4  -1 -12   13.62    1.48
  -4  -1 -11  100.68    6.65
   4  -1  11  108.16    6.95
   1   4  11  101.63    6.91
   1  -4 -10  298.82   18.56
  -4  -1 -10  311.24   18.88
   4  -1  10  332.38   19.11
   1   4  10  330.54   19.10
  -4  -1  -9  223.77   13.41
   1  -4  -9  212.63   13.10
   4   1  -9  230.40   13.59
  -1  -4   9  226.18   13.57
   1   4   9  211.18   13.53
   1  -4  -8  325.67   19.78
  -4  -1  -8  359.46   20.08
  -1  -4   8  301.64   20.15
   1   4   8  328.86   20.17
   4   1  -8  339.60   20.19
   4   1  -8  331.23   20.19
   1  -4  -7  410.89   24.82
  -4  -1  -7  450.66   25.10
   4   1  -7  425.69   25.18
   1   4   7  410.38   25.15
   4   1  -7  412.66   25.18
  -1  -4   7  386.19   25.14
  -4  -1  -6  157.82    9.71
  -1  -4   6  148.68    9.78
   4   1  -6  157.60    9.80
   1   4   6  157.20    9.77
   4   1  -6  167.08    9.83
  -4  -1  -5  270.96   16.11
   1   4   5  264.37   16.14
  -1  -4   5  244.75   16.13
   4   1  -5  281.75   16.19
   4   1  -5  266.57   16.17
  -4  -1  -4  121.83    7.16
   1  -4  -4  112.90    7.14
  -1  -4   4  110.73    7.16
  -4   1   4  116.56    7.06
   1  -4  -3  323.27   19.07
  -4   1   3  310.97   19.04
  -4   1   2  305.58   17.81
   1  -4  -2  288.86   17.78
   1  -4  -2  294.64   17.79
  -4   1   1  501.56   29.03
  -4  -1  -1  479.65   29.05
   4   1  -1  487.05   29.06
   1  -4  -1  472.32   28.95
   1  -4  -1  487.27   28.96
  -4  -1   0  277.27   16.68
  -4   1   0  278.74   16.67
   1   4   0  275.85   16.56
  -4   1  -1  446.66   27.17
  -4  -1   1  446.19   27.14
  -1  -4  -1  456.70   27.11
   4  -1  -1  440.90   27.15
   1   4  -1  460.97   27.06
   1   4  -1  447.41   27.06
  -4   1  -2  267.40   15.45
   1   4  -2  248.84   15.36
  -4  -1   2  253.13   15.41
  -1  -4  -2  261.48   15.34
   1   4  -2  248.20   15.36
  -1  -4  -3  310.44   18.91
   1   4  -3  336.85   19.00
  -4  -1   3  302.64   18.99
  -1  -4  -4  115.52    6.87
  -1   4   4  119.17    7.03
  -4  -1   4  104.48    6.98
   1   4  -4  112.71    7.02
  -4   1  -5  228.49   13.97
  -1  -4  -5  235.88   13.77
   1  -4   5  229.60   13.94
   4  -1  -5  219.39   13.97
  -1   4   5  215.98   13.94
  -1  -4  -6  117.24    7.20
  -4   1  -6  118.74    7.43
   4  -1  -6  121.10    7.48
  -1   4   6  116.17    7.44
   1  -4   6  120.79    7.46
  -1  -4  -7  450.50   27.22
  -4   1  -7  491.00   27.48
   4  -1  -7  456.01   27.49
  -1   4   7  424.01   27.45
   1  -4   7  449.76   27.47
  -4   1  -8  381.72   21.92
  -1  -4  -8  365.52   21.65
   4  -1  -8  360.61   21.97
  -1   4   8  332.07   21.92
   1  -4   8  345.61   21.93
  -4   1  -9  244.52   14.22
  -1  -4  -9  227.71   13.91
   1  -4   9  220.11   14.24
   4  -1  -9  244.85   14.31
  -1   4   9  213.30   14.25
  -4   1 -10  298.90   18.24
  -1  -4 -10  282.67   17.92
   4   1  10  315.54   18.39
   1  -4  10  318.74   18.38
  -1  -4 -11   88.82    5.84
  -4   1 -11   92.04    6.21
   1  -4  11  103.56    6.44
   4   1  11  104.58    6.44
  -4   1 -12   11.91    1.53
  -4   1 -13  221.34   13.89
  -4   1 -14   68.63    4.84
  -4   1 -15   57.69    4.17
   4  -1 -15   60.50    3.86
  -1  -4 -15   50.74    4.76
   1   4 -15   49.29    4.61
  -4   1 -15   55.22    4.84
   1   4 -16    5.30    1.38
  -1  -4 -16    2.96    2.70
   1   4 -16    1.55    2.63
  -4   1 -16    5.04    2.80
  -4   1 -17   14.29    3.26
   1   4 -17   13.93    3.25
  -1  -4 -17   11.82    3.25
  -4   1 -18    5.54    3.13
  -1  -4 -18    7.03    3.19
   1   4 -18    6.25    2.95
   1   4 -19   16.67    3.59
  -1  -4 -19   20.99    3.71
  -4   1 -19   19.23    3.65
  -1  -4 -20   62.14    5.58
  -4   1 -20   60.00    5.65
   1   4 -20   62.20    5.64
  -4   1 -21   -0.71    3.15
   1   4 -21    1.10    3.09
  -1  -4 -21    0.52    3.02
  -1  -4 -22   -1.91    2.77
   1   4 -22   -0.47    2.79
  -4   1 -22   -5.04    3.05
  -1  -4 -23    6.97    2.61
   1   4 -23    4.64    2.76
  -1  -4 -24   -1.56    2.25
   1   4 -24   -2.55    2.34
   4   2 -25   -0.95    1.87
   2  -4 -25    2.99    1.85
   4   2 -24    0.35    2.17
   2  -4 -24    0.17    2.15
  -2   4 -23    7.50    2.85
   2  -4 -23    7.98    2.76
   4   2 -23    8.61    2.67
   4   2 -22    6.50    2.86
   2  -4 -22    1.49    2.71
  -2   4 -22    0.23    2.76
  -2   4 -21    7.29    3.26
   2  -4 -21   16.00    3.49
   4   2 -21   10.99    3.36
  -2   4 -20   15.89    3.53
   2  -4 -20   18.38    3.56
   4   2 -20   17.39    3.67
  -2   4 -19    1.93    3.12
   2  -4 -19    6.00    3.14
   4   2 -19    1.23    3.04
   2  -4 -18    4.07    2.90
  -2   4 -18    5.08    3.05
   4   2 -18    5.10    2.93
   4   2 -17   23.62    3.28
   2  -4 -17   25.82    3.60
  -2   4 -17   29.92    3.69
  -2   4 -16    4.62    1.47
   2  -4 -16    6.46    2.78
   4   2 -16    8.32    2.57
  -2   4 -16    8.96    2.87
  -2   4 -15   21.90    2.21
   2  -4 -15   17.80    1.75
  -2   4 -15   17.04    2.99
   2  -4 -15   14.14    2.82
   4   2 -15   16.52    2.78
  -4  -2 -14   96.51    6.53
  -2   4 -14  106.71    6.88
  -4  -2 -13  130.85    8.57
  -2   4 -13  141.29    8.85
  -4  -2 -12    2.40    0.89
  -4  -2 -11  266.34   17.40
   2   4  11  315.97   17.76
  -4  -2 -10  551.01   34.92
   2   4  10  622.39   35.20
   2  -4  -9    2.65    0.35
  -4  -2  -9    1.70    0.92
   2   4   9    2.45    1.24
   4   2  -9    3.10    1.49
   2  -4  -8  828.16   52.46
  -4  -2  -8  936.62   52.76
   4   2  -8 1013.43   52.94
   4   2  -8 1030.07   52.96
   2   4   8  992.88   52.93
  -4  -2  -7  409.37   24.39
   4   2  -7  400.49   24.50
   2   4   7  394.81   24.48
   4   2  -7  404.34   24.50
  -4  -2  -6  208.53   12.04
   4   2  -6  197.85   12.12
   4   2  -6  196.19   12.12
   2  -4  -6  181.25   12.07
  -4  -2  -5   18.24    1.40
   4   2  -5   16.00    1.50
   4   2  -5   17.87    1.57
   2  -4  -5   16.73    1.43
   2  -4  -5   15.32    1.45
  -4  -2  -4  326.57   18.76
   4   2  -4  290.72   18.79
   2  -4  -4  298.92   18.75
  -4   2   4  315.70   18.64
   4   2  -4  310.15   18.78
   2  -4  -4  309.77   18.76
  -4  -2  -3  359.28   20.81
  -4   2   3  338.60   20.72
   2  -4  -3  335.64   20.78
   2  -4  -3  352.71   20.79
  -4   2   2  180.26   10.72
   2  -4  -2  177.68   10.75
   2  -4  -2  174.19   10.73
  -4   2   1  901.99   54.18
   4   2  -1  907.04   54.21
  -4   2   0  182.79   11.39
  -4  -2   0  190.14   11.42
   2  -4   0  183.13   11.32
   2   4   0  194.97   11.32
  -4  -2   1  816.63   48.62
  -4   2  -1  806.63   48.62
  -2  -4  -1  808.71   48.59
  -4   2  -2  118.40    7.38
  -2  -4  -2  123.02    7.29
  -2   4   2  122.43    7.21
   2   4  -2  115.66    7.29
  -4  -2   2  121.24    7.35
   2   4  -2  113.55    7.28
  -4   2  -3  340.33   20.05
  -2  -4  -3  328.47   19.92
   2   4  -3  341.52   19.99
   2   4  -3  328.69   19.97
  -4  -2   3  320.57   19.99
  -2  -4  -4  299.56   17.82
   2   4  -4  284.68   17.92
   2   4  -4  293.21   17.92
  -4  -2   4  304.07   17.93
  -2  -4  -5   18.07    1.24
   2   4  -5   14.51    1.49
  -4   2  -6  208.13   12.37
  -2  -4  -6  209.20   12.17
   2   4  -6  178.67   12.31
  -2  -4  -7  336.96   19.83
  -4   2  -7  316.15   20.02
   2  -4   7  322.99   20.04
  -2  -4  -8  995.85   61.15
  -4   2  -8 1013.84   61.38
   2  -4   8 1083.77   61.44
  -4   2  -9    4.48    1.25
  -2  -4  -9    5.17    0.76
   2  -4   9    2.51    1.26
  -4   2 -10  530.45   34.00
  -2  -4 -10  529.56   33.73
   4   2  10  628.00   34.19
   2  -4  10  618.52   34.16
  -4   2 -11  325.98   20.32
  -2  -4 -11  315.64   19.98
   4   2  11  352.15   20.47
   2  -4  11  351.99   20.46
  -4   2 -12   -0.17    1.08
  -4   2 -13  124.09    8.13
  -4   2 -14  113.23    7.52
   4  -2 -15    8.77    1.27
  -4   2 -15    7.06    1.47
  -2  -4 -15    9.98    2.75
  -4   2 -15    9.51    2.92
   2   4 -15    5.96    2.50
   2   4 -16    5.27    1.40
  -4   2 -16    6.14    1.47
   2   4 -16    7.79    2.73
  -4   2 -16   11.67    2.96
  -2  -4 -16   11.96    3.10
   2   4 -17   14.29    3.18
  -2  -4 -17   21.07    3.57
  -4   2 -17   18.65    3.39
   2   4 -18    6.52    3.04
  -4   2 -18   13.18    3.31
  -2  -4 -18   10.58    3.03
  -2  -4 -19    3.54    3.19
   2   4 -19    3.48    3.14
  -4   2 -19    2.84    3.24
  -4   2 -20   21.20    3.88
  -2  -4 -20   17.79    3.73
   2   4 -20   18.92    3.90
  -4   2 -21    8.56    3.42
   2   4 -21    7.33    3.18
  -2  -4 -21   11.50    3.40
  -4   2 -22    1.37    2.96
  -2  -4 -22   -4.13    2.85
   2   4 -22    5.17    2.75
  -2  -4 -23   10.05    2.78
   2   4 -23    8.86    2.71
   2   4 -24    1.57    2.28
   2   4 -25    3.30    1.83
  -4  -3 -26    1.16    0.51
   3  -4 -25    5.52    1.84
   4   3 -25    1.57    1.79
   4   3 -24    1.97    2.07
   3  -4 -24    2.36    2.12
   3  -4 -23   -0.82    2.49
  -3   4 -23   -3.98    2.62
   4   3 -23    1.96    2.49
  -3   4 -22   11.43    3.02
   4   3 -22    9.25    2.97
   3  -4 -22   15.34    3.22
  -4  -3 -22   11.51    3.27
   3  -4 -21   37.75    4.23
  -3   4 -21   35.85    4.40
  -4  -3 -21   42.64    4.55
   4   3 -21   36.67    4.32
   4   3 -20   22.01    3.67
  -4  -3 -20   21.94    3.78
  -3   4 -20   21.78    3.77
   3  -4 -20   25.23    3.72
   3  -4 -19   15.91    3.44
  -4  -3 -19   17.33    3.56
   4   3 -19   12.13    3.39
  -3   4 -19   18.55    3.61
   3  -4 -18    2.88    2.93
  -3   4 -18    2.92    3.10
  -4  -3 -18    8.44    3.20
   4   3 -18    7.17    3.21
  -3   4 -17   28.52    2.55
  -4  -3 -17   25.77    3.64
   4   3 -17   18.40    3.27
  -3   4 -17   27.16    3.73
   3  -4 -17   20.66    3.47
   3  -4 -16  103.78    6.60
  -3   4 -16  102.62    7.03
  -3   4 -16  106.73    7.54
   3  -4 -16   96.47    7.31
   4   3 -16   94.20    7.22
  -4  -3 -16  109.98    7.56
  -3   4 -15   26.57    2.58
   3  -4 -15   23.24    2.19
   3  -4 -15   30.17    3.25
  -4  -3 -15   35.82    3.60
  -3   4 -15   34.06    3.53
   4   3 -15   27.45    3.17
  -3   4 -14   19.94    2.29
  -3   4 -13   39.49    3.26
  -4  -3 -13   39.03    2.86
  -4  -3 -12   76.86    5.15
  -3   4 -12   81.05    5.46
  -4  -3 -11   23.22    1.91
   3   4  11   25.46    2.34
   4  -3  11   24.21    2.31
   3   4  10   63.82    4.22
   4  -3  10   64.28    4.19
   4   3  -9   51.57    2.93
   3   4   9   50.78    2.86
  -4  -3  -8   44.92    3.02
   3   4   8   43.72    3.22
   3  -4  -8   42.20    3.26
   4   3  -8   44.49    3.26
  -4  -3  -7  618.59   38.88
   3  -4  -7  636.99   39.01
   4   3  -7  693.10   39.06
   4   3  -7  653.45   39.03
  -4  -3  -6  350.74   21.14
   3  -4  -6  339.41   21.23
   4   3  -6  351.79   21.25
   4   3  -6  355.50   21.25
   3  -4  -6  349.09   21.23
  -4  -3  -5  327.72   19.98
   4   3  -5  335.41   20.06
   3  -4  -5  330.27   20.05
   4   3  -5  334.20   20.06
   3  -4  -5  325.44   20.04
  -4  -3  -4    6.42    0.80
   4   3  -4    8.21    1.03
   3  -4  -4    8.12    1.00
   3  -4  -4    7.17    0.93
   4   3  -4    8.39    0.99
  -4   3   4    5.95    0.56
  -4   3   3   92.93    5.89
  -4  -3  -3   90.74    6.00
   3  -4  -3  109.11    6.05
   3  -4  -3  101.78    6.01
  -4   3   2 2304.07  139.11
  -4  -3  -2 2284.21  139.18
  -3  -4   2 2421.40  139.22
  -4   3   1  835.09   49.97
   4   3  -1  847.60   49.99
   3  -4  -1  836.82   49.96
  -3  -4   1  810.01   50.02
  -4   3   0   90.18    5.59
  -4  -3   0   92.89    5.63
   3   4   0   95.54    5.54
   3  -4   0   84.63    5.53
  -4   3  -1  627.15   39.13
  -3  -4  -1  663.28   39.10
  -3   4   1  652.80   39.05
  -4  -3   1  664.48   39.13
   4  -3  -1  659.34   39.10
   3   4  -1  642.30   39.06
  -4   3  -2 2618.60  148.25
  -3  -4  -2 2498.36  148.18
  -3   4   2 2440.24  148.10
  -4  -3   2 2418.68  148.22
  -3  -4  -3  154.62    9.66
  -3   4   3  154.24    9.54
   3   4  -3  171.55    9.73
  -4  -3   3  164.73    9.75
   3   4  -3  170.33    9.71
  -3  -4  -4   10.39    0.96
   4  -3  -4   10.16    1.19
   4  -3  -4   11.77    1.23
   3   4  -4   11.60    1.12
   3   4  -4   11.03    1.11
  -3  -4  -5  393.25   23.86
   3   4  -5  393.34   23.97
   3   4  -5  403.82   23.98
   4  -3  -5  393.98   23.98
   4  -3  -5  398.24   24.00
  -3  -4  -6  291.35   17.08
   4  -3  -6  278.59   17.25
   4  -3  -6  277.08   17.24
   3   4  -6  273.18   17.22
   3   4  -6  284.32   17.23
  -3  -4  -7  536.05   33.11
   3   4  -7  554.80   33.29
   4  -3  -7  563.59   33.33
   4  -3  -7  560.19   33.31
  -3  -4  -8   54.41    3.53
   3   4  -8   53.77    3.81
   3  -4   8   56.56    3.83
   4  -3  -8   51.65    3.85
  -4   3  -9   39.50    3.31
  -3  -4  -9   41.55    2.98
   3  -4   9   53.95    3.46
   4  -3  -9   48.85    3.45
  -4   3 -10   45.99    3.69
  -3  -4 -10   45.22    3.36
   3  -4  10   61.94    3.90
   4   3  10   62.36    3.91
  -3  -4 -11   38.29    2.79
  -4   3 -11   40.09    3.19
   4   3  11   43.29    3.31
   3  -4  11   45.05    3.33
  -3  -4 -12   80.69    5.27
  -4   3 -12   85.51    5.70
  -4   3 -13   60.47    4.46
  -4   3 -14   20.71    2.25
   4  -3 -15   24.70    2.24
  -4   3 -15   26.68    2.64
  -4   3 -15   37.79    3.67
   3   4 -15   31.62    3.25
  -3  -4 -15   34.19    3.53
   4  -3 -15   29.78    3.24
   4  -3 -16   99.43    6.33
  -4   3 -16   94.40    6.74
  -4   3 -16  105.57    7.30
   4  -3 -16   88.78    7.01
  -3  -4 -16  109.39    7.37
   3   4 -16   94.97    7.04
   3   4 -17   21.73    3.35
  -4   3 -17   29.12    3.66
  -3  -4 -17   15.27    3.51
   4  -3 -17   22.07    3.24
  -3  -4 -18    5.74    3.18
   3   4 -18    1.71    2.90
   4  -3 -18    4.03    2.97
  -4   3 -18    5.86    3.14
  -3  -4 -19   10.39    3.48
   4  -3 -19   15.34    3.46
   3   4 -19   15.07    3.38
  -4   3 -19   12.66    3.45
   3   4 -20   28.33    3.97
  -3  -4 -20   20.20    3.88
   4  -3 -20   23.15    3.74
  -4   3 -20   26.36    3.91
  -4   3 -21   38.86    4.49
   3   4 -21   34.44    4.33
   4  -3 -21   42.27    4.39
  -3  -4 -21   46.10    4.50
   3   4 -22   13.49    3.03
   4  -3 -22   13.06    3.33
  -3  -4 -22    8.14    3.08
  -4   3 -22   13.74    3.20
   4  -3 -23    2.67    2.64
   3   4 -23    3.80    2.63
   4  -3 -24    3.08    2.32
   3   4 -24    1.72    2.20
   3   4 -25    2.82    1.80
   4  -3 -25    3.44    1.84
  -4   3 -26    2.35    0.54
  -4   4   0  534.94   31.65
   4   4   0  519.51   31.62
  -4   4  -1 1172.79   71.90
  -4   4   1 1169.64   71.83
  -4  -4   1 1234.40   71.91
   4   4  -1 1195.35   71.85
   4  -4  -1 1233.76   71.85
  -4  -4  -2  188.01   11.86
  -4   4   2  201.45   11.78
  -4  -4   2  189.59   11.91
  -4   4   3 4550.25  277.73
  -4  -4  -3 4714.62  277.84
  -4  -4   3 4883.71  277.92
  -4  -4  -4  737.32   42.25
  -4   4   4  698.16   42.09
   4  -4  -4  708.08   42.29
   4  -4  -4  701.38   42.27
   4   4  -4  700.39   42.28
   4   4  -4  683.53   42.26
  -4  -4  -5   10.96    1.10
   4   4  -5   12.96    1.27
   4   4  -5   12.15    1.30
   4  -4  -5   13.29    1.31
   4  -4  -5   12.99    1.28
  -4  -4  -6    1.38    0.67
   4  -4  -6    2.01    0.95
   4   4  -6    1.15    0.95
   4   4  -6    1.34    0.87
   4  -4  -6    2.12    0.99
  -4  -4  -7   62.74    4.25
   4  -4  -7   64.56    4.46
   4  -4  -7   67.79    4.46
   4   4  -7   68.07    4.48
   4   4  -7   69.45    4.47
  -4  -4  -8   67.70    4.35
   4   4  -8   66.01    4.60
   4  -4  -8   67.13    4.60
  -4  -4  -9  768.71   48.56
   4   4   9  802.31   48.80
   4  -4  -9  820.13   48.80
   4   4  -9  852.39   48.81
   4  -4   9  825.02   48.81
  -4  -4 -10  797.97   49.21
   4   4  10  912.13   49.59
   4  -4  10  918.84   49.58
  -4   4 -11   90.86    5.81
  -4  -4 -11   82.96    5.44
   4   4  11   81.17    5.79
   4  -4  11   83.65    5.82
  -4   4 -12    0.59    1.25
  -4  -4 -12    1.39    0.77
  -4   4 -13    1.14    1.34
  -4   4 -14   26.07    2.56
  -4   4 -15    1.02    1.31
   4  -4 -15    0.82    1.12
  -4   4 -15    0.87    2.61
   4   4 -15    0.47    2.20
   4  -4 -15    0.75    2.25
  -4  -4 -15   -0.16    2.59
  -4   4 -16    0.65    1.33
   4  -4 -16    0.77    1.15
  -4  -4 -16    1.36    2.84
   4   4 -16   -0.07    2.44
   4  -4 -16    2.01    2.59
  -4   4 -16    0.42    2.78
  -4   4 -17    2.22    1.36
  -4   4 -17    2.67    3.13
   4  -4 -17    3.73    2.77
   4   4 -17    3.78    2.70
  -4  -4 -17    6.57    3.04
   4  -4 -18    0.09    2.92
  -4  -4 -18    4.74    3.07
   4   4 -18    0.84    2.93
  -4   4 -18    1.20    3.14
   4   4 -19    1.82    2.97
   4  -4 -19    0.35    3.04
  -4   4 -19   -1.39    3.15
  -4  -4 -19    0.38    3.06
   4  -4 -20   31.21    4.17
  -4  -4 -20   40.70    4.50
   4   4 -20   38.34    4.32
  -4   4 -20   39.69    4.37
   4   4 -21    3.30    3.02
  -4   4 -21   -3.41    3.20
   4  -4 -21    1.01    3.03
  -4  -4 -21   -2.25    3.01
  -4  -4 -22    1.95    2.77
   4  -4 -22    3.99    2.84
   4   4 -22    3.91    2.85
  -4   4 -22   -0.85    2.95
   4  -4 -23    2.27    2.48
   4   4 -23    4.13    2.64
   4  -4 -24    1.82    2.18
   4   4 -24    0.81    2.23
   4   4 -25    2.20    1.79
   4  -4 -25   -0.25    1.73
  -4   4 -26    0.31    0.47
  -4  -4 -26    0.37    0.46
  -5   0   0   -0.08    0.50
  -5   0  -1 1234.94   72.48
  -5   0   1 1185.72   72.45
   5   0  -1 1212.08   72.49
  -5   0   2  219.33   13.34
  -5   0  -2  212.45   13.38
   0   5   2  229.74   13.27
   5   0  -2  221.30   13.39
   0  -5   2  214.37   13.27
   0   5   3   82.72    4.85
   0  -5   3   77.84    4.85
  -5   0   3   73.36    4.86
   0   5   4    5.29    0.88
   0  -5   4    5.11    0.86
   0  -5  -4    7.71    0.52
  -5   0   4    6.99    0.79
  -5   0  -5  308.81   18.01
   5   0  -5  304.61   18.02
   0   5   5  291.55   17.95
   5   0  -5  302.30   18.03
   0  -5   5  287.57   17.96
  -5   0   5  287.75   17.90
  -5   0  -6    0.72    0.87
   0  -5   6    0.82    0.82
   5   0  -6    0.68    0.96
   0  -5  -6    0.78    0.18
   5   0  -6    1.15    1.00
   0   5   6    1.06    0.90
   0  -5  -7  144.93    9.22
  -5   0  -7  146.69    9.56
   0  -5   7  176.53    9.64
   5   0  -7  179.97    9.70
   0   5   7  170.10    9.64
   5   0  -7  182.16    9.71
  -5   0  -8   43.11    3.04
   0  -5  -8   38.81    2.58
   5   0  -8   53.31    3.31
   0   5   8   46.40    3.15
   5   0  -8   52.15    3.20
   0  -5   8   50.04    3.18
   0  -5  -9   13.97    0.95
  -5   0  -9   16.97    1.60
   5   0  -9   10.84    1.82
   0  -5   9   11.43    1.66
   0   5   9   13.17    1.68
  -5   0 -10   39.95    3.01
   5   0 -10   37.52    3.32
   0   5  10   40.90    3.21
   0  -5  10   41.64    3.22
  -5   0 -11  373.79   23.30
   0  -5  11  381.66   23.46
   5   0  11  395.19   23.52
   0   5  11  374.61   23.47
  -5   0 -12   95.59    6.35
  -5   0 -13  576.59   35.11
  -5   0 -14   40.53    3.20
  -5   0 -15  276.53   17.43
  -5   0 -15  317.42   17.89
   0  -5 -15  271.10   17.68
   5   0 -15  248.36   17.55
   0   5 -15  302.22   17.75
   0   5 -16   13.71    1.98
  -5   0 -16   21.61    3.33
   0  -5 -16   17.80    3.20
   0   5 -16   19.77    3.06
   5   0 -16   16.63    2.77
   5   0 -17    0.31    2.50
  -5   0 -17    2.84    2.90
   0  -5 -17    5.78    3.06
   0   5 -17    0.93    2.75
   0   5 -18    2.47    2.85
  -5   0 -18   -0.85    3.10
   0  -5 -18    0.72    2.94
   5   0 -18    1.00    2.80
  -5   0 -19   76.69    6.02
   0  -5 -19   73.30    5.85
   5   0 -19   55.71    5.62
   0   5 -19   67.04    5.78
  -5   0 -20    2.72    3.23
   5   0 -20    2.19    3.15
   0   5 -20    8.43    3.38
   0  -5 -20    4.22    3.21
   0  -5 -21   84.55    6.67
   0   5 -21   86.12    6.60
   5   0 -21   80.82    6.50
  -5   0 -21   86.86    6.70
   0  -5 -22    1.47    2.82
   5   0 -22   -1.18    2.92
  -5   0 -22   -3.39    2.98
   0   5 -22   -0.30    2.81
   5   0 -23   -1.72    2.60
   0   5 -23    2.64    2.47
   0  -5 -23    2.09    2.43
   0   5 -24   -0.49    2.19
   0  -5 -24    0.72    2.19
   5   0 -24   -1.27    2.32
   5   0 -25   -1.03    1.87
   5   0 -26    0.34    1.30
  -5   0 -26    0.52    0.51
   5   1 -26    1.14    1.34
   5   1 -25    1.87    1.84
   1  -5 -24    2.09    2.22
   5   1 -24    1.94    2.30
   5   1 -23    3.90    2.66
  -1   5 -23    3.29    2.53
   1  -5 -23    3.82    2.43
  -1   5 -22    1.75    2.84
   5   1 -22    2.42    2.93
   1  -5 -22    0.39    2.77
   1  -5 -21    2.46    2.99
   5   1 -21    4.99    3.19
  -1   5 -21    1.92    3.00
  -1   5 -20   40.01    4.30
   1  -5 -20   39.13    4.33
   5   1 -20   29.25    4.16
  -1   5 -19    3.78    3.14
   1  -5 -19    5.00    3.01
   5   1 -19    3.57    3.04
   5   1 -18    0.91    2.72
  -1   5 -18    2.67    2.85
   1  -5 -18   -0.36    2.96
  -1   5 -17    0.32    1.19
  -1   5 -17    2.06    2.78
   5   1 -17    2.59    2.60
   1  -5 -17   -0.77    2.94
  -1   5 -16   87.01    6.34
  -1   5 -16  100.27    6.89
   1  -5 -16   96.71    6.83
   5   1 -16   84.04    6.57
   1  -5 -15  169.66    9.80
  -1   5 -15  153.28   10.20
  -1   5 -15  168.14   10.47
   5   1 -15  134.96   10.21
   1  -5 -15  144.37   10.32
  -5  -1 -14  142.31    9.15
  -5  -1 -13   90.11    6.02
  -5  -1 -12   27.91    2.32
  -5  -1 -11    9.42    1.35
   5  -1  11    9.01    1.62
   1   5  11    7.83    1.54
  -5  -1 -10  224.34   14.08
   5   1 -10  227.35   14.27
   1   5  10  231.68   14.26
  -5  -1  -9  156.58    9.59
   5   1  -9  153.06    9.75
   1   5   9  147.33    9.67
  -5  -1  -8  304.45   18.87
   5   1  -8  320.66   19.01
   5   1  -8  327.80   19.01
  -1  -5   8  293.34   18.95
   1   5   8  303.16   18.95
  -5  -1  -7  731.41   44.24
   5   1  -7  765.23   44.35
   5   1  -7  755.83   44.32
  -1  -5   7  727.57   44.29
   1   5   7  699.04   44.27
  -5  -1  -6  126.54    7.03
   1   5   6  101.85    6.99
  -1  -5   6  104.69    7.01
   5   1  -6  114.07    7.07
   5   1  -6  110.66    7.06
  -5  -1  -5  364.94   21.10
  -1  -5   5  328.64   21.06
   1   5   5  337.55   21.06
  -5   1   5  358.83   20.98
   5   1  -5  347.58   21.13
   5   1  -5  345.79   21.11
  -5  -1  -4  249.11   14.13
   1   5   4  219.11   14.06
  -5   1   4  230.76   14.01
  -5   1   3  430.86   25.85
   1  -5  -3  428.74   25.85
  -5   1   2 2240.85  129.68
   1  -5  -2 2081.64  129.62
   5   1  -2 2259.18  129.74
  -5  -1  -1  842.52   52.27
  -5   1   1  908.77   52.25
   1  -5  -1  898.06   52.14
   1  -5  -1  841.77   52.13
   5   1  -1  878.80   52.28
  -5  -1   0  445.00   27.20
  -5   1   0  458.67   27.19
  -5  -1   1  775.40   46.90
  -5   1  -1  786.37   46.91
   1   5  -1  792.30   46.78
   1   5  -1  775.66   46.78
   5  -1  -1  780.30   46.91
  -1  -5  -1  772.96   46.85
  -5  -1   2 2236.48  134.92
  -5   1  -2 2300.41  134.95
   5  -1  -2 2272.22  134.94
  -1  -5  -2 2302.92  134.85
   1   5  -2 2189.07  134.83
  -5   1  -3  432.24   25.60
  -1  -5  -3  435.21   25.45
   1   5  -3  419.53   25.51
  -5  -1   3  401.62   25.54
  -1  -5  -4  243.14   14.38
   1  -5   4  233.24   14.50
  -5  -1   4  234.78   14.50
  -1  -5  -5  371.51   21.06
  -5   1  -5  344.04   21.27
  -1   5   5  330.09   21.22
  -5  -1   5  344.38   21.20
   5  -1  -5  338.47   21.28
   1  -5   5  335.17   21.23
  -1  -5  -6   87.66    5.15
  -5   1  -6   91.18    5.47
  -1   5   6   77.34    5.40
   5  -1  -6   81.27    5.47
   1  -5   6   77.01    5.40
  -1  -5  -7  569.77   34.77
  -5   1  -7  595.29   35.08
   5  -1  -7  605.66   35.10
   1  -5   7  608.87   35.08
  -1   5   7  550.81   35.05
  -5   1  -8  279.27   17.43
  -1  -5  -8  279.94   17.11
   1  -5   8  294.47   17.47
   5  -1  -8  297.15   17.52
  -1   5   8  282.14   17.46
  -5   1  -9  126.30    8.07
  -1  -5  -9  124.26    7.70
   1  -5   9  134.40    8.17
   5  -1  -9  126.46    8.18
  -1  -5 -10  211.44   13.16
  -5   1 -10  219.04   13.57
   1  -5  10  232.54   13.69
   5  -1 -10  228.82   13.72
  -5   1 -11    4.08    1.23
   5   1  11    6.30    1.44
   1  -5  11    4.17    1.32
  -5   1 -12   26.75    2.37
  -5   1 -13   65.81    4.70
  -5   1 -14  144.05    9.35
  -5   1 -15  151.36    9.97
   5  -1 -15  151.43    9.59
  -1  -5 -15  156.35   10.35
   1   5 -15  155.03   10.26
  -5   1 -15  165.26   10.47
   1   5 -16   98.26    7.32
   1   5 -16  108.70    7.77
  -1  -5 -16  113.65    7.87
  -5   1 -16  126.34    8.01
  -1  -5 -17    2.36    2.86
  -5   1 -17    2.75    2.88
   1   5 -17   -2.33    2.89
   1   5 -18    2.18    2.82
  -1  -5 -18    2.36    3.01
  -5   1 -18   -1.52    3.05
  -5   1 -19    5.73    3.38
   1   5 -19    5.07    3.07
  -1  -5 -19    7.25    3.24
  -5   1 -20   35.08    4.42
  -1  -5 -20   35.66    4.24
   1   5 -20   37.94    4.24
  -5   1 -21    1.41    3.10
   1   5 -21    4.72    3.05
  -1  -5 -21    2.13    2.93
   1   5 -22    0.60    2.78
  -5   1 -22    1.28    2.92
  -1  -5 -22   -0.62    2.84
  -1  -5 -23    3.70    2.41
   1   5 -23    2.23    2.56
   1   5 -24    1.95    2.16
  -5   1 -26    0.75    0.51
   5   2 -25    1.27    1.88
   5   2 -24    1.01    2.23
   2  -5 -24   -0.05    2.22
   5   2 -23    9.44    2.74
  -2   5 -23    8.98    2.70
   2  -5 -23    6.25    2.63
   2  -5 -22   -1.68    2.80
   5   2 -22   -1.08    2.74
  -2   5 -22   -0.61    2.78
   5   2 -21    1.51    3.03
   2  -5 -21    3.79    2.95
  -2   5 -21   -1.42    3.06
   2  -5 -20   -0.98    3.08
  -2   5 -20    1.42    3.18
   5   2 -20    2.86    3.19
   2  -5 -19    5.68    3.16
  -2   5 -19    5.15    3.18
   5   2 -19    3.03    2.99
   2  -5 -18    8.39    3.23
  -2   5 -18   11.84    3.28
   5   2 -18   11.61    3.09
  -2   5 -17   14.40    1.95
   5   2 -17   12.79    2.90
   2  -5 -17   11.99    3.16
  -2   5 -17   16.12    3.17
  -2   5 -16   32.90    2.96
   2  -5 -16   29.28    3.71
  -2   5 -16   33.69    3.72
   5   2 -16   25.68    3.40
  -2   5 -15    5.41    1.56
   2  -5 -15    4.57    1.28
   5   2 -15    6.72    2.40
   2  -5 -15    5.89    2.57
  -2   5 -15    9.29    2.70
  -2   5 -14   71.68    5.16
  -5  -2 -14   70.17    4.85
  -5  -2 -13   39.68    2.98
  -5  -2 -12   39.45    2.95
  -5  -2 -11    6.89    1.12
   2   5  11    7.08    1.46
  -5  -2 -10  179.17   11.28
   5   2 -10  187.49   11.54
   2   5  10  178.59   11.48
  -5  -2  -9  159.84   10.74
   5   2  -9  182.15   10.97
   2   5   9  183.63   10.94
  -5  -2  -8   80.13    5.41
   5   2  -8   91.08    5.62
   2   5   8   81.49    5.53
   5   2  -8   83.98    5.60
  -5  -2  -7  651.94   37.84
   5   2  -7  609.39   37.92
   5   2  -7  624.22   37.94
   2   5   7  618.27   37.91
  -5  -2  -6  260.13   14.88
   5   2  -6  246.85   14.95
   2  -5  -6  237.03   14.89
   5   2  -6  235.60   14.93
   2   5   6  236.77   14.89
  -5  -2  -5   72.72    4.86
  -5   2   5   73.94    4.73
   5   2  -5   77.14    4.95
   5   2  -5   84.68    4.99
   2  -5  -5   78.36    4.89
  -5  -2  -4   72.70    4.39
  -5   2   4   69.58    4.25
   2  -5  -4   67.58    4.36
   2  -5  -4   63.41    4.34
  -5   2   3   31.75    1.99
   2  -5  -3   27.78    2.02
   2  -5  -3   27.61    2.04
  -5   2   2 1028.49   60.95
   2  -5  -2  988.55   60.93
   5   2  -2 1032.80   61.02
   2  -5  -2 1029.59   60.94
  -5  -2  -1 3472.69  208.05
  -5   2   1 3464.29  208.01
   5   2  -1 3496.63  208.05
  -5   2   0 2001.13  116.91
  -5  -2   0 1970.12  116.93
   2   5   0 1876.24  116.80
  -2  -5   0 2001.51  116.91
   2  -5   0 1991.55  116.80
  -5  -2   1 3241.51  194.71
  -5   2  -1 3333.53  194.72
  -2  -5  -1 3203.96  194.67
  -5   2  -2 1215.22   69.83
   2   5  -2 1117.45   69.71
   2   5  -2 1142.10   69.71
  -2  -5  -2 1202.56   69.74
  -5  -2   2 1184.22   69.80
  -2  -5  -3   42.63    2.55
  -5   2  -3   46.55    2.79
   2   5  -3   38.20    2.61
   2   5  -3   34.80    2.59
  -5  -2   3   39.41    2.68
  -2  -5  -4   52.11    3.21
   2   5  -4   52.52    3.34
   2   5  -4   48.51    3.32
  -5  -2   4   50.36    3.36
  -2  -5  -5   43.89    2.81
   2   5  -5   44.90    3.00
  -2  -5  -6  210.35   13.18
  -5   2  -6  225.98   13.45
   2  -5   6  232.20   13.41
   2   5  -6  217.07   13.38
  -5   2  -7  724.30   43.22
  -2  -5  -7  705.60   42.95
   2  -5   7  734.45   43.21
  -5   2  -8   74.05    4.88
  -2  -5  -8   70.34    4.51
   2  -5   8   76.00    4.88
  -5   2  -9  147.75    9.96
  -2  -5  -9  155.57    9.63
   2  -5   9  175.71   10.06
  -5   2 -10  190.48   12.52
  -2  -5 -10  195.98   12.15
   2  -5  10  222.88   12.64
  -5   2 -11    3.19    1.22
   5   2  11    2.38    1.33
   2  -5  11    2.57    1.22
  -5   2 -12   28.38    2.52
  -5   2 -13   43.85    3.44
  -5   2 -14   81.01    5.67
   5  -2 -15    4.18    1.14
  -5   2 -15    4.28    1.38
   2   5 -15    1.31    2.41
  -2  -5 -15    2.39    2.51
  -5   2 -15   -0.48    2.62
  -5   2 -16   26.26    2.58
   5  -2 -16   25.37    2.29
  -2  -5 -16   33.20    3.74
  -5   2 -16   32.67    3.74
   2   5 -16   31.29    3.51
   2   5 -17   10.34    3.00
  -2  -5 -17   13.92    3.33
  -5   2 -17    7.66    3.22
   2   5 -18   11.41    3.29
  -5   2 -18   11.78    3.51
  -2  -5 -18   14.59    3.36
   2   5 -19   10.67    3.30
  -2  -5 -19   10.85    3.28
  -5   2 -19   14.81    3.56
  -5   2 -20    3.80    3.28
  -2  -5 -20    2.43    3.26
   2   5 -20    2.34    3.12
   2   5 -21    1.97    2.96
  -5   2 -21    2.28    3.25
  -2  -5 -21    2.39    3.06
  -2  -5 -22   -3.01    2.73
  -5   2 -22   -0.08    2.92
   2   5 -22   -1.12    2.77
  -2  -5 -23   10.82    2.65
   2   5 -23    9.50    2.76
   2   5 -24   -0.05    2.16
  -5   2 -26    0.61    0.50
  -3   5 -26    1.51    0.46
  -5  -3 -26    1.79    0.50
   3  -5 -25   -0.32    1.67
   5   3 -25    1.86    1.73
   3  -5 -24   -0.16    2.16
   5   3 -24    0.38    2.19
   5   3 -23    6.40    2.62
   3  -5 -23    5.52    2.62
   5   3 -22    2.34    2.67
  -3   5 -22    4.66    2.79
   3  -5 -22    2.42    2.76
  -5  -3 -21    2.00    3.02
   5   3 -21    1.41    3.06
  -3   5 -21    2.08    3.12
   3  -5 -21    1.00    2.97
   5   3 -20    7.92    3.23
  -5  -3 -20    7.59    3.35
  -3   5 -20    8.58    3.40
   3  -5 -20   10.82    3.21
  -3   5 -19    7.27    3.20
   5   3 -19    9.07    3.03
  -5  -3 -19    9.97    3.29
   3  -5 -19    9.46    3.15
  -3   5 -18   23.81    3.68
   5   3 -18   18.64    3.28
  -5  -3 -18   26.24    3.74
   3  -5 -18   18.32    3.42
  -3   5 -17   18.02    2.12
   3  -5 -17   14.96    3.14
  -3   5 -17   16.45    3.27
  -5  -3 -17   18.20    3.45
   5   3 -17   16.89    3.09
  -3   5 -16   31.25    3.04
   3  -5 -16   32.65    2.64
   5   3 -16   32.88    3.59
   3  -5 -16   35.68    3.78
  -3   5 -16   38.72    3.97
  -5  -3 -16   39.55    4.00
  -3   5 -15   49.39    3.76
   3  -5 -15   48.62    3.26
   5   3 -15   38.37    3.98
  -3   5 -15   48.91    4.35
   3  -5 -15   33.56    3.95
  -5  -3 -15   47.65    4.33
  -3   5 -14  118.07    7.96
  -5  -3 -13  197.37   12.24
  -3   5 -13  193.83   12.55
  -5  -3 -12  392.84   23.97
  -5  -3 -11   65.09    4.72
   5  -3  11   76.90    5.11
   3   5  11   76.30    5.07
  -5  -3 -10  354.35   22.98
   3   5  10  395.64   23.25
   5   3 -10  399.40   23.25
  -5  -3  -9  293.73   17.79
   5   3  -9  288.29   17.97
   3   5   9  289.17   17.95
  -5  -3  -8  234.86   14.67
   3   5   8  246.68   14.83
   5   3  -8  244.91   14.86
   5   3  -8  234.30   14.83
  -5  -3  -7 1042.11   62.04
   5   3  -7 1059.22   62.18
   3  -5  -7  987.85   62.11
   5   3  -7 1043.94   62.16
  -5  -3  -6  210.25   13.54
   5   3  -6  218.62   13.65
   5   3  -6  235.51   13.68
   3  -5  -6  222.83   13.63
   3  -5  -6  227.16   13.64
  -5  -3  -5  223.13   12.62
  -5   3   5  197.61   12.45
   5   3  -5  203.80   12.66
   3  -5  -5  212.53   12.64
   5   3  -5  210.35   12.68
   3  -5  -5  202.58   12.62
  -5  -3  -4  465.29   28.18
  -5   3   4  459.02   28.06
   3  -5  -4  466.82   28.18
   3  -5  -4  487.67   28.19
  -5  -3  -3   61.39    4.07
  -5   3   3   66.67    3.96
   3  -5  -3   63.11    4.03
   3  -5  -3   61.46    4.04
  -5   3   2   61.31    3.75
  -3  -5   2   57.11    3.87
  -5   3   1  427.41   25.07
   5   3  -1  404.35   25.10
  -5   3   0    2.67    0.61
   3  -5   0    2.40    0.50
   3   5   0    1.95    0.48
  -5  -3   0    2.09    0.68
  -5   3  -1  432.51   25.96
   5  -3  -1  420.91   25.94
  -3  -5  -1  440.07   25.93
  -5  -3   1  428.54   25.97
  -5   3  -2   72.00    4.49
  -3   5   2   68.80    4.28
  -5  -3   2   65.57    4.43
  -3  -5  -2   73.97    4.39
  -5   3  -3   64.57    4.01
  -3  -5  -3   62.09    3.85
  -3   5   3   59.71    3.70
   3   5  -3   62.29    3.88
  -5  -3   3   62.00    3.95
   3   5  -3   61.49    3.89
  -5   3  -4  425.26   25.92
  -3  -5  -4  420.71   25.76
   3   5  -4  432.22   25.83
  -5  -3   4  419.36   25.86
   3   5  -4  444.04   25.84
  -3  -5  -5  194.20   11.32
   3   5  -5  191.62   11.45
   5  -3  -5  178.67   11.47
   5  -3  -5  177.77   11.47
   3   5  -5  182.49   11.43
  -3  -5  -6  187.26   12.29
   5  -3  -6  208.82   12.51
   3   5  -6  212.02   12.48
   5  -3  -6  217.79   12.53
   3   5  -6  204.62   12.46
  -5   3  -7  941.51   60.31
  -3  -5  -7 1013.18   60.09
   3   5  -7  954.38   60.26
   5  -3  -7 1040.11   60.34
   5  -3  -7 1055.22   60.32
  -5   3  -8  172.11   10.62
  -3  -5  -8  156.45   10.30
   5  -3  -8  180.32   10.64
   3  -5   8  179.68   10.60
   5  -3  -8  171.69   10.62
  -5   3  -9  270.76   16.13
  -3  -5  -9  258.96   15.79
   3  -5   9  255.73   16.10
   5  -3  -9  255.98   16.11
  -3  -5 -10  383.83   24.44
  -5   3 -10  392.12   24.78
   3  -5  10  424.01   24.85
   5   3  10  431.70   24.88
   5  -3 -10  429.01   24.87
  -5   3 -11   68.49    4.99
  -3  -5 -11   65.97    4.54
   3  -5  11   79.50    5.08
   5   3  11   82.89    5.17
  -5   3 -12  421.51   25.91
  -5   3 -13  206.90   13.15
  -5   3 -14  110.51    7.45
   5  -3 -15   44.23    3.05
  -5   3 -15   45.25    3.50
   5  -3 -15   33.20    3.83
   3   5 -15   37.43    3.83
  -5   3 -15   45.86    4.21
  -3  -5 -15   43.19    4.11
  -5   3 -16   36.52    3.33
   5  -3 -16   37.68    2.92
  -5   3 -16   49.87    4.42
   3   5 -16   40.26    3.97
  -3  -5 -16   47.28    4.31
   5  -3 -16   39.49    3.89
   3   5 -17   18.41    3.25
  -5   3 -17   20.95    3.39
  -3  -5 -17   20.20    3.47
   5  -3 -17   15.66    3.22
  -5   3 -18   11.60    3.36
   3   5 -18    9.12    3.19
   5  -3 -18    9.35    2.95
  -3  -5 -18   15.96    3.40
   5  -3 -19   11.93    3.29
  -3  -5 -19   13.48    3.40
   3   5 -19    8.89    3.20
  -5   3 -19   11.29    3.37
   5  -3 -20    7.43    3.20
   3   5 -20    9.62    3.29
  -5   3 -20   15.59    3.57
  -3  -5 -20   10.01    3.24
   3   5 -21    3.01    2.89
   5  -3 -21    0.34    3.00
  -3  -5 -21   -0.76    2.87
  -5   3 -21    0.86    3.00
   3   5 -22    5.54    2.86
   5  -3 -22    9.16    3.07
  -3  -5 -22    5.68    3.02
   5  -3 -23    4.49    2.57
   3   5 -23    5.26    2.53
   3   5 -24    0.05    2.08
   5  -3 -24    0.94    2.19
   5  -3 -25    0.77    1.83
   3   5 -25    1.12    1.63
  -3  -5 -26    2.10    0.46
  -5   3 -26    1.82    0.49
  -5  -4 -26   -0.10    0.43
  -4   5 -26    0.25    0.40
   4  -5 -25    5.81    1.77
   5   4 -25    1.20    1.77
   4  -5 -24    3.37    2.18
   5   4 -24    3.85    2.15
   5   4 -23   -0.19    2.50
   4  -5 -23    1.10    2.41
   4  -5 -22    1.79    2.63
  -4   5 -22    2.16    2.65
   5   4 -22    1.03    2.69
  -5  -4 -21   13.00    3.33
   4  -5 -21   15.49    3.38
   5   4 -21   11.41    3.23
  -4   5 -21   18.05    3.38
   5   4 -20    0.09    2.90
  -5  -4 -20   -0.09    3.11
   4  -5 -20    1.22    2.87
  -4   5 -20    0.09    3.15
  -4   5 -19   -0.82    3.07
   4  -5 -19   -2.99    3.07
   5   4 -19    2.30    2.81
  -5  -4 -19   -0.09    3.05
  -4   5 -18   13.64    3.38
  -5  -4 -18   12.91    3.33
   4  -5 -18   12.64    3.17
   5   4 -18   13.82    3.18
  -4   5 -17   36.99    3.12
   5   4 -17   31.19    3.73
   4  -5 -17   28.02    3.73
  -4   5 -17   35.98    4.09
  -5  -4 -17   30.00    3.94
  -4   5 -16   33.96    3.19
   4  -5 -16   36.92    2.76
   4  -5 -16   33.87    3.76
  -5  -4 -16   37.31    4.01
  -4   5 -16   36.93    3.99
   5   4 -16   31.55    3.67
   4  -5 -15   11.59    1.52
  -4   5 -15   13.44    1.96
  -4   5 -15   11.66    2.91
  -5  -4 -15   14.55    2.97
   5   4 -15   10.71    2.51
   4  -5 -15   11.72    2.55
  -4   5 -14   23.27    2.44
   4  -5 -14   22.39    1.94
   5   4 -14   21.31    2.89
  -4   5 -13  135.02    8.94
  -5  -4 -12   14.49    1.45
  -4   5 -12   13.58    1.88
  -5  -4 -11   27.23    2.20
  -4   5 -11   29.91    2.62
   4   5  11   29.53    2.60
   5  -4  11   27.94    2.58
  -5  -4 -10   30.50    2.24
   5   4 -10   29.14    2.65
   4   5  10   26.52    2.49
   5  -4  10   26.14    2.46
  -5  -4  -9  242.29   15.44
   4   5   9  253.36   15.66
   4  -5  -9  267.73   15.67
   5   4  -9  251.97   15.66
   4  -5  -8   67.04    4.31
   5   4  -8   69.10    4.35
   5   4  -8   66.13    4.26
  -5  -4  -7  247.20   14.99
   4  -5  -7  238.81   15.10
   5   4  -7  242.10   15.11
   4  -5  -7  246.23   15.11
   5   4  -7  252.09   15.13
  -5  -4  -6  126.91    7.99
   5   4  -6  127.59    8.11
   4  -5  -6  130.07    8.08
   4  -5  -6  131.15    8.09
   5   4  -6  127.50    8.10
  -5  -4  -5    1.02    0.74
   5   4  -5    1.58    0.89
   4  -5  -5    1.47    0.89
  -5   4   5    1.05    0.35
   4  -5  -5    1.44    0.85
   5   4  -5    1.56    0.91
  -5  -4  -4   62.65    4.02
   4  -5  -4   64.22    4.06
  -5   4   4   60.46    3.84
   4  -5  -4   65.48    4.05
  -5   4   3  489.58   29.87
  -5  -4  -3  490.86   29.98
  -4  -5   3  529.21   30.06
  -5  -4  -2  974.08   57.60
  -5   4   2  956.08   57.50
  -4  -5   2  949.70   57.62
  -5   4   1 1427.41   82.90
   5   4  -1 1380.26   82.92
   4  -5  -1 1348.12   82.88
  -4   5   0 5887.35  344.64
  -5   4   0 5846.06  344.64
   4  -5   0 5679.20  344.59
   5   4   0 5755.56  344.62
   5  -4   0 5885.13  344.63
   4   5   0 5605.69  344.58
  -5   4  -1 1504.46   87.28
  -4   5   1 1479.20   87.19
  -5  -4   1 1418.27   87.28
   5  -4  -1 1454.63   87.23
  -4  -5  -1 1493.61   87.26
   4   5  -1 1403.94   87.18
  -4  -5  -2  979.81   59.87
  -5   4  -2 1000.87   59.95
  -4   5   2 1000.97   59.79
  -5  -4   2 1012.24   59.92
  -4   5   3  554.37   33.94
  -4  -5  -3  603.91   34.08
  -5   4  -3  572.71   34.17
  -5  -4   3  555.73   34.14
  -5   4  -4  100.95    6.13
  -4  -5  -4  101.69    5.97
   4   5  -4   99.21    6.03
   4   5  -4  102.07    6.01
  -4   5   4   92.60    5.76
  -5  -4   4   97.22    6.08
  -4  -5  -5    8.84    0.87
   4   5  -5    7.76    1.09
   5  -4  -5    7.76    1.16
   5  -4  -5    9.00    1.15
   4   5  -5    7.41    1.07
  -4  -5  -6  175.82   11.01
   4   5  -6  174.04   11.15
   5  -4  -6  182.64   11.18
   5  -4  -6  184.06   11.18
   4   5  -6  187.12   11.17
  -4  -5  -7  311.98   18.80
   5  -4  -7  307.88   18.98
   5  -4  -7  308.70   18.99
   4   5  -7  311.51   18.96
   4   5  -7  308.73   18.96
  -4  -5  -8   51.58    3.70
  -5   4  -8   53.97    4.01
   4   5  -8   60.36    4.01
   5  -4  -8   63.46    4.08
   5  -4  -8   60.84    4.01
  -4  -5  -9  269.55   17.17
  -5   4  -9  275.76   17.47
   4  -5   9  284.11   17.46
   4   5  -9  292.17   17.47
   5  -4  -9  304.64   17.49
  -5   4 -10   32.31    2.74
  -4  -5 -10   32.55    2.28
   4  -5  10   31.12    2.67
   5  -4 -10   28.09    2.77
   5   4  10   32.71    2.72
  -4  -5 -11   26.24    2.04
  -5   4 -11   25.80    2.52
   4  -5  11   30.72    2.57
   5   4  11   28.49    2.60
  -5   4 -12   18.37    2.10
  -5   4 -13  117.26    7.88
  -5   4 -14   22.75    2.52
  -5   4 -14   33.40    3.43
  -5   4 -15    9.05    1.66
   5  -4 -15    8.07    1.35
  -5   4 -15   10.38    2.83
  -4  -5 -15    9.29    2.78
   5  -4 -15    8.39    2.58
   4   5 -15   10.52    2.59
   5  -4 -16   39.87    3.00
  -5   4 -16   41.14    3.48
   4   5 -16   39.58    3.95
   5  -4 -16   34.66    3.88
  -5   4 -16   45.31    4.32
  -4  -5 -16   48.90    4.35
  -5   4 -17   43.75    3.39
   4   5 -17   30.79    3.94
  -5   4 -17   39.40    4.20
   5  -4 -17   34.80    3.96
  -4  -5 -17   35.13    4.16
   5  -4 -18   10.99    3.00
  -4  -5 -18    9.86    3.16
   4   5 -18    8.73    3.09
  -5   4 -18   12.13    3.46
   5  -4 -19   -0.09    2.90
  -4  -5 -19   -3.61    3.20
   4   5 -19   -0.17    2.98
  -5   4 -19   -1.11    3.00
   5  -4 -20    1.39    2.97
  -4  -5 -20   -1.98    3.09
  -5   4 -20    2.79    3.08
   4   5 -20    3.30    3.11
  -5   4 -21   10.63    3.44
   5  -4 -21   15.70    3.31
  -4  -5 -21   11.55    3.14
   4   5 -21   15.53    3.37
   5  -4 -22    1.66    2.68
  -4  -5 -22    0.53    2.69
   4   5 -22    4.66    2.59
   5  -4 -23    1.37    2.49
   4   5 -23    0.13    2.37
   5  -4 -24    2.14    2.10
   4   5 -24    5.26    2.18
   4   5 -25    0.27    1.62
   5  -4 -25    3.16    1.77
  -5   4 -26    0.61    0.44
  -4  -5 -26    0.95    0.41
  -5   5   0 7627.88  453.33
   5  -5   0 7469.58  453.30
   5   5   0 7646.72  453.29
  -5   5  -1    1.37    0.81
  -5   5   1    0.41    0.57
  -5  -5   1    1.22    0.83
  -5  -5  -1    0.96    0.73
   5  -5  -1    2.22    0.74
  -5   5   2 1941.09  118.20
  -5   5  -2 1981.49  118.35
  -5  -5  -2 2047.21  118.31
  -5  -5   2 1953.18  118.34
  -5   5   3    5.25    0.56
  -5  -5  -3    4.91    0.85
  -5  -5   3    3.33    0.88
  -5  -5  -4   23.47    1.67
  -5   5   4   22.55    1.44
   5   5  -4   18.72    1.70
  -5  -5  -5    2.66    0.76
   5  -5  -5    1.69    0.92
   5  -5  -5    3.90    0.91
   5   5  -5    2.41    0.95
   5   5  -5    2.51    0.90
  -5  -5  -6    4.02    0.77
   5  -5  -6    1.84    0.91
   5  -5  -6    1.76    0.95
   5   5  -6    2.17    1.02
   5   5  -6    2.63    0.98
  -5  -5  -7    2.10    0.81
   5  -5  -7    4.40    1.05
   5   5  -7    3.80    1.12
   5  -5  -7    3.70    1.24
   5   5  -7    3.08    1.17
  -5  -5  -8  511.24   33.10
   5   5  -8  555.84   33.30
   5  -5  -8  567.47   33.31
   5   5  -8  576.90   33.32
   5  -5  -8  556.67   33.31
  -5  -5  -9  167.28   11.17
  -5   5  -9  180.57   11.49
   5   5  -9  197.20   11.47
   5  -5  -9  193.60   11.48
  -5  -5 -10   76.23    5.42
  -5   5 -10   81.40    5.79
   5   5 -10   94.53    5.84
   5   5  10   90.29    5.83
   5  -5  10   90.76    5.80
  -5  -5 -11    9.05    1.11
  -5   5 -11   10.96    1.69
   5   5  11    9.61    1.55
  -5  -5 -12   88.90    5.96
  -5   5 -12  102.97    6.50
  -5   5 -13   16.60    2.09
  -5   5 -14    7.95    1.76
   5  -5 -14    8.74    1.34
   5  -5 -14    9.62    2.40
  -5   5 -14   15.68    2.70
  -5  -5 -14   16.57    2.84
   5   5 -14   10.06    2.40
  -5   5 -15   17.83    2.24
   5  -5 -15   19.93    1.85
  -5  -5 -15   22.83    3.22
  -5   5 -15   21.75    3.23
   5   5 -15   16.59    2.76
   5  -5 -15   19.41    2.84
  -5   5 -16    1.32    1.37
   5  -5 -16    2.45    1.26
  -5   5 -16    1.79    2.90
   5   5 -16   -1.16    2.46
   5  -5 -16    0.15    2.53
  -5  -5 -16    1.12    2.85
  -5   5 -17   -0.63    1.38
   5  -5 -17    0.90    1.21
  -5  -5 -17    2.08    3.03
   5  -5 -17   -0.64    2.62
   5   5 -17   -0.31    2.58
  -5   5 -17   -0.63    2.87
   5  -5 -18    2.11    2.77
   5   5 -18    2.12    2.89
  -5  -5 -18    4.91    3.21
  -5   5 -18    4.76    3.16
   5   5 -19    4.98    3.03
  -5   5 -19    3.19    3.18
   5  -5 -19    8.65    3.18
  -5  -5 -19    6.20    3.13
   5   5 -20    1.58    2.93
  -5  -5 -20    5.01    3.13
   5  -5 -20    3.52    3.21
  -5   5 -20    3.87    3.03
  -5  -5 -21   -2.50    2.86
  -5   5 -21    2.46    2.90
   5  -5 -21    1.62    2.85
   5   5 -21   -0.47    2.82
   5  -5 -22    3.95    2.57
   5   5 -22    2.14    2.62
   5   5 -23    2.95    2.48
   5  -5 -23    0.88    2.39
   5   5 -24   11.03    2.38
   5  -5 -24   13.31    2.36
   5   5 -25    1.01    1.59
   5  -5 -25    0.15    1.61
  -5   5 -26    3.21    0.47
  -5  -5 -26    3.96    0.47
  -6   0   0 1623.87   97.29
  -6   0  -1 1256.04   74.07
  -6   0   1 1196.96   74.03
   6   0  -1 1260.59   74.07
  -6   0   2  175.04   10.54
  -6   0  -2  176.79   10.60
   6   0  -2  165.77   10.59
   0   6   3   15.64    1.11
  -6   0   3   12.29    1.19
   0  -6   3   13.36    1.12
   0  -6   4   11.30    1.11
   0   6   4   13.38    1.10
  -6   0  -5  532.67   31.28
   0   6   5  497.17   31.19
  -6   0   5  532.20   31.17
   0  -6   5  509.92   31.20
  -6   0  -6   97.14    6.04
   6   0  -6   93.71    6.07
   0   6   6   88.85    5.95
   6   0  -6   98.87    6.08
   0  -6   6   92.09    5.98
  -6   0  -7  120.75    8.48
   0   6   7  131.47    8.49
   6   0  -7  150.88    8.62
   6   0  -7  140.63    8.59
   0  -6   7  137.04    8.52
  -6   0  -8   12.64    1.47
   6   0  -8    8.70    1.65
   6   0  -8   10.80    1.45
   0  -6   8   10.18    1.45
   0   6   8    8.59    1.44
  -6   0  -9    9.11    1.41
   6   0  -9   10.17    1.81
   0   6   9   10.78    1.59
   0  -6   9   11.46    1.56
  -6   0 -10  139.86    9.58
   0  -6  10  155.92    9.72
   6   0 -10  166.68    9.81
   0   6  10  147.55    9.69
  -6   0 -11  121.95    7.98
   6   0 -11  124.85    8.20
  -6   0 -12   71.49    4.97
  -6   0 -13    3.30    1.22
  -6   0 -14  112.55    8.41
   0  -6 -14  121.22    8.16
   6   0 -15   -0.24    0.99
  -6   0 -15    0.53    1.10
   0  -6 -15    4.16    2.48
   6   0 -15    1.83    2.47
   0   6 -15    0.80    2.42
  -6   0 -15    2.56    2.62
   0   6 -16   -0.33    1.33
   0  -6 -16   -1.05    2.66
   6   0 -16    2.66    2.44
  -6   0 -16    0.09    2.73
   0   6 -16    0.87    2.68
   0   6 -17   17.03    2.07
   0  -6 -17   10.04    3.13
  -6   0 -17   14.76    3.34
   0   6 -17    9.26    3.02
   6   0 -17   13.81    2.91
   0   6 -18   11.36    3.14
   0  -6 -18    9.99    3.22
   6   0 -18    7.80    2.93
  -6   0 -18    8.69    3.31
   0  -6 -19   40.04    4.42
  -6   0 -19   43.02    4.56
   0   6 -19   39.69    4.40
   6   0 -19   33.29    4.24
  -6   0 -20   11.49    3.43
   6   0 -20   10.20    3.25
   0   6 -20    7.36    3.21
   0  -6 -20    7.46    3.27
   0   6 -21    2.50    2.87
   6   0 -21    0.58    2.88
   0  -6 -21    0.99    2.82
  -6   0 -21    0.18    2.95
   0  -6 -22    4.03    2.71
   0   6 -22   -0.66    2.70
   6   0 -22   -0.46    2.82
   6   0 -23   -0.74    2.55
   0   6 -23   -1.70    2.47
   0  -6 -23   -1.93    2.42
   0   6 -24   -1.89    2.10
   6   0 -24   -1.06    2.22
   6   0 -25    0.56    1.81
   6   0 -26    0.03    1.29
  -6   0 -26    0.22    0.50
   6   1 -26   -0.20    1.17
   6   1 -25    0.60    1.83
   1  -6 -24    1.97    2.11
   6   1 -24    3.82    2.21
   1  -6 -23    6.08    2.48
   6   1 -23    4.60    2.53
  -1   6 -23    0.94    2.45
   6   1 -22    0.38    2.88
   1  -6 -22    0.97    2.69
  -1   6 -22   -0.07    2.63
   1  -6 -21   -2.55    3.00
  -1   6 -21   -1.13    2.93
   6   1 -21   -1.49    3.08
   1  -6 -20   57.66    5.12
  -1   6 -20   58.17    5.09
   6   1 -20   51.26    5.21
  -1   6 -19   21.19    3.66
   6   1 -19   18.66    3.43
   1  -6 -19   24.60    3.69
   6   1 -18    8.59    2.80
   1  -6 -18    1.95    2.83
  -1   6 -18    7.55    2.96
  -1   6 -17   14.06    1.98
   6   1 -17   13.37    2.85
  -1   6 -17    8.18    3.06
   1  -6 -17   10.13    3.14
  -1   6 -16    0.43    1.35
  -1   6 -16   -0.16    2.68
   6   1 -16   -1.18    2.47
   1  -6 -16   -0.08    2.62
  -1   6 -15   12.87    1.89
  -6  -1 -15   11.78    1.59
   1  -6 -15   10.76    1.53
   1  -6 -15    9.23    2.69
   6   1 -15    9.17    2.58
  -1   6 -15   10.53    2.75
   1  -6 -14  155.33    9.88
  -6  -1 -14  144.92   10.12
  -6  -1 -13    6.39    1.24
  -6  -1 -12   27.60    2.36
  -6  -1 -11   58.21    4.03
   1   6  11   55.26    4.17
   6   1 -11   56.30    4.30
  -6  -1 -10  190.57   12.07
   6   1 -10  205.27   12.28
   1   6  10  185.40   12.15
  -6  -1  -9  422.55   27.08
   1   6   9  435.81   27.17
   6   1  -9  489.96   27.26
  -6  -1  -8  267.43   16.67
   6   1  -8  289.56   16.81
   6   1  -8  277.31   16.79
   1   6   8  256.80   16.70
  -6  -1  -7   79.24    5.23
   1   6   7   77.56    5.22
   6   1  -7   83.52    5.34
   6   1  -7   80.91    5.32
  -6  -1  -6   33.85    2.33
   6   1  -6   29.10    2.37
   1   6   6   27.82    2.23
   6   1  -6   31.16    2.40
  -6  -1  -5  221.71   12.83
   1   6   5  203.29   12.75
  -6   1   5  205.20   12.69
  -6  -1  -4  186.93   10.33
  -6   1   4  163.26   10.20
   1   6   4  158.51   10.20
  -6   1   3  524.69   30.25
   1   6   3  485.82   30.20
  -6  -1  -2  405.74   23.71
  -6   1   2  390.67   23.64
   1   6   2  378.84   23.55
   6   1  -2  417.16   23.72
  -6   1   1   85.58    5.61
  -6  -1  -1   90.59    5.66
   6   1  -1   92.93    5.68
   1   6   1   90.84    5.45
  -6   1   0 1322.46   80.13
  -6  -1   0 1352.12   80.14
  -6   1  -1   53.48    3.57
  -6  -1   1   54.34    3.56
   1   6  -1   57.82    3.34
   1  -6   1   53.27    3.34
   6  -1  -1   49.91    3.58
  -6  -1   2  296.32   18.08
  -6   1  -2  310.73   18.13
   6  -1  -2  302.16   18.12
   1  -6   2  287.31   17.96
  -1  -6  -2  307.48   18.00
  -6   1  -3  489.66   29.41
  -6  -1   3  495.03   29.36
  -1  -6  -3  495.39   29.24
   1  -6   3  469.57   29.28
  -6  -1   4  169.87   10.43
  -1  -6  -4  176.84   10.29
   1  -6   4  157.21   10.39
  -6  -1   5  242.29   14.59
  -1  -6  -5  237.63   14.42
   1  -6   5  242.68   14.61
  -6   1  -6   53.91    3.65
   6  -1  -6   52.75    3.66
   1  -6   6   50.79    3.57
  -1  -6  -6   53.17    3.26
  -1  -6  -7   94.19    5.87
  -6   1  -7   98.14    6.27
   1  -6   7  102.57    6.25
   6  -1  -7  105.32    6.35
  -6   1  -8  322.20   18.70
  -1  -6  -8  293.62   18.27
   6  -1  -8  337.59   18.77
   1  -6   8  326.80   18.69
  -6   1  -9  387.66   24.79
   6  -1  -9  427.92   24.90
   1  -6   9  407.16   24.84
  -6   1 -10  191.76   11.67
   1  -6  10  178.90   11.69
   6  -1 -10  183.78   11.76
  -6   1 -11   70.12    4.91
   1  -6  11   73.18    5.04
   6  -1 -11   69.62    5.10
  -6   1 -12   34.36    2.86
  -6   1 -13    2.26    1.30
  -6   1 -14  141.87   10.84
  -6   1 -14  228.96   11.54
   6  -1 -15   14.86    1.53
  -6   1 -15   13.66    1.83
   1   6 -15   14.31    2.75
  -6   1 -15   19.57    3.20
  -1  -6 -15   13.40    2.90
  -6   1 -16    0.87    1.20
  -6   1 -16    0.09    2.68
  -1  -6 -16    0.49    2.66
   1   6 -16   -2.03    2.72
   1   6 -17   11.22    1.80
  -1  -6 -17    8.85    3.08
  -6   1 -17   11.67    3.24
   1   6 -17    6.13    2.84
   1   6 -18    0.60    2.94
  -1  -6 -18   -0.81    2.94
  -6   1 -18   -1.81    3.10
  -6   1 -19   17.23    3.52
  -1  -6 -19   14.16    3.44
   1   6 -19   14.41    3.40
   1   6 -20   71.09    6.05
  -1  -6 -20   76.69    6.09
  -6   1 -20   70.18    6.17
  -6   1 -21    1.92    3.20
   1   6 -21   -0.08    2.91
  -1  -6 -21   -0.83    2.90
   1   6 -22    0.94    2.67
  -1  -6 -22    3.14    2.67
  -1  -6 -23    0.19    2.41
   1   6 -23    0.88    2.46
   1   6 -24    3.51    2.20
  -6   1 -26    1.17    0.48
   6   2 -26    0.34    1.22
  -2   6 -26    1.10    0.39
   6   2 -25   -1.09    1.83
   6   2 -24    2.23    2.13
   2  -6 -24    1.13    2.07
   6   2 -23    2.24    2.57
  -2   6 -23    1.56    2.46
   2  -6 -23    1.84    2.41
   6   2 -22    1.13    2.75
  -2   6 -22   -1.24    2.83
   2  -6 -22    2.58    2.59
  -2   6 -21    6.15    2.99
   6   2 -21    4.11    3.08
   2  -6 -21    7.36    3.06
   2  -6 -20    2.26    2.97
  -2   6 -20    1.72    2.99
   6   2 -20    1.79    3.04
  -2   6 -19   -0.18    3.12
   6   2 -19    1.52    2.96
   2  -6 -19    2.22    3.01
   6   2 -18    6.65    2.95
  -2   6 -18    9.37    3.30
   2  -6 -18    8.06    3.12
  -2   6 -17   32.28    2.84
   6   2 -17   21.51    3.37
  -2   6 -17   28.31    3.73
   2  -6 -17   26.12    3.69
   2  -6 -16    7.63    1.45
  -2   6 -16   10.49    1.84
   6   2 -16    6.44    2.46
   2  -6 -16    7.23    2.78
  -2   6 -16   10.27    3.05
  -2   6 -15    5.52    1.58
   2  -6 -15    4.33    1.28
   2  -6 -15    3.86    2.52
   6   2 -15    7.33    2.44
  -2   6 -15    7.00    2.62
  -6  -2 -14  169.85   11.28
   2  -6 -14  188.42   11.08
   6   2 -14  168.73   11.61
  -6  -2 -13   32.59    2.63
  -6  -2 -12   92.72    6.15
  -6  -2 -11  178.29   12.26
   6   2 -11  214.73   12.61
   2   6  11  210.67   12.55
  -6  -2 -10  268.42   17.01
   6   2 -10  286.91   17.23
   2   6  10  277.89   17.17
  -6  -2  -9  121.74    7.83
   6   2  -9  130.46    8.07
   2   6   9  119.06    7.95
  -6  -2  -8   25.33    2.00
   6   2  -8   24.19    2.24
   6   2  -8   20.80    2.07
   2   6   8   23.44    2.11
  -6  -2  -7   37.98    2.61
   6   2  -7   34.90    2.73
   2   6   7   34.31    2.63
   6   2  -7   32.74    2.68
  -6  -2  -6  634.04   37.36
   6   2  -6  604.87   37.41
   6   2  -6  632.74   37.40
   2   6   6  604.98   37.34
  -6  -2  -5  295.32   17.22
  -6   2   5  280.08   17.07
   2  -6  -5  275.70   17.17
  -6  -2  -4  211.32   11.97
   2  -6  -4  184.12   11.87
  -6   2   4  194.79   11.83
  -6   2   3   48.67    3.04
   2  -6  -3   46.91    3.03
   2  -6  -3   46.05    3.04
  -6   2   2  537.48   32.26
   2  -6  -2  527.74   32.19
   2  -6  -2  541.50   32.20
   6   2  -2  544.61   32.33
  -6   2   1  122.93    7.58
  -6  -2  -1  125.81    7.64
   6   2  -1  120.98    7.63
  -6  -2   0   40.58    2.93
  -6   2   0   40.26    2.89
   2   6   0   44.51    2.70
   2  -6   0   45.18    2.71
  -2  -6   0   43.83    2.89
  -6  -2   1  123.18    7.68
  -6   2  -1  119.04    7.68
  -2  -6  -1  129.07    7.64
  -6   2  -2  580.00   34.02
  -6  -2   2  565.68   33.99
   2   6  -2  548.22   33.87
   2   6  -2  577.38   33.88
  -2  -6  -2  560.08   33.91
  -6   2  -3   35.89    2.57
  -2   6   3   39.24    2.25
   2   6  -3   33.38    2.42
   2   6  -3   33.00    2.40
  -2  -6  -3   33.79    2.36
  -6  -2   3   37.77    2.54
  -6   2  -4  168.19   10.35
  -6  -2   4  167.53   10.27
  -2  -6  -4  166.12   10.14
   2   6  -4  167.50   10.23
  -2  -6  -5  291.12   17.38
  -6  -2   5  288.37   17.53
   2   6  -5  282.42   17.51
  -2  -6  -6  542.67   32.34
   2  -6   6  528.57   32.54
  -6   2  -7   50.67    3.25
  -2  -6  -7   42.58    2.77
   2  -6   7   40.87    3.12
  -2  -6  -8   28.20    1.91
  -6   2  -8   27.68    2.42
   2  -6   8   31.08    2.42
  -2  -6  -9  120.70    7.57
  -6   2  -9  126.35    8.05
   2  -6   9  134.12    8.04
  -6   2 -10  232.68   14.94
   2  -6  10  247.35   14.99
  -6   2 -11  165.04   11.21
   2  -6  11  191.09   11.35
  -6   2 -12   86.43    5.93
  -6   2 -13   45.55    3.61
  -6   2 -14  143.21   10.16
   6  -2 -14  153.68   10.39
   6  -2 -15    4.55    1.16
  -6   2 -15    3.64    1.38
   2   6 -15    6.45    2.42
  -6   2 -15    7.91    2.86
  -2  -6 -15    9.03    2.65
  -6   2 -16    9.74    1.65
   6  -2 -16   10.28    1.38
  -6   2 -16    8.79    2.99
  -2  -6 -16    8.54    2.78
   2   6 -16    7.45    2.73
  -6   2 -17   26.76    3.71
  -2  -6 -17   27.51    3.70
   2   6 -17   21.51    3.39
   2   6 -18   11.29    3.19
  -6   2 -18   14.24    3.34
  -2  -6 -18   11.52    3.27
  -6   2 -19    0.48    3.29
  -2  -6 -19    3.71    3.17
   2   6 -19    5.03    3.02
  -2  -6 -20    1.06    3.07
   2   6 -20    1.69    2.90
  -6   2 -20    1.11    3.32
  -2  -6 -21    5.04    3.09
   2   6 -21    6.52    2.97
  -6   2 -21    3.46    3.17
   2   6 -22    1.15    2.65
  -2  -6 -22   -2.83    2.71
   2   6 -23    0.06    2.33
   2   6 -24    0.81    2.03
   6  -2 -26    0.39    1.24
  -2  -6 -26    0.63    0.37
  -6   2 -26    0.96    0.46
  -6  -3 -26    3.41    0.51
  -3   6 -26    3.12    0.44
   6   3 -25   -0.93    1.72
  -6  -3 -25    0.71    0.67
   6   3 -24   -1.43    2.10
   3  -6 -24   -0.05    2.05
   3  -6 -23    1.44    2.36
   6   3 -23   -0.45    2.46
   3  -6 -22   13.58    3.02
  -3   6 -22   17.31    3.13
   6   3 -22   15.02    3.04
   3  -6 -21    6.57    2.88
  -3   6 -21    2.09    2.89
   6   3 -21    2.34    2.98
   6   3 -20    2.02    3.00
  -6  -3 -20   -1.84    3.32
  -3   6 -20    0.43    3.03
   3  -6 -20    1.55    2.89
   6   3 -19   22.13    3.59
   3  -6 -19   22.45    3.63
  -3   6 -19   24.12    3.81
  -6  -3 -19   25.90    3.97
   3  -6 -18    8.59    3.12
   6   3 -18   11.71    3.11
  -3   6 -18   11.55    3.22
  -6  -3 -18   12.04    3.28
  -3   6 -17   10.37    1.80
  -3   6 -17    8.65    3.10
   6   3 -17    4.49    2.59
  -6  -3 -17    7.21    3.04
   3  -6 -17    7.36    2.91
  -3   6 -16   17.26    2.25
   3  -6 -16   17.42    1.80
  -6  -3 -16   25.09    3.42
  -3   6 -16   16.75    3.22
   3  -6 -16   16.12    3.15
   6   3 -16   15.80    2.88
  -3   6 -15   62.12    4.72
   3  -6 -15   67.68    4.19
  -3   6 -15   60.73    5.09
   3  -6 -15   57.09    4.86
  -6  -3 -15   65.17    5.15
  -3   6 -14    2.61    1.47
   3  -6 -14    3.44    1.18
   6   3 -14    3.20    2.35
  -6  -3 -14    1.53    2.52
  -6  -3 -13  155.00    9.75
  -3   6 -13  151.40   10.04
  -6  -3 -12  158.25   10.00
  -6  -3 -11  150.14    9.58
   3   6  11  148.18    9.79
   6   3 -11  158.12    9.87
  -6  -3 -10    1.71    0.96
   6   3 -10    1.18    1.45
   3   6  10    1.56    1.17
  -6  -3  -9   98.08    6.38
   3   6   9   97.02    6.52
   6   3  -9  101.79    6.61
  -6  -3  -8  121.71    8.18
   6   3  -8  134.94    8.36
   3   6   8  132.50    8.32
   6   3  -8  134.77    8.38
  -6  -3  -7  414.22   24.78
   6   3  -7  425.96   24.89
   3  -6  -7  392.82   24.80
   3   6   7  401.14   24.82
   6   3  -7  409.50   24.87
  -6  -3  -6  229.90   13.57
   6   3  -6  216.12   13.63
   3  -6  -6  214.70   13.56
   6   3  -6  223.25   13.64
  -6  -3  -5  123.41    7.70
   3  -6  -5  125.85    7.69
   3  -6  -5  121.83    7.68
  -6   3   5  122.66    7.53
  -6   3   4  326.66   19.53
  -6  -3  -4  332.08   19.67
   3  -6  -4  322.32   19.61
   3  -6  -4  315.48   19.60
  -6   3   3  352.56   21.41
  -6  -3  -3  352.98   21.52
   3  -6  -3  370.40   21.44
   3  -6  -3  346.18   21.43
  -6   3   2  799.66   48.81
   6   3  -2  834.13   48.89
  -6   3   1   96.36    6.12
   6   3  -1  102.15    6.19
  -6  -3   0  724.50   44.18
  -6   3   0  719.92   44.14
   3   6   0  727.06   44.03
  -3  -6   0  726.30   44.16
   3  -6   0  747.20   44.04
   6   3   0  759.86   44.16
  -6  -3   1  101.15    6.17
  -6   3  -1   98.40    6.15
   6  -3  -1   91.92    6.12
  -3  -6  -1  101.08    6.10
  -6   3  -2  858.41   51.44
  -3   6   2  836.14   51.28
  -6  -3   2  850.81   51.42
   6  -3  -2  871.89   51.42
  -3  -6  -2  879.83   51.36
  -6   3  -3  401.49   23.23
  -3   6   3  365.50   22.95
   3   6  -3  403.56   23.09
  -3  -6  -3  388.61   23.09
   3   6  -3  402.51   23.09
  -6  -3   3  384.17   23.17
  -3  -6  -4  332.09   20.23
  -6   3  -4  348.52   20.41
  -6  -3   4  339.00   20.35
   3   6  -4  324.84   20.27
   3   6  -4  338.66   20.29
  -3  -6  -5  173.30   10.25
   3   6  -5  169.49   10.36
   3   6  -5  166.32   10.36
  -6  -3   5  159.88   10.38
  -3  -6  -6  201.26   12.50
   6  -3  -6  209.83   12.74
   3   6  -6  203.37   12.67
   6  -3  -6  214.90   12.74
  -6   3  -7  315.61   19.39
  -3  -6  -7  297.35   19.09
   3  -6   7  319.49   19.31
   6  -3  -7  328.11   19.38
   3   6  -7  326.36   19.32
   6  -3  -7  337.57   19.39
  -3  -6  -8  115.92    7.51
  -6   3  -8  118.46    7.88
   6  -3  -8  129.19    7.91
   3  -6   8  125.62    7.84
   6  -3  -8  132.49    7.91
  -3  -6  -9   70.79    4.54
  -6   3  -9   71.47    4.97
   6  -3  -9   74.78    5.02
   3  -6   9   72.92    4.94
  -6   3 -10    7.18    1.50
  -3  -6 -10    6.54    0.78
   3  -6  10   10.05    1.48
   6  -3 -10    6.79    1.64
  -6   3 -11  149.98   10.04
   6  -3 -11  160.60   10.16
   3  -6  11  159.54   10.09
  -6   3 -12  155.54   10.07
  -6   3 -13  146.55    9.59
  -6   3 -14    4.15    1.46
  -6   3 -14    5.11    2.62
   6  -3 -14    7.71    2.44
  -6   3 -15   46.47    3.75
   6  -3 -15   50.76    3.29
   6  -3 -15   35.19    4.03
  -6   3 -15   51.06    4.49
  -3  -6 -15   48.46    4.36
   3   6 -15   41.07    4.03
   6  -3 -16   13.90    1.63
  -6   3 -16   10.14    1.83
   3   6 -16   15.88    2.97
   6  -3 -16   18.88    2.91
  -3  -6 -16   19.82    3.15
  -6   3 -16   16.22    3.23
  -3  -6 -17    8.00    2.99
   6  -3 -17    6.22    2.66
   3   6 -17    5.43    2.70
  -6   3 -17    9.08    3.14
   6  -3 -18   14.89    3.17
   3   6 -18   15.38    3.38
  -6   3 -18   17.04    3.56
  -3  -6 -18   18.11    3.35
  -3  -6 -19   36.71    4.32
   6  -3 -19   36.68    4.17
  -6   3 -19   35.57    4.42
   3   6 -19   38.92    4.28
   3   6 -20   -1.43    2.98
  -6   3 -20   -0.36    3.11
  -3  -6 -20   -2.99    3.21
   6  -3 -20    3.27    2.99
   6  -3 -21    6.24    3.03
   3   6 -21    4.57    2.96
  -3  -6 -21    2.88    2.96
   3   6 -22   10.93    2.93
  -3  -6 -22   14.67    2.99
   6  -3 -22   13.30    3.10
   6  -3 -23    2.28    2.51
   3   6 -23    1.22    2.37
   6  -3 -24    0.27    2.22
   3   6 -24   -0.89    2.03
   6  -3 -25    0.69    1.76
  -6   3 -26    3.50    0.51
  -3  -6 -26    2.83    0.44
  -6  -4 -26    0.28    0.40
  -4   6 -26    0.21    0.35
   6   4 -25    5.91    2.00
   4  -6 -25    6.14    1.88
   6   4 -24    0.61    2.18
   4  -6 -24   -1.28    2.03
   4  -6 -23    0.98    2.33
   6   4 -23    0.81    2.33
   6   4 -22    6.21    2.83
   4  -6 -22    4.31    2.66
   6   4 -21    0.79    2.91
  -4   6 -21    4.24    2.93
   4  -6 -21    2.48    2.91
  -4   6 -20   21.34    3.50
  -6  -4 -20   20.11    3.59
   6   4 -20   17.14    3.53
   4  -6 -20   18.97    3.53
  -6  -4 -19   11.72    3.34
   4  -6 -19   14.35    3.31
  -4   6 -19   13.72    3.26
   6   4 -19   10.57    3.19
   6   4 -18    6.50    2.79
   4  -6 -18    8.30    3.04
  -4   6 -18   10.02    3.29
  -6  -4 -18   10.44    3.28
   4  -6 -17   21.87    2.09
  -4   6 -17   21.33    2.46
  -4   6 -17   22.29    3.57
   4  -6 -17   20.79    3.38
  -6  -4 -17   24.87    3.72
   6   4 -17   18.02    3.07
   4  -6 -16   19.80    1.97
  -4   6 -16   18.49    2.39
  -4   6 -16   24.96    3.49
  -6  -4 -16   24.39    3.56
   4  -6 -16   21.38    3.20
   6   4 -16   19.49    3.04
   4  -6 -15   28.86    2.22
  -4   6 -15   30.25    2.80
  -6  -4 -15   22.73    3.42
   4  -6 -15   18.72    2.98
  -4   6 -15   27.91    3.38
   6   4 -15   19.75    3.14
  -4   6 -14  144.43    9.78
   4  -6 -14  152.93    9.26
   6   4 -14  127.32    9.70
  -6  -4 -14  161.18   10.00
   4  -6 -14  135.61    9.68
  -4   6 -14  167.89    9.96
  -4   6 -13  181.11   11.33
  -6  -4 -13  169.59   10.89
  -6  -4 -12  342.19   21.37
  -4   6 -12  361.75   21.72
  -6  -4 -11  125.65    8.20
   6   4 -11  138.99    8.55
   4   6  11  125.88    8.46
  -6  -4 -10   17.12    1.62
   4   6  10   18.27    1.93
   6   4 -10   15.96    2.01
  -6  -4  -9  132.43    8.72
   4   6   9  145.36    8.93
   6   4  -9  142.50    8.97
  -6  -4  -8  168.64   10.60
   6   4  -8  170.21   10.77
   4  -6  -8  171.26   10.72
   6   4  -8  173.58   10.77
  -6  -4  -7   85.77    5.02
   6   4  -7   71.09    5.10
   6   4  -7   74.20    5.10
   4  -6  -7   73.55    5.08
  -6  -4  -6  368.73   21.71
   6   4  -6  365.08   21.79
   6   4  -6  355.35   21.76
   4  -6  -6  346.37   21.73
   4  -6  -6  351.48   21.74
  -6  -4  -5  274.26   16.27
   4  -6  -5  265.12   16.27
   6   4  -5  283.02   16.34
   6   4  -5  265.11   16.32
  -6   4   5  255.12   16.08
   4  -6  -5  279.38   16.29
  -6   4   4   12.05    0.98
  -6  -4  -4   12.18    1.25
   4  -6  -4   13.89    1.22
   4  -6  -4   12.99    1.22
  -6   4   3  345.11   21.21
  -6  -4  -3  348.70   21.33
   4  -6  -3  366.38   21.29
  -6   4   2    2.25    0.57
  -6  -4  -2    2.91    0.76
  -4  -6   2    3.31    0.93
  -6   4   1  756.44   46.45
   6   4  -1  794.81   46.49
  -6  -4   0  621.01   36.97
  -6   4   0  595.62   36.92
   6  -4   0  612.95   36.93
   4  -6   0  603.48   36.84
   6   4   0  673.50   36.94
   4   6   0  600.19   36.84
  -4  -6   0  610.49   36.94
  -4   6   1  796.39   47.38
  -6   4  -1  779.93   47.46
  -4  -6  -1  774.61   47.43
   6  -4  -1  782.47   47.43
  -6  -4   1  815.83   47.48
  -6   4  -2    4.87    1.01
  -4   6   2    5.64    0.62
  -4  -6  -2    5.78    0.83
  -6  -4   2    5.05    0.95
   6  -4  -2    5.02    0.89
  -4   6   3  347.09   21.20
  -4  -6  -3  351.95   21.34
  -6   4  -3  360.62   21.48
  -6  -4   3  342.85   21.41
   4   6  -3  358.00   21.33
   4   6  -3  369.02   21.35
  -4  -6  -4    9.70    0.97
  -6   4  -4    9.23    1.28
   4   6  -4    8.88    1.06
  -6  -4   4    8.72    1.17
   4   6  -4    8.56    1.04
  -4  -6  -5  290.61   17.79
  -6   4  -5  283.83   17.98
   4   6  -5  306.33   17.89
   4   6  -5  292.06   17.87
   6  -4  -5  291.41   17.93
   6  -4  -5  296.72   17.91
  -4  -6  -6  383.29   22.23
   4   6  -6  364.41   22.35
   6  -4  -6  363.91   22.39
   4   6  -6  352.08   22.33
   6  -4  -6  366.72   22.38
  -4  -6  -7   63.09    3.96
   6  -4  -7   57.97    4.20
   4   6  -7   63.47    4.17
   6  -4  -7   58.42    4.23
  -6   4  -8  191.64   12.68
  -4  -6  -8  188.04   12.36
   4   6  -8  219.09   12.65
   6  -4  -8  210.63   12.68
   6  -4  -8  223.21   12.71
  -6   4  -9  142.38    9.08
  -4  -6  -9  130.59    8.67
   6  -4  -9  155.23    9.10
   4  -6   9  150.62    9.04
  -4  -6 -10    8.19    0.91
  -6   4 -10   10.59    1.67
   4  -6  10    7.68    1.43
   6  -4 -10    6.21    1.69
  -6   4 -11  146.39    9.61
   4  -6  11  146.33    9.58
   6  -4 -11  151.47    9.65
  -6   4 -12  382.32   23.64
  -6   4 -13  167.12   10.86
   6  -4 -14  148.95    9.32
  -6   4 -14  151.34    9.87
  -4  -6 -14  167.46   10.04
   6  -4 -14  134.15    9.86
   4   6 -14  137.18    9.73
  -6   4 -14  169.17   10.15
  -6   4 -15   22.44    2.35
   6  -4 -15   19.38    1.80
   6  -4 -15   16.10    2.83
  -4  -6 -15   15.66    3.04
  -6   4 -15   21.75    3.26
   4   6 -15   14.89    2.68
  -6   4 -16   18.87    2.32
   6  -4 -16   19.51    1.95
  -4  -6 -16   26.03    3.34
   4   6 -16   21.19    3.16
  -6   4 -16   26.75    3.64
   6  -4 -16   18.37    3.13
  -6   4 -17   26.67    2.64
   6  -4 -17   24.59    2.22
  -6   4 -17   28.88    3.70
   6  -4 -17   20.08    3.41
  -4  -6 -17   24.17    3.65
   4   6 -17   20.97    3.45
   4   6 -18    7.34    3.01
  -6   4 -18    9.13    3.20
   6  -4 -18    8.38    3.06
  -4  -6 -18    9.08    3.10
   4   6 -19    7.86    3.26
  -4  -6 -19    7.35    3.20
  -6   4 -19    5.47    3.26
   6  -4 -19    6.10    3.03
  -4  -6 -20   19.99    3.57
   6  -4 -20   15.30    3.41
   4   6 -20   19.85    3.52
  -6   4 -20   23.80    3.68
  -4  -6 -21    1.88    2.86
   4   6 -21    3.97    2.97
   6  -4 -21    6.82    2.93
   4   6 -22    2.66    2.54
   6  -4 -22    5.45    2.74
   6  -4 -23    1.21    2.48
   4   6 -23    2.58    2.41
   6  -4 -24    2.79    2.12
   4   6 -24   -0.24    1.88
   4   6 -25    6.64    1.87
   6  -4 -25    6.92    2.00
  -4  -6 -26    0.29    0.35
  -6   4 -26    0.61    0.40
  -6  -5 -26   14.39    1.00
   5  -6 -25    3.99    1.53
   6   5 -25    3.10    1.61
  -6  -5 -25    5.66    0.72
  -5   6 -25    5.46    0.69
   5  -6 -24    4.64    2.07
   6   5 -24    3.92    2.09
   5  -6 -23    1.38    2.22
   6   5 -23   -0.48    2.29
   6   5 -22    6.69    2.76
   5  -6 -22    7.62    2.78
   5  -6 -21    5.84    2.88
   6   5 -21    7.18    2.89
  -6  -5 -20   31.73    4.06
   5  -6 -20   32.04    3.85
  -5   6 -20   27.18    3.88
   6   5 -20   25.95    3.83
   6   5 -19   10.47    3.02
  -5   6 -19    6.51    3.10
  -6  -5 -19    5.07    3.13
   5  -6 -19    4.36    2.95
   5  -6 -18    7.57    3.08
  -6  -5 -18   10.04    3.30
  -5   6 -18    8.81    3.32
   6   5 -18    8.00    2.87
  -5   6 -17   35.58    3.20
   5  -6 -17   34.36    2.66
  -6  -5 -17   32.95    4.12
  -5   6 -17   39.52    4.09
   5  -6 -17   27.40    3.79
   6   5 -17   26.00    3.69
  -5   6 -16    8.49    1.84
   5  -6 -16    8.58    1.46
  -5   6 -16   10.58    3.02
   5  -6 -16   10.41    2.81
   6   5 -16    6.13    2.60
  -6  -5 -16   12.04    3.17
  -5   6 -15    8.30    1.85
   5  -6 -15    8.97    1.43
  -5   6 -15   11.34    2.83
   6   5 -15    8.04    2.45
  -6  -5 -15   10.34    2.96
   5  -6 -15    6.68    2.47
   5  -6 -14   41.72    2.99
  -5   6 -14   40.94    3.54
  -6  -5 -14   44.80    4.05
   5  -6 -14   37.09    3.67
   6   5 -14   34.64    3.71
  -5   6 -14   45.53    3.95
  -5   6 -13   11.75    1.91
  -6  -5 -12   10.71    1.31
  -5   6 -12   14.10    1.98
  -5   6 -11   11.07    1.85
  -6  -5 -11   12.64    1.35
  -5   6 -10   34.77    2.91
  -6  -5 -10   31.24    2.44
   6   5 -10   30.94    2.87
   5   6  10   35.39    2.78
  -6  -5  -9  228.98   14.49
   5  -6  -9  240.41   14.70
   6   5  -9  242.02   14.71
  -6  -5  -8  637.75   39.55
   5  -6  -8  657.00   39.69
   6   5  -8  680.97   39.73
  -6  -5  -7    8.45    1.04
   5  -6  -7    5.59    1.28
   6   5  -7    9.48    1.45
   5  -6  -7    6.90    1.22
   6   5  -7    5.34    1.21
  -6  -5  -6   16.28    1.54
   5  -6  -6   17.27    1.64
   5  -6  -6   18.56    1.66
   6   5  -6   17.25    1.74
   6   5  -6   19.26    1.68
  -6  -5  -5  121.06    7.28
   6   5  -5  110.33    7.32
   5  -6  -5  116.47    7.31
   5  -6  -5  119.60    7.31
  -6   5   5  114.11    7.05
   6   5  -5  119.40    7.35
  -6   5   4  512.59   31.95
  -6  -5  -4  532.07   32.12
   5  -6  -4  574.07   32.15
   5  -6  -4  541.57   32.12
  -6   5   3  229.78   14.14
  -6  -5  -3  235.47   14.29
  -5  -6   3  242.17   14.36
  -6   5   2  149.21    9.58
  -6  -5  -2  166.37    9.71
  -5  -6   2  162.26    9.75
  -5   6  -1  345.36   20.61
  -6   5   1  345.80   20.54
   6   5  -1  340.56   20.56
   5  -6  -1  330.30   20.52
  -5   6   0 1872.91  111.76
  -6   5   0 1890.25  111.75
   6  -5   0 1888.72  111.74
   5   6   0 1828.45  111.68
   6   5   0 1822.23  111.73
   5  -6   0 1897.84  111.70
  -6   5  -1  341.07   20.18
  -5   6   1  334.73   20.09
  -6  -5   1  337.17   20.20
  -5  -6  -1  343.24   20.17
   5   6  -1  318.74   20.07
   6  -5  -1  328.80   20.13
  -5   6   2  187.97   11.59
  -6   5  -2  184.10   11.76
  -6  -5   2  195.66   11.76
  -5  -6  -2  199.04   11.72
  -5  -6  -3  340.04   20.57
  -6   5  -3  354.92   20.68
  -5   6   3  339.10   20.42
  -6  -5   3  326.41   20.63
  -5  -6  -4  417.54   24.95
  -6   5  -4  431.90   25.10
  -5   6   4  404.03   24.75
   5   6  -4  434.47   24.98
  -6  -5   4  420.38   25.05
   5   6  -4  401.37   24.95
  -6   5  -5   73.29    4.76
  -5  -6  -5   72.03    4.53
   6  -5  -5   72.02    4.64
   5   6  -5   67.73    4.57
   5   6  -5   67.06    4.58
   6  -5  -5   70.79    4.63
  -5  -6  -6    3.82    0.82
  -6   5  -6    4.01    1.17
   5   6  -6    4.82    1.07
   5   6  -6    3.92    0.99
   6  -5  -6    3.39    0.99
   6  -5  -6    3.10    1.07
  -5  -6  -7    5.11    0.86
   5   6  -7    3.49    1.15
   6  -5  -7    5.17    1.35
   6  -5  -7    3.65    1.13
   5   6  -7    2.99    1.07
  -5  -6  -8  545.77   35.74
   6  -5  -8  627.79   36.03
   6  -5  -8  618.54   36.01
   5   6  -8  626.96   35.98
  -5  -6  -9  238.48   15.65
  -6   5  -9  256.91   16.04
   6  -5  -9  269.08   15.99
   5   6  -9  283.15   15.97
  -6   5 -10   48.84    3.67
  -5  -6 -10   43.59    3.17
   6  -5 -10   51.24    3.66
   5  -6  10   49.42    3.59
  -5  -6 -11   13.04    1.22
  -6   5 -11   11.67    1.85
  -6   5 -12   17.90    2.16
  -6   5 -13   10.55    1.85
  -6   5 -14   34.75    3.26
   6  -5 -14   38.19    2.74
   6  -5 -14   32.89    3.63
   5   6 -14   30.70    3.41
  -6   5 -14   42.94    3.92
  -5  -6 -14   40.95    3.80
   6  -5 -15    4.63    1.25
  -6   5 -15    7.21    1.67
   5   6 -15    3.48    2.35
   6  -5 -15    4.88    2.40
  -6   5 -15    4.99    2.84
  -5  -6 -15    6.34    2.74
   6  -5 -16    7.12    1.42
  -6   5 -16    8.67    1.80
  -6   5 -16   12.03    3.10
  -5  -6 -16   12.14    3.09
   6  -5 -16   10.37    2.75
   5   6 -16    8.89    2.62
   6  -5 -17   35.15    2.64
  -6   5 -17   34.72    3.11
   6  -5 -17   25.05    3.76
   5   6 -17   24.49    3.55
  -6   5 -17   30.05    3.95
  -5  -6 -17   33.54    3.95
  -5  -6 -18    8.75    3.33
   6  -5 -18   12.37    3.05
   5   6 -18    8.82    3.02
  -6   5 -18   12.04    3.18
   5   6 -19    4.15    3.01
   6  -5 -19    4.74    2.94
  -6   5 -19    5.37    3.18
  -5  -6 -19    5.43    3.04
   5   6 -20   25.35    3.55
  -5  -6 -20   24.73    3.79
  -6   5 -20   29.69    3.75
   6  -5 -20   17.81    3.70
   6  -5 -21    4.53    2.92
   5   6 -21    6.66    2.97
   6  -5 -22    7.09    2.58
   5   6 -22    4.39    2.63
   6  -5 -23    0.98    2.30
   5   6 -23    1.93    2.29
   5   6 -24    4.88    2.11
   6  -5 -24    2.90    2.06
   6  -5 -25    3.58    1.66
   5   6 -25    2.93    1.64
  -5  -6 -25    7.67    0.82
  -6   5 -25    9.12    0.84
  -6   5 -26   14.68    1.01
  -6   6   0  414.59   25.48
   6   6   0  424.46   25.44
   6  -6   0  425.64   25.46
  -6   6   1  267.24   16.53
  -6   6  -1  271.27   16.62
  -6  -6  -1  278.42   16.63
   6  -6  -1  276.48   16.56
   6   6  -1  271.83   16.54
  -6  -6  -2  191.46   11.43
  -6   6  -2  188.37   11.48
  -6   6   2  183.10   11.30
  -6  -6   2  182.10   11.46
  -6   6   3  117.64    7.06
  -6  -6  -3  109.17    7.21
  -6   6  -3  110.00    7.31
  -6  -6   3  122.72    7.31
  -6   6   4    7.69    0.67
  -6   6  -4    6.14    1.23
  -6  -6  -4    7.43    1.01
  -6  -6   4    8.61    1.31
  -6  -6  -5   21.61    1.66
  -6   6  -5   22.61    1.93
  -6   6   5   20.71    1.30
   6   6  -5   16.55    1.68
   6  -6  -5   17.77    1.71
   6  -6  -5   17.85    1.71
   6   6  -5   18.51    1.72
  -6  -6  -6  147.70    9.57
  -6   6  -6  139.93    9.76
   6   6  -6  155.72    9.67
   6   6  -6  168.55    9.70
   6  -6  -6  159.44    9.69
   6  -6  -6  156.21    9.68
  -6  -6  -7  159.81    9.76
  -6   6  -7  156.74   10.03
   6  -6  -7  157.30    9.91
   6   6  -7  153.68    9.90
   6   6  -7  161.39    9.91
   6  -6  -7  154.08    9.89
  -6  -6  -8   83.89    5.54
   6  -6  -8   88.62    5.79
   6   6  -8   88.25    5.79
  -6  -6  -9    1.05    0.75
  -6   6  -9    1.18    1.34
   6  -6  -9    1.20    1.28
   6   6  -9    0.25    1.34
  -6   6 -10    3.60    1.46
  -6  -6 -10    3.17    0.82
   6   6  10    1.85    1.14
   6   6 -10    2.00    1.42
   6  -6  10    1.14    1.12
   6  -6 -10    3.38    1.41
  -6   6 -11    3.75    1.42
  -6  -6 -11    4.25    0.87
  -6   6 -12  407.10   25.22
  -6   6 -13   76.74    5.59
  -6   6 -14   64.90    5.16
   6  -6 -14   66.37    4.61
  -6   6 -14   86.06    5.64
  -6  -6 -14   75.28    5.58
   6  -6 -14   67.31    5.28
   6   6 -14   66.87    5.20
  -6   6 -15    1.29    1.48
   6  -6 -15    0.74    1.19
   6   6 -15    3.38    2.36
  -6   6 -15    2.44    2.60
   6  -6 -15    1.39    2.22
  -6  -6 -15    4.00    2.70
  -6   6 -16   57.25    4.61
   6  -6 -16   60.47    4.05
  -6  -6 -16   61.41    5.20
   6  -6 -16   48.62    4.86
   6   6 -16   53.19    4.83
  -6   6 -16   66.31    5.21
  -6   6 -17    2.58    1.53
   6  -6 -17    3.24    1.33
  -6   6 -17    3.92    3.07
   6   6 -17    3.50    2.80
   6  -6 -17    1.51    2.80
  -6  -6 -17    4.58    3.06
   6  -6 -18   33.79    4.11
   6   6 -18   36.22    3.97
  -6   6 -18   35.44    4.26
  -6  -6 -18   44.74    4.36
  -6   6 -19   -3.64    3.21
  -6  -6 -19   -0.99    3.19
   6  -6 -19    2.03    3.04
   6   6 -19   -0.81    2.96
   6   6 -20    0.56    3.01
   6  -6 -20   -0.08    3.04
   6   6 -21   29.50    3.67
   6  -6 -21   30.35    3.75
   6   6 -22    7.11    2.71
   6  -6 -22    9.64    2.71
   6  -6 -23    4.89    2.27
   6   6 -23    2.84    2.33
   6  -6 -24   -0.55    1.90
   6   6 -24    0.86    1.93
   6  -6 -25    2.12    1.54
  -6   6 -25   11.78    0.89
  -6  -6 -25   11.42    0.90
  -7   0   0    0.39    0.78
  -7   0   1    9.83    1.04
  -7   0  -1    9.75    1.09
   7   0  -1    8.97    1.15
  -7   0  -2    0.67    0.81
  -7   0   2    1.17    0.70
   7   0  -2    0.18    0.83
  -7   0  -3    1.58    0.89
  -7   0   3    1.97    0.70
   0   7   4  116.19    7.03
   0  -7   4  116.54    7.04
  -7   0   4  107.96    7.06
  -7   0  -5   20.03    1.62
  -7   0   5   18.92    1.41
   0  -7   5   15.06    1.41
   0   7   5   14.16    1.38
  -7   0   6   45.78    3.33
   0   7   6   53.64    3.44
   7   0  -6   57.17    3.62
   7   0  -6   59.75    3.62
   0  -7   6   55.81    3.45
  -7   0  -7  117.57    6.98
   0  -7   7   99.02    6.86
   0   7   7  100.31    6.85
   7   0  -7  113.74    7.00
   7   0  -7  113.74    7.01
  -7   0  -8    0.18    1.07
   0  -7   8    0.68    1.13
   0   7   8    0.30    1.04
   7   0  -8   -0.14    1.42
  -7   0  -9   10.65    1.44
   0   7   9    6.33    1.41
   0  -7   9    7.92    1.41
   7   0  -9    6.86    1.71
  -7   0 -10    7.88    1.34
   7   0 -10    9.22    1.77
  -7   0 -11   10.09    1.55
   7   0 -11   14.63    2.10
  -7   0 -12    3.27    1.19
   7   0 -12    4.32    1.72
  -7   0 -13  116.39    7.70
  -7   0 -14    4.42    1.35
  -7   0 -14    3.99    2.58
   7   0 -14    4.30    2.52
  -7   0 -15    1.75    1.19
   7   0 -15    0.92    0.96
   0  -7 -15    1.85    1.17
   0  -7 -15    1.27    2.44
   7   0 -15    1.89    2.48
   0   7 -15    0.15    2.33
  -7   0 -15    2.87    2.74
   0   7 -16   10.09    1.81
   0   7 -16    7.27    2.80
   7   0 -16    6.89    2.56
   0  -7 -16    8.70    2.78
  -7   0 -16    9.96    3.08
   0   7 -17    8.22    1.74
   0  -7 -17    4.35    2.89
  -7   0 -17    8.64    3.06
   0   7 -17    9.24    3.07
   7   0 -17    4.44    2.62
  -7   0 -18    6.73    3.24
   0   7 -18    5.32    3.03
   0  -7 -18    7.37    3.18
   7   0 -18    8.07    2.83
   7   0 -19    2.84    2.85
   0  -7 -19    4.92    3.06
  -7   0 -19    3.83    3.35
   0   7 -19    9.26    3.17
  -7   0 -20   21.77    3.74
   0   7 -20   22.80    3.52
   7   0 -20   18.25    3.62
   0  -7 -20   21.06    3.70
   0   7 -21   19.15    3.38
   0  -7 -21   23.00    3.53
   7   0 -21   18.76    3.40
   0   7 -22   -0.14    2.56
   7   0 -22   -1.12    2.55
   0  -7 -22   -0.50    2.73
   0  -7 -23   25.76    3.20
   7   0 -23   29.86    3.54
   0   7 -23   31.51    3.26
   7   0 -24    1.39    2.10
   7   0 -25    0.98    1.68
  -7   0 -25    2.40    0.70
   7   0 -26   -0.65    1.19
  -7   0 -26   -0.03    0.44
   7   1 -26    0.64    1.13
   7   1 -25    0.89    1.66
  -7  -1 -25    0.28    0.65
   7   1 -24    3.46    2.26
  -1   7 -23    0.82    2.23
   1  -7 -23    1.15    2.37
   7   1 -23    3.49    2.57
   1  -7 -22    1.99    2.74
  -1   7 -22    2.91    2.58
   7   1 -22    3.63    2.69
   1  -7 -21    3.73    2.94
   7   1 -21    3.63    2.99
  -1   7 -21    4.12    2.96
  -1   7 -20   13.34    3.37
   7   1 -20   10.12    3.19
   1  -7 -20   12.91    3.21
   1  -7 -19    5.26    3.06
   7   1 -19    2.16    2.92
  -1   7 -19    1.81    3.03
   1  -7 -18   38.21    4.21
  -1   7 -18   34.81    4.17
   7   1 -18   29.07    3.79
  -1   7 -17    1.10    1.45
   1  -7 -17    2.87    2.87
  -1   7 -17    1.68    2.92
   7   1 -17    2.25    2.58
  -1   7 -16   68.11    4.96
   1  -7 -16   62.77    5.26
  -1   7 -16   71.94    5.38
   7   1 -16   54.39    5.08
  -7  -1 -15   22.65    2.19
   1  -7 -15   23.03    2.06
  -1   7 -15   23.31    3.08
   1  -7 -15   21.08    3.09
   7   1 -15   17.20    3.00
   1  -7 -14    2.51    1.13
  -7  -1 -14    2.04    1.17
   7   1 -14    3.43    2.52
  -7  -1 -13   23.70    2.21
  -7  -1 -12  113.19    7.95
   7   1 -12  137.43    8.32
  -7  -1 -11   54.76    4.12
   1   7  11   56.76    4.24
   7   1 -11   64.65    4.45
  -7  -1 -10  268.78   17.65
   7   1 -10  314.29   17.89
   1   7  10  285.06   17.76
  -7  -1  -9  231.46   15.19
   1   7   9  246.33   15.26
   7   1  -9  264.87   15.37
   1   7   8   73.38    4.60
   7   1  -8   72.98    4.72
  -7  -1  -7   75.80    5.11
   1   7   7   74.75    5.08
   7   1  -7   79.04    5.23
   7   1  -7   81.66    5.22
  -7  -1  -6 1347.08   79.15
   7   1  -6 1358.71   79.19
   7   1  -6 1268.32   79.16
   1   7   6 1291.53   79.07
  -7   1   6 1325.03   79.00
  -7  -1  -5   11.98    1.21
  -7   1   5    9.64    0.98
   1   7   4   64.28    3.84
  -7   1   4   55.37    3.84
  -7   1   3  157.11    9.45
   1   7   3  151.94    9.36
  -7  -1  -2   38.67    2.88
  -7   1   2   39.52    2.80
   1   7   2   44.33    2.63
   7   1  -2   40.42    2.91
  -7   1   1   80.00    5.17
  -7  -1  -1   83.79    5.23
   7   1  -1   82.85    5.23
  -7   1   0    2.44    0.79
  -7  -1   0    1.81    0.79
  -7  -1   1   83.95    5.31
  -7   1  -1   81.74    5.32
   7  -1  -1   85.89    5.35
  -7  -1   2   42.30    2.89
  -7   1  -2   43.00    2.94
   7  -1  -2   42.46    2.95
   1  -7   2   42.78    2.68
  -7   1  -3  151.00    9.10
   1  -7   3  145.57    8.91
  -7  -1   3  143.74    9.03
  -1  -7  -4   48.68    3.22
  -7  -1   4   49.61    3.40
   1  -7   5   11.69    1.21
  -7  -1   5   14.50    1.21
  -1  -7  -5   12.08    0.90
  -7   1  -6 1346.51   73.09
  -1  -7  -6 1160.24   72.69
   1  -7   6 1291.69   72.97
  -7  -1   6 1279.35   72.96
   7  -1  -6 1256.06   73.06
  -7   1  -7   62.20    4.16
   7  -1  -7   62.30    4.23
   1  -7   7   56.75    4.07
  -7   1  -8   66.75    4.96
   7  -1  -8   77.57    5.09
   1  -7   8   77.11    4.98
  -7   1  -9  222.41   14.38
   7  -1  -9  238.60   14.48
   1  -7   9  233.63   14.40
  -7   1 -10  245.63   16.14
   7  -1 -10  274.47   16.30
   1  -7  10  263.68   16.20
  -7   1 -11   59.85    4.32
   1  -7  11   59.98    4.37
  -7   1 -12  129.36    8.47
  -7   1 -13   16.73    2.02
  -7   1 -14    4.86    1.30
  -7   1 -14    1.64    2.67
   7  -1 -15   33.29    2.56
  -7   1 -15   33.10    2.97
  -1  -7 -15   31.97    3.61
   1   7 -15   37.31    3.60
  -7   1 -15   39.02    3.99
  -7   1 -16   59.03    4.69
   7  -1 -16   64.08    4.32
  -1  -7 -16   67.55    5.34
  -7   1 -16   74.34    5.60
   1   7 -16   65.92    5.32
   1   7 -17    3.04    1.49
  -7   1 -17    2.72    3.00
  -1  -7 -17    1.71    2.78
   1   7 -17    1.24    2.91
  -1  -7 -18   32.19    4.26
   1   7 -18   36.96    4.12
  -7   1 -18   42.65    4.44
   1   7 -19    6.31    3.24
  -1  -7 -19    1.59    2.92
  -7   1 -19    3.25    3.32
   1   7 -20   11.63    3.46
  -1  -7 -20   10.34    3.29
  -7   1 -20   13.47    3.45
   1   7 -21    3.47    2.92
  -1  -7 -21    2.55    2.83
  -1  -7 -22   -1.28    2.75
   1   7 -22    3.31    2.53
   1   7 -23    0.06    2.25
  -1  -7 -23    0.78    2.30
   1   7 -24    0.23    2.03
  -7   1 -25    1.76    0.69
  -7   1 -26    1.16    0.45
   7   2 -26    1.55    1.14
   7   2 -25    1.63    1.67
   7   2 -24    2.09    2.05
   2  -7 -24    0.76    1.95
   2  -7 -23    2.15    2.32
   7   2 -23    3.96    2.51
   2  -7 -22   -0.14    2.51
   7   2 -22    1.76    2.80
  -2   7 -22    1.31    2.44
   2  -7 -21    8.42    3.00
   7   2 -21    7.19    3.04
  -2   7 -21    8.77    3.06
  -2   7 -20   39.11    4.33
   2  -7 -20   35.66    4.33
   7   2 -20   35.30    4.16
  -2   7 -19    8.64    3.20
   2  -7 -19   13.70    3.35
   7   2 -19    9.76    3.12
  -2   7 -18    3.12    2.94
   7   2 -18    5.49    2.77
   2  -7 -18    1.39    2.87
  -2   7 -17    2.51    1.45
   7   2 -17    4.94    2.54
  -2   7 -17    2.20    2.99
   2  -7 -17    1.93    2.95
   2  -7 -16   17.61    1.86
  -2   7 -16   19.38    2.34
   2  -7 -16   14.68    3.09
  -2   7 -16   20.93    3.20
   7   2 -16   17.75    3.00
  -2   7 -15   51.37    4.05
   2  -7 -15   47.92    3.47
   2  -7 -15   49.71    4.36
  -2   7 -15   54.67    4.43
   7   2 -15   40.35    4.22
   2  -7 -14   74.75    4.77
  -7  -2 -14   69.90    4.97
   7   2 -14   66.48    5.49
  -7  -2 -13   11.15    1.54
  -7  -2 -12   90.86    6.17
   7   2 -12   95.58    6.52
   7   2 -11   19.42    2.20
   2   7  11   19.85    1.95
  -7  -2 -10  122.62    8.60
   7   2 -10  153.35    8.90
   2   7  10  136.68    8.75
  -7  -2  -9  251.35   16.43
   7   2  -9  289.91   16.63
   2   7   9  265.89   16.51
  -7  -2  -8   63.31    4.20
   7   2  -8   69.39    4.40
   2   7   8   53.73    4.16
  -7  -2  -7    2.19    0.98
   2   7   7    1.10    0.96
   7   2  -7    0.65    1.02
   7   2  -7    1.36    1.27
  -7  -2  -6   36.04    2.40
   7   2  -6   30.38    2.45
  -7   2   6   30.63    2.14
   7   2  -6   28.01    2.45
   2   7   6   29.58    2.32
  -7  -2  -5   39.82    2.79
  -7   2   5   38.14    2.58
   2   7   5   39.54    2.69
  -7  -2  -4   27.88    2.09
   2  -7  -4   28.07    1.92
  -7   2   4   26.86    1.90
   2   7   4   25.29    1.91
  -7   2   3   54.09    3.36
   2  -7  -3   49.91    3.28
  -7   2   2  641.27   37.01
   2  -7  -2  601.14   36.90
   7   2  -2  650.00   37.09
   2  -7  -2  603.64   36.89
  -7   2   1   32.81    2.36
  -7  -2  -1   32.25    2.44
   2  -7  -1   35.11    2.16
   7   2  -1   32.88    2.44
   2  -7  -1   35.19    2.15
  -7  -2   0 2204.82  128.95
  -7   2   0 2099.94  128.92
   7   2   0 2158.87  128.93
  -7   2  -1   17.09    1.67
  -7  -2   1   17.13    1.62
  -2  -7  -1   18.15    1.59
   2   7  -1   21.12    1.37
  -7   2  -2  654.25   37.93
  -7  -2   2  650.86   37.90
   2   7  -2  636.81   37.74
   2   7  -2  601.63   37.74
  -2  -7  -2  634.63   37.82
  -7   2  -3   47.86    3.13
  -2  -7  -3   44.14    2.90
  -7  -2   3   43.99    3.04
   2   7  -3   44.95    2.89
  -7   2  -4   16.61    1.63
  -7  -2   4   17.65    1.51
  -2  -7  -4   16.50    1.25
   2   7  -4   18.01    1.39
  -2  -7  -5   17.34    1.31
  -7  -2   5   16.98    1.56
  -2  -7  -6   40.84    2.61
   2  -7   6   40.73    2.86
  -7   2  -7   14.63    1.61
  -2  -7  -7   13.98    1.02
   2  -7   7   10.95    1.46
  -7   2  -8   55.23    3.69
  -2  -7  -8   49.04    3.10
   2  -7   8   47.05    3.53
  -7   2  -9  303.79   19.30
   2  -7   9  322.00   19.28
  -7   2 -10  101.60    7.33
   2  -7  10  123.03    7.41
  -7   2 -11   14.54    1.88
   2  -7  11   18.36    1.94
  -7   2 -12   82.29    5.75
  -7   2 -13    8.39    1.57
  -7   2 -14   74.33    5.59
   7  -2 -14   78.86    5.96
  -7   2 -14   88.55    6.18
   7  -2 -15   41.43    3.04
  -7   2 -15   44.55    3.54
  -2  -7 -15   44.42    4.13
   2   7 -15   38.55    3.92
  -7   2 -15   49.63    4.41
  -7   2 -16   19.74    2.22
   7  -2 -16   17.76    1.81
   2   7 -16   18.98    3.14
  -2  -7 -16   24.82    3.28
  -7   2 -16   23.94    3.44
   2   7 -17    1.79    1.40
  -7   2 -17    4.57    2.96
  -2  -7 -17    0.78    2.89
   2   7 -17   -2.76    2.95
   2   7 -18    0.51    2.78
  -2  -7 -18    2.21    2.91
  -7   2 -18    2.00    3.21
   2   7 -19    9.90    3.19
  -2  -7 -19   13.35    3.32
  -7   2 -19   13.28    3.58
  -7   2 -20   36.22    4.39
   2   7 -20   36.41    4.21
  -2  -7 -20   34.79    4.19
  -2  -7 -21    6.13    3.06
   2   7 -21   11.87    3.18
  -2  -7 -22    1.91    2.56
   2   7 -22    1.71    2.58
   2   7 -23    4.84    2.30
   2   7 -24    1.67    1.99
  -7   2 -25    2.89    0.72
   7  -2 -26    1.69    1.14
  -7   2 -26    2.88    0.50
   7   3 -26    2.15    1.14
  -7  -3 -26    4.84    0.53
   7   3 -25   -1.15    1.58
  -7  -3 -25    2.63    0.67
   3  -7 -24    0.23    1.96
   7   3 -24   -0.97    2.07
   3  -7 -23    2.18    2.19
   7   3 -23    3.11    2.44
   3  -7 -22    1.95    2.57
  -3   7 -22    0.21    2.50
   7   3 -22    1.37    2.74
   7   3 -21    5.85    3.00
   3  -7 -21    9.75    2.90
  -3   7 -21    8.10    2.89
   7   3 -20   12.37    3.24
  -3   7 -20   13.85    3.42
   3  -7 -20   13.67    3.26
   3  -7 -19   18.98    3.45
   7   3 -19   18.80    3.43
  -3   7 -19   15.59    3.38
  -7  -3 -19   16.84    3.66
  -3   7 -18    9.42    1.82
   7   3 -18    9.27    3.00
   3  -7 -18    9.68    3.21
  -7  -3 -18    9.23    3.34
  -3   7 -18    9.69    3.32
   3  -7 -17   23.61    2.12
  -3   7 -17   22.37    2.56
   7   3 -17   21.08    3.22
   3  -7 -17   23.54    3.55
  -7  -3 -17   21.74    3.70
  -3   7 -17   21.66    3.51
  -3   7 -16   51.36    4.44
   3  -7 -16   53.89    3.93
   3  -7 -16   56.85    4.91
  -3   7 -16   74.95    5.23
  -7  -3 -16   69.54    5.32
   7   3 -16   51.35    4.72
   3  -7 -15   52.63    3.51
  -3   7 -15   53.71    4.13
   7   3 -15   38.60    4.23
   3  -7 -15   44.28    4.21
  -3   7 -15   48.86    4.45
  -7  -3 -15   48.91    4.67
   3  -7 -14   78.06    5.18
  -3   7 -14   76.83    5.72
  -7  -3 -14   69.50    5.30
  -7  -3 -14   92.39    6.21
  -3   7 -14   96.28    6.04
   7   3 -14   84.01    5.99
   3  -7 -14   73.64    5.74
  -7  -3 -13  248.63   15.47
  -7  -3 -12   49.39    3.59
  -7  -3 -11  126.32    7.91
   3   7  11  116.70    8.04
   7   3 -11  124.15    8.18
  -7  -3 -10  259.85   16.78
   3   7  10  273.69   16.94
   7   3 -10  290.13   17.02
  -7  -3  -9  187.61   12.11
   7   3  -9  205.56   12.30
   3   7   9  193.35   12.21
  -7  -3  -8 1044.09   64.28
   7   3  -8 1100.30   64.40
   3   7   8 1067.27   64.33
  -7  -3  -7  400.61   24.61
   7   3  -7  406.81   24.70
   7   3  -7  413.19   24.69
   3   7   7  400.05   24.62
  -7  -3  -6   66.06    4.56
   7   3  -6   76.76    4.70
   3  -7  -6   67.06    4.54
   7   3  -6   71.34    4.66
  -7   3   6   68.70    4.36
  -7  -3  -5  251.26   15.54
   3  -7  -5  260.54   15.49
  -7   3   5  251.30   15.38
  -7  -3  -4  326.94   19.24
  -7   3   4  318.27   19.09
   3  -7  -4  310.60   19.13
   3  -7  -4  310.98   19.12
  -7   3   3  210.42   12.77
  -7  -3  -3  218.53   12.90
   3  -7  -3  205.76   12.75
   3  -7  -3  209.60   12.76
  -7   3   2   12.97    1.05
   7   3  -2   11.42    1.26
   3  -7  -2   10.50    0.91
   3  -7  -2   10.41    0.94
  -7  -3  -1    5.01    0.92
  -7   3   1    5.86    0.83
   7   3  -1    5.81    0.96
  -7   3   0  558.28   33.34
  -7  -3   0  589.75   33.39
   7   3   0  547.15   33.35
   3   7   0  546.08   33.18
  -3  -7   0  563.52   33.35
   7  -3   0  552.18   33.36
   3  -7   0  546.40   33.18
  -7   3  -1    0.64    0.77
  -3  -7  -1    0.91    0.70
   7  -3  -1   -0.10    0.86
  -7  -3   1    0.49    0.74
  -7   3  -2   12.70    1.37
   7  -3  -2   13.02    1.37
  -3  -7  -2   14.23    1.16
   3   7  -2   13.67    1.07
  -7  -3   2   13.47    1.26
   3   7  -2   12.29    1.03
  -3   7   3  189.89   11.56
  -7   3  -3  201.05   11.87
  -7  -3   3  197.82   11.80
   3   7  -3  193.36   11.68
   3   7  -3  180.41   11.66
  -3  -7  -3  200.31   11.70
  -7   3  -4  351.84   20.89
  -7  -3   4  333.35   20.80
   3   7  -4  356.93   20.74
   3   7  -4  330.61   20.72
  -3  -7  -4  343.11   20.69
  -7   3  -5  296.35   18.82
  -7  -3   5  290.02   18.74
   3   7  -5  331.33   18.71
  -3  -7  -5  308.32   18.59
  -3  -7  -6   58.04    3.84
   7  -3  -6   62.16    4.16
   7  -3  -6   61.97    4.14
   3   7  -6   63.30    4.04
  -3  -7  -7  494.30   31.08
   7  -3  -7  531.57   31.40
   7  -3  -7  536.34   31.39
   3  -7   7  540.27   31.33
  -3  -7  -8  998.00   61.59
  -7   3  -8  974.70   61.95
   3  -7   8 1107.63   61.91
   7  -3  -8 1082.94   61.98
  -7   3  -9  191.52   12.17
  -3  -7  -9  185.37   11.70
   7  -3  -9  207.96   12.22
   3  -7   9  205.24   12.13
  -7   3 -10  270.76   17.83
   3  -7  10  294.30   17.84
   7  -3 -10  298.87   17.91
  -7   3 -11   81.24    5.71
   7  -3 -11   84.61    5.82
   3  -7  11   81.95    5.68
  -7   3 -12   41.84    3.41
  -7   3 -13  262.26   16.54
   7  -3 -14   87.79    5.80
  -7   3 -14   88.20    6.31
  -7   3 -14  105.44    6.81
   3   7 -14   89.78    6.36
   7  -3 -14   89.30    6.56
  -7   3 -15   52.07    3.96
   7  -3 -15   50.56    3.43
   7  -3 -15   40.97    4.33
  -3  -7 -15   49.47    4.45
  -7   3 -15   53.95    4.69
   3   7 -15   41.31    4.15
  -7   3 -16   49.62    4.22
   7  -3 -16   51.50    3.78
   7  -3 -16   52.65    4.74
  -3  -7 -16   64.69    4.97
  -7   3 -16   65.55    5.17
   3   7 -16   60.35    4.84
   7  -3 -17   20.04    1.93
  -7   3 -17   21.32    2.31
   3   7 -17   16.17    3.37
  -3  -7 -17   20.22    3.43
   7  -3 -17   18.17    3.25
  -7   3 -17   19.76    3.48
  -3  -7 -18   12.44    3.31
   7  -3 -18   11.33    3.09
   3   7 -18    7.83    3.05
  -7   3 -18   10.69    3.37
   3   7 -19   19.44    3.40
  -3  -7 -19   18.74    3.53
   7  -3 -19   16.69    3.39
  -7   3 -19   20.08    3.49
   3   7 -20   13.97    3.37
   7  -3 -20   14.60    3.21
  -3  -7 -20   15.86    3.51
   3   7 -21    5.68    2.97
  -3  -7 -21    7.27    2.91
   7  -3 -21    9.48    3.11
   3   7 -22   -0.41    2.62
   7  -3 -22    1.32    2.61
   7  -3 -23    0.82    2.44
   3   7 -23    2.07    2.37
   7  -3 -24    2.78    2.12
   3   7 -24    0.69    1.91
   7  -3 -25    1.00    1.61
  -7   3 -25    2.64    0.68
  -7   3 -26    4.14    0.52
  -7  -4 -26    0.41    0.35
  -7  -4 -25   10.40    0.89
  -4   7 -25    8.56    0.80
   4  -7 -24    0.05    1.90
   7   4 -24    1.17    2.08
   4  -7 -23    1.96    2.19
   7   4 -23   -0.60    2.39
   7   4 -22    4.84    2.64
   4  -7 -22    3.35    2.59
  -4   7 -21   11.78    2.93
   4  -7 -21   11.11    3.06
   7   4 -21   10.43    3.05
  -4   7 -20   20.84    3.59
   7   4 -20   20.23    3.37
   4  -7 -20   20.33    3.46
  -7  -4 -19   26.14    3.78
  -4   7 -19   27.50    3.89
   4  -7 -19   28.56    3.70
   7   4 -19   20.99    3.53
  -4   7 -18   42.91    3.54
   7   4 -18   30.28    4.12
  -4   7 -18   46.05    4.41
  -7  -4 -18   40.06    4.45
   4  -7 -18   34.44    4.22
  -4   7 -17    0.86    1.48
   4  -7 -17    0.63    1.23
  -4   7 -17    1.29    2.96
  -7  -4 -17   -0.28    3.10
   7   4 -17    1.07    2.55
   4  -7 -17   -0.08    2.72
  -4   7 -16   12.55    2.02
   4  -7 -16   14.48    1.64
  -4   7 -16   12.64    3.16
  -7  -4 -16   14.68    3.31
   7   4 -16    6.81    2.63
   4  -7 -16    9.64    2.79
   4  -7 -15    7.87    1.33
  -4   7 -15    7.18    1.81
  -4   7 -15    3.51    2.55
   7   4 -15    2.13    2.45
   4  -7 -15    3.27    2.34
  -7  -4 -15    2.86    2.69
  -4   7 -14  115.20    8.06
   4  -7 -14  110.79    7.46
   4  -7 -14  113.09    7.95
  -4   7 -14  141.97    8.26
  -7  -4 -14  134.42    8.30
   7   4 -14  109.45    8.06
  -4   7 -13   31.26    2.89
  -7  -4 -13   27.82    2.37
  -7  -4 -12  103.73    6.78
  -7  -4 -11   27.82    2.30
   7   4 -11   30.64    2.72
   4   7  11   28.45    2.58
  -7  -4 -10  323.83   20.77
   7   4 -10  364.01   21.02
   4   7  10  338.98   20.95
  -7  -4  -9  299.28   18.42
   4   7   9  294.74   18.52
   7   4  -9  307.33   18.57
  -7  -4  -8   66.00    4.54
   7   4  -8   69.72    4.76
   4   7   8   68.00    4.63
  -7  -4  -7   52.97    3.41
   7   4  -7   46.55    3.46
   4  -7  -7   44.36    3.43
   7   4  -7   48.73    3.51
  -7  -4  -6   63.67    4.00
  -7   4   6   59.04    3.70
   4  -7  -6   54.06    3.93
   7   4  -6   59.86    4.04
   4  -7  -6   57.45    3.96
   7   4  -6   58.87    4.05
  -7  -4  -5  160.53   10.15
   4  -7  -5  164.49   10.11
  -7   4   5  161.69    9.96
   4  -7  -5  169.44   10.12
  -7   4   4  220.78   13.86
  -7  -4  -4  235.53   14.04
   4  -7  -4  233.66   13.96
   4  -7  -4  231.48   13.95
  -7  -4  -3   57.33    3.94
  -7   4   3   55.77    3.81
   4  -7  -3   61.78    3.84
   4  -7  -3   66.59    3.88
  -7   4   2  217.52   13.78
   7   4  -2  240.83   13.88
  -7   4   1  491.84   29.43
   7   4  -1  484.48   29.46
  -7   4   0    3.32    0.78
   4  -7   0    1.76    0.54
  -4  -7   0    1.82    0.83
   7  -4   0    1.57    0.85
   4   7   0    1.92    0.54
   7   4   0    2.25    0.87
  -7  -4   0    2.17    0.87
  -7   4  -1  561.64   33.18
   7  -4  -1  547.33   33.16
  -4  -7  -1  544.16   33.13
  -7  -4   1  548.21   33.19
  -7   4  -2  163.87   10.60
  -4   7   2  175.99   10.43
   7  -4  -2  175.80   10.59
  -4  -7  -2  173.68   10.53
  -7  -4   2  164.16   10.59
  -7   4  -3   72.39    4.95
  -4   7   3   70.48    4.64
  -7  -4   3   71.20    4.89
   4   7  -3   87.41    4.81
  -4  -7  -3   76.16    4.81
   4   7  -3   83.41    4.79
  -7   4  -4  283.94   16.58
  -7  -4   4  265.95   16.50
   4   7  -4  267.98   16.41
   4   7  -4  262.08   16.40
  -4  -7  -4  274.58   16.39
  -7   4  -5  263.26   16.34
  -4  -7  -5  260.59   16.12
   4   7  -5  275.14   16.20
  -7  -4   5  265.67   16.27
   4   7  -5  264.17   16.19
  -4  -7  -6   47.73    3.01
   4   7  -6   43.65    3.13
   7  -4  -6   44.48    3.25
   7  -4  -6   47.23    3.31
   4   7  -6   42.21    3.15
  -4  -7  -7   35.00    2.29
   7  -4  -7   31.55    2.63
   4   7  -7   30.83    2.57
   7  -4  -7   30.62    2.55
  -7   4  -8   90.32    6.29
  -4  -7  -8   93.69    5.87
   4  -7   8   95.40    6.17
   7  -4  -8   94.70    6.26
   4   7  -8   93.55    6.17
  -7   4  -9  361.79   22.28
  -4  -7  -9  346.24   21.85
   4  -7   9  373.00   22.19
   7  -4  -9  390.67   22.28
  -4  -7 -10  345.00   22.18
  -7   4 -10  358.51   22.64
   7  -4 -10  410.56   22.70
   4  -7  10  401.81   22.64
  -7   4 -11   27.76    2.63
   7  -4 -11   30.82    2.83
  -7   4 -12   97.56    6.73
  -7   4 -13   21.13    2.32
   7  -4 -14  116.52    7.47
  -7   4 -14  109.24    7.98
  -4  -7 -14  139.73    8.29
   4   7 -14  107.91    7.92
   7  -4 -14  112.79    8.12
  -7   4 -14  133.99    8.34
   7  -4 -15   10.31    1.39
  -7   4 -15   10.29    1.83
   7  -4 -15    7.26    2.75
  -7   4 -15    8.79    2.82
   4   7 -15    5.44    2.32
  -4  -7 -15    7.54    2.70
  -7   4 -16    9.78    1.80
   7  -4 -16    9.69    1.44
  -7   4 -16    8.59    3.04
   7  -4 -16    8.02    2.78
  -4  -7 -16   11.04    3.00
   4   7 -16    5.91    2.68
  -7   4 -17    1.07    1.36
   7  -4 -17   -0.76    1.24
  -4  -7 -17    2.71    3.14
   7  -4 -17    1.25    2.68
  -7   4 -17    2.21    2.90
   4   7 -17    2.36    2.81
   7  -4 -18   31.96    3.94
   4   7 -18   31.93    4.02
  -4  -7 -18   36.28    4.13
  -7   4 -18   40.19    4.41
  -4  -7 -19   22.01    3.69
  -7   4 -19   17.84    3.58
   7  -4 -19   21.05    3.52
   4   7 -19   20.59    3.43
   7  -4 -20   14.69    3.45
  -4  -7 -20   27.05    3.60
   4   7 -20   19.88    3.31
   4   7 -21   10.24    2.85
  -4  -7 -21    7.74    2.85
   7  -4 -21    8.41    3.05
   7  -4 -22    2.44    2.65
   4   7 -22    1.06    2.41
   7  -4 -23    1.04    2.36
   4   7 -23    2.42    2.32
   4   7 -24   -1.52    1.94
   7  -4 -24    3.82    2.12
  -7   4 -25    9.32    0.87
  -4  -7 -25    8.08    0.78
  -7   4 -26    0.96    0.37
   7   5 -25    0.91    1.49
  -5   7 -25    1.50    0.49
  -7  -5 -25    2.17    0.61
   7   5 -24    2.97    2.02
   5  -7 -24    0.13    1.87
   5  -7 -23   -1.80    2.17
   7   5 -23    3.64    2.29
   7   5 -22   13.16    2.93
   5  -7 -22   15.42    2.95
   5  -7 -21    4.48    2.80
   7   5 -21    3.69    2.83
   5  -7 -20   18.87    3.36
  -5   7 -20   19.53    3.53
   7   5 -20   16.09    3.41
  -7  -5 -19   -1.01    3.13
   7   5 -19   -1.38    2.67
  -5   7 -19   -0.35    3.13
   5  -7 -19    2.11    2.95
  -5   7 -18    3.35    1.56
   5  -7 -18    0.50    2.87
  -5   7 -18   -0.62    2.92
   7   5 -18    3.01    2.81
  -7  -5 -18   -0.19    3.01
   5  -7 -17   15.16    1.70
  -5   7 -17   14.73    2.13
  -7  -5 -17   12.37    3.34
   5  -7 -17    9.28    2.94
   7   5 -17   10.75    2.90
  -5   7 -17   10.24    3.22
  -5   7 -16   32.28    3.25
   5  -7 -16   33.29    2.71
  -7  -5 -16   42.59    4.20
   5  -7 -16   35.50    3.76
  -5   7 -16   42.80    4.10
   7   5 -16   29.01    3.53
  -5   7 -15    6.26    1.81
   5  -7 -15    5.72    1.28
  -5   7 -15    2.22    2.53
  -7  -5 -15    0.75    2.79
   5  -7 -15    4.41    2.29
   7   5 -15    2.38    2.40
   5  -7 -14   33.53    2.62
  -5   7 -14   31.18    3.15
  -7  -5 -14   38.51    3.77
   5  -7 -14   30.92    3.33
   7   5 -14   29.20    3.49
  -5   7 -13   27.07    2.80
  -5   7 -12  181.17   11.45
  -7  -5 -12  172.50   11.01
  -7  -5 -11    3.00    0.95
  -5   7 -11    1.61    1.35
   7   5 -11    0.46    1.38
  -7  -5 -10   46.86    3.54
   7   5 -10   56.50    3.89
   5   7  10   51.05    3.78
  -7  -5  -9   29.02    2.56
   7   5  -9   40.78    3.00
   5   7   9   36.85    2.82
   5  -7  -9   37.28    2.87
  -7  -5  -8  181.19   11.51
   7   5  -8  197.02   11.67
   5  -7  -8  179.35   11.59
  -7  -5  -7   70.68    5.02
   7   5  -7   83.45    5.19
   5  -7  -7   81.18    5.14
   7   5  -7   77.83    5.19
   5  -7  -7   74.32    5.11
  -7  -5  -6  144.93    8.74
   7   5  -6  139.13    8.80
   7   5  -6  141.46    8.80
   5  -7  -6  137.96    8.73
  -7   5   6  138.07    8.45
   5  -7  -6  136.14    8.73
  -7  -5  -5   14.80    1.45
  -7   5   5   15.54    1.14
   5  -7  -5   15.85    1.43
   5  -7  -5   15.11    1.43
  -7   5   4  286.05   17.24
  -7  -5  -4  290.34   17.41
   5  -7  -4  282.69   17.35
   5  -7  -4  282.84   17.36
  -7   5   3   10.59    0.93
  -7  -5  -3    7.95    1.14
  -7  -5  -2  564.25   32.37
  -7   5   2  518.50   32.24
  -7   5   1  510.22   31.32
   7   5  -1  531.04   31.36
  -7   5   0  291.25   18.14
  -5   7   0  283.42   18.12
   7   5   0  318.95   18.15
   7  -5   0  302.28   18.15
   5  -7   0  307.98   18.06
  -5  -7   0  301.48   18.18
   5   7   0  289.56   18.04
  -5   7   1  436.54   27.15
  -7   5  -1  447.41   27.24
  -5  -7  -1  455.97   27.23
  -7  -5   1  458.80   27.27
   7  -5  -1  458.98   27.21
  -5   7   2  548.73   33.38
  -7   5  -2  553.17   33.56
  -7  -5   2  552.56   33.54
  -5  -7  -2  565.06   33.50
   7  -5  -2  561.66   33.51
  -5   7   3    7.40    0.68
  -7   5  -3    7.37    1.16
  -7  -5   3    8.62    1.09
  -5  -7  -3    7.95    1.00
  -5  -7  -4  380.75   21.42
  -7   5  -4  363.44   21.59
  -5   7   4  336.22   21.18
   5   7  -4  363.18   21.41
  -7  -5   4  369.28   21.51
   5   7  -4  369.87   21.40
  -7   5  -5    5.62    1.22
   5   7  -5    3.54    0.93
  -5  -7  -5    4.84    0.85
   5   7  -5    4.71    0.95
  -7  -5   5    5.15    1.08
  -7   5  -6  121.55    7.75
  -5  -7  -6  127.16    7.47
   7  -5  -6  117.77    7.64
   5   7  -6  117.02    7.57
   5   7  -6  112.38    7.55
   7  -5  -6  119.83    7.64
  -5  -7  -7   96.50    6.55
   5   7  -7  103.02    6.76
   7  -5  -7  108.75    6.83
   5   7  -7  110.73    6.76
   7  -5  -7  111.13    6.83
  -5  -7  -8  162.19    9.91
   5   7  -8  153.54   10.09
   7  -5  -8  164.91   10.19
  -7   5  -9   25.35    2.64
  -5  -7  -9   26.09    2.10
   5   7  -9   31.27    2.57
   7  -5  -9   32.87    2.70
   5  -7   9   34.88    2.55
  -5  -7 -10   43.80    3.21
  -7   5 -10   48.62    3.77
   5  -7  10   54.11    3.68
   7  -5 -10   53.18    3.80
  -7   5 -11    0.15    1.30
   7  -5 -11   -0.47    1.44
  -7   5 -12  166.69   10.85
  -7   5 -13   29.85    2.85
  -7   5 -14   30.13    2.88
   7  -5 -14   27.28    2.30
  -7   5 -14   35.59    3.62
  -5  -7 -14   32.51    3.46
   5   7 -14   25.12    3.08
   7  -5 -14   26.28    3.28
   7  -5 -15    4.69    1.22
  -7   5 -15    3.48    1.60
   5   7 -15    4.21    2.32
  -7   5 -15    3.42    2.72
  -5  -7 -15    3.43    2.48
   7  -5 -15    2.57    2.56
  -7   5 -16   39.56    3.70
   7  -5 -16   41.61    3.20
   5   7 -16   40.05    4.16
  -5  -7 -16   52.63    4.48
   7  -5 -16   41.54    4.15
   7  -5 -17    5.80    1.40
  -7   5 -17    8.86    1.79
   7  -5 -17    7.06    2.79
   5   7 -17    4.07    2.84
  -7   5 -17    8.64    3.11
  -5  -7 -17    6.60    3.04
   7  -5 -18    1.95    2.81
   5   7 -18    0.32    2.91
  -5  -7 -18    2.59    3.07
  -7   5 -18   -0.28    3.08
  -5  -7 -19   -1.59    3.06
  -7   5 -19   -4.26    3.18
   5   7 -19   -0.81    2.92
   7  -5 -19   -1.50    2.86
  -5  -7 -20   17.48    3.31
   7  -5 -20   16.00    3.55
   5   7 -20   13.77    3.22
   5   7 -21    3.82    2.67
   7  -5 -21    5.44    3.00
   5   7 -22   15.81    2.83
   7  -5 -22   15.47    3.04
   5   7 -23    0.99    2.18
   7  -5 -23   -1.30    2.29
   7  -5 -24    3.90    2.06
   5   7 -24    1.21    1.93
   7  -5 -25    1.04    1.45
  -7   5 -25    1.42    0.56
  -5  -7 -25    1.31    0.50
  -6   7 -25    7.79    0.71
  -7  -6 -25    7.42    0.73
   6  -7 -24   -0.38    1.78
   7   6 -24   -0.78    1.77
  -6   7 -24    3.31    0.75
  -7  -6 -24    3.88    0.75
   6  -7 -23    4.57    2.22
   7   6 -23    2.03    2.07
   7   6 -22    1.82    2.44
   6  -7 -22    3.08    2.45
   6  -7 -21    3.78    2.73
   7   6 -21    2.63    2.74
   7   6 -20    6.23    2.97
   6  -7 -20    4.51    3.05
   6  -7 -19    3.15    2.90
   7   6 -19    7.43    2.94
  -6   7 -19    4.39    3.13
   6  -7 -18   33.72    2.49
  -6   7 -18   29.73    2.96
   7   6 -18   18.43    3.54
  -6   7 -18   26.14    3.92
   6  -7 -18   27.87    3.72
  -7  -6 -18   22.35    3.73
   6  -7 -17   20.20    1.94
  -6   7 -17   18.47    2.39
  -6   7 -17   15.73    3.44
   7   6 -17   13.07    2.98
   6  -7 -17   17.19    3.24
  -7  -6 -17   15.27    3.37
  -6   7 -16    0.98    1.51
   6  -7 -16    2.42    1.25
  -7  -6 -16    3.50    2.91
  -6   7 -16    1.95    2.93
   7   6 -16    0.93    2.48
   6  -7 -16    3.87    2.65
  -6   7 -15   16.65    2.38
   6  -7 -15   17.68    1.78
  -6   7 -15   17.00    3.08
   6  -7 -15   14.40    2.78
  -7  -6 -15   20.75    3.29
   7   6 -15   14.68    2.85
  -6   7 -14    1.12    1.64
   6  -7 -14    2.06    1.21
   6  -7 -14    0.39    2.11
   7   6 -14    0.27    2.16
  -6   7 -14   -1.51    2.41
  -7  -6 -14    1.09    2.60
   6  -7 -13   34.03    2.50
  -6   7 -13   28.06    3.02
  -6   7 -12   17.21    2.31
  -7  -6 -12   22.19    1.84
  -6   7 -11   10.06    1.77
  -7  -6 -11    8.96    1.20
   7   6 -11   11.52    1.87
  -7  -6 -10    4.72    0.93
  -6   7 -10    3.93    1.53
   6   7  10    3.76    1.25
   7   6 -10    3.84    1.47
  -7  -6  -9  117.23    7.72
   6  -7  -9  122.37    7.97
   7   6  -9  130.10    8.00
  -7  -6  -8   49.93    3.47
   7   6  -8   51.74    3.69
   6  -7  -8   49.32    3.65
  -7  -6  -7  153.88    9.13
   6  -7  -7  137.62    9.16
   7   6  -7  144.84    9.21
   6  -7  -7  142.97    9.20
   7   6  -7  145.89    9.20
  -7  -6  -6   20.14    1.83
   7   6  -6   21.53    1.96
   6  -7  -6   22.62    1.94
   7   6  -6   22.91    1.98
   6  -7  -6   22.83    1.91
  -7  -6  -5  131.29    8.05
   6  -7  -5  135.34    8.06
  -7   6   5  118.63    7.77
   7   6  -5  133.17    8.07
   7   6  -5  132.87    8.09
   6  -7  -5  138.28    8.08
  -7   6   4  176.66   10.51
  -7  -6  -4  185.40   10.73
   6  -7  -4  163.28   10.65
   6  -7  -4  165.13   10.66
  -7   6   3  568.76   34.55
  -6   7  -3  554.25   34.76
  -7  -6  -3  604.21   34.72
  -6  -7   3  575.03   34.77
  -6   7  -2  234.16   14.46
  -7  -6  -2  240.26   14.44
  -7   6   2  238.97   14.31
  -6  -7   2  225.62   14.47
  -7   6   1  353.74   21.56
  -6   7  -1  356.78   21.64
   7   6  -1  356.61   21.56
   6  -7  -1  360.63   21.53
  -7  -6  -1  351.24   21.64
  -7   6   0  153.21    8.77
  -6   7   0  152.12    8.76
   6   7   0  135.07    8.65
   7  -6   0  139.86    8.72
  -6  -7   0  144.35    8.80
   6  -7   0  134.05    8.66
   7   6   0  135.11    8.71
  -7   6  -1  304.06   17.96
  -6   7   1  295.56   17.86
  -7  -6   1  289.12   17.96
  -6  -7  -1  291.72   17.95
   7  -6  -1  289.40   17.88
   6   7  -1  296.74   17.84
  -6   7   2  312.21   18.85
  -7   6  -2  315.71   19.04
  -7  -6   2  302.06   19.00
  -6  -7  -2  317.23   18.98
  -6   7   3  577.86   34.98
  -7   6  -3  601.46   35.26
  -7  -6   3  576.18   35.21
  -6  -7  -3  583.23   35.15
  -7   6  -4  147.38    8.54
  -6  -7  -4  139.45    8.34
  -6   7   4  129.95    8.10
   6   7  -4  129.34    8.30
  -7  -6   4  148.13    8.49
   6   7  -4  125.80    8.31
  -7   6  -5  200.40   13.35
  -6  -7  -5  198.58   13.16
   6   7  -5  229.30   13.24
   7  -6  -5  224.83   13.28
   7  -6  -5  218.56   13.26
   6   7  -5  218.55   13.23
  -6  -7  -6   35.61    2.62
  -7   6  -6   36.66    2.96
   6   7  -6   36.28    2.71
   7  -6  -6   36.77    2.77
   7  -6  -6   35.35    2.75
   6   7  -6   39.22    2.74
  -7   6  -7  116.77    7.73
  -6  -7  -7  122.00    7.43
   6   7  -7  113.31    7.52
   6   7  -7  114.29    7.55
   7  -6  -7  122.52    7.59
   7  -6  -7  115.47    7.57
  -6  -7  -8   69.51    4.50
   7  -6  -8   70.74    4.81
   6   7  -8   65.18    4.73
  -6  -7  -9  160.94    9.97
   6   7  -9  159.97   10.20
   7  -6  -9  159.74   10.25
  -7   6 -10    1.86    1.42
  -6  -7 -10    2.76    0.81
   6   7 -10    3.15    1.34
   6  -7  10    3.81    1.20
   7  -6 -10    3.76    1.41
  -7   6 -11    8.59    1.71
  -6  -7 -11    8.40    1.05
   7  -6 -11    8.37    1.68
  -7   6 -12   19.63    2.36
  -7   6 -13   43.39    3.55
   7  -6 -13   37.27    2.86
  -7   6 -14    0.46    1.48
   7  -6 -14    1.18    1.17
  -7   6 -14    2.56    2.46
  -6  -7 -14    2.79    2.53
   7  -6 -14    1.65    2.31
   6   7 -14    4.43    2.16
  -7   6 -15   15.16    2.21
   7  -6 -15   14.28    1.66
  -7   6 -15   13.73    3.12
   6   7 -15   10.58    2.58
  -6  -7 -15   13.11    3.12
   7  -6 -15   12.19    2.78
   7  -6 -16    0.04    1.23
  -7   6 -16   -0.29    1.54
   6   7 -16   -1.07    2.42
   7  -6 -16    2.08    2.49
  -6  -7 -16    2.39    2.86
  -7   6 -16   -0.70    2.83
  -7   6 -17   15.29    2.21
   7  -6 -17   16.03    1.79
   7  -6 -17   14.54    3.01
  -6  -7 -17   16.08    3.43
   6   7 -17   10.64    2.92
  -7   6 -17   15.05    3.37
   7  -6 -18   31.47    2.46
  -7   6 -18   33.63    3.02
   6   7 -18   25.06    3.62
  -7   6 -18   26.87    4.03
   7  -6 -18   22.83    3.68
  -6  -7 -18   21.85    3.77
   7  -6 -19    3.88    2.80
  -6  -7 -19   -0.96    2.96
   6   7 -19    4.77    2.94
   6   7 -20    8.83    3.09
   7  -6 -20    2.99    2.91
   7  -6 -21    0.53    2.73
   6   7 -21    3.67    2.69
   6   7 -22    4.13    2.50
   7  -6 -22    4.01    2.45
   7  -6 -23    3.70    2.30
   6   7 -23    1.17    2.15
  -7   6 -24    4.59    0.79
  -6  -7 -24    4.69    0.77
   6   7 -25    2.18    1.29
   7  -6 -25    3.31    1.37
  -6  -7 -25    6.38    0.62
  -7   6 -25    6.34    0.68
  -7   7   0 1325.99   79.94
   7   7   0 1306.97   79.88
   7  -7   0 1365.29   79.91
  -7   7   1  521.47   31.73
  -7   7  -1  525.48   31.82
   7   7   1  527.54   31.73
   7  -7  -1  518.83   31.74
   7   7  -1  521.71   31.73
  -7  -7  -1  548.07   31.84
  -7   7  -2   15.21    1.53
  -7   7   2   14.20    1.22
  -7  -7   2   13.38    1.51
  -7  -7  -2   15.60    1.48
  -7   7   3    0.30    0.53
  -7   7  -3   -0.20    1.08
  -7  -7   3    0.77    1.01
  -7  -7  -3    0.46    0.81
  -7   7   4   79.48    5.10
  -7   7  -4   87.88    5.54
  -7  -7  -4   84.14    5.36
  -7  -7   4   87.06    5.50
  -7  -7  -5   70.09    4.79
  -7   7  -5   61.39    4.95
   7   7  -5   72.64    4.84
   7  -7  -5   77.79    4.87
   7   7  -5   76.84    4.85
   7  -7  -5   78.14    4.85
  -7   7  -6  769.94   45.57
  -7  -7  -6  726.07   45.35
   7   7  -6  746.42   45.41
   7  -7  -6  761.49   45.41
   7   7  -6  758.18   45.41
   7  -7  -6  761.07   45.43
  -7   7  -7  171.40   11.26
  -7  -7  -7  180.41   10.98
   7   7  -7  177.05   11.08
   7  -7  -7  174.93   11.09
   7   7  -7  172.92   11.07
   7  -7  -7  180.65   11.11
  -7  -7  -8  121.33    8.37
   7  -7  -8  141.85    8.61
   7   7  -8  144.09    8.59
  -7  -7  -9   54.23    3.90
   7   7  -9   60.06    4.19
   7  -7  -9   61.02    4.19
  -7   7 -10    0.90    1.37
  -7  -7 -10   -0.16    0.81
   7  -7 -10    0.73    1.35
   7   7 -10   -0.30    1.36
  -7   7 -11  160.12   10.43
  -7  -7 -11  157.93    9.93
  -7   7 -12    1.98    1.60
   7  -7 -13  465.27   27.69
  -7   7 -13  511.66   28.43
   7   7 -13  408.85   27.99
  -7   7 -14    3.54    1.62
   7  -7 -14    3.93    1.25
   7  -7 -14    5.17    2.41
  -7  -7 -14    7.62    2.68
  -7   7 -14    7.33    2.60
   7   7 -14    7.52    2.33
  -7   7 -15    0.49    1.63
   7  -7 -15    0.51    1.22
  -7   7 -15    1.31    2.72
   7   7 -15    0.54    2.30
   7  -7 -15   -0.14    2.40
  -7  -7 -15   -3.61    2.70
  -7   7 -16    0.61    1.62
   7  -7 -16    0.87    1.27
   7   7 -16    0.64    2.50
   7  -7 -16    1.78    2.58
  -7   7 -16    3.08    2.97
  -7  -7 -16    3.70    2.86
   7  -7 -17   27.44    2.30
  -7   7 -17   19.33    2.68
  -7  -7 -17   29.15    3.75
   7   7 -17   24.37    3.36
  -7   7 -17   30.82    3.86
   7  -7 -17   26.18    3.47
   7  -7 -18   28.90    2.44
   7   7 -18   28.29    3.68
   7  -7 -18   29.11    3.76
  -7   7 -18   30.66    3.96
   7  -7 -19    6.23    2.87
   7   7 -19    6.41    2.94
   7   7 -20    3.72    2.83
   7  -7 -20    4.79    2.96
   7   7 -21    7.41    2.68
   7  -7 -21    9.56    2.98
   7  -7 -22   -1.33    2.29
   7   7 -22   -0.25    2.38
   7  -7 -23   -0.78    2.11
   7   7 -23    2.20    2.05
   7  -7 -24    7.47    2.04
   7   7 -24    4.60    2.06
  -7  -7 -24   18.27    1.31
  -7   7 -24   19.10    1.30
  -7   7 -25    3.13    0.47
  -7  -7 -25    2.98    0.47
  -8   0   0   22.26    1.79
   8   0   0   24.05    1.89
  -8   0  -1  120.44    7.73
  -8   0   1  119.84    7.70
   8   0  -1  132.52    7.77
  -8   0   2   47.94    3.21
  -8   0  -2   49.64    3.30
   8   0  -2   45.58    3.29
  -8   0  -3  231.22   14.35
  -8   0   3  235.90   14.27
  -8   0   4    8.68    1.02
  -8   0   5  175.77   10.82
  -8   0  -6  154.26    9.50
  -8   0   6  153.69    9.35
   0  -8   6  145.40    9.36
  -8   0  -7 1540.85   92.97
   8   0  -7 1558.51   92.99
   8   0  -7 1542.31   93.02
  -8   0  -8    7.83    1.40
   8   0  -8    3.95    1.53
  -8   0  -9   18.19    2.01
   8   0  -9   25.93    2.40
  -8   0 -10   54.89    4.14
   8   0 -10   61.73    4.38
  -8   0 -11   28.37    2.54
   8   0 -11   30.62    2.84
  -8   0 -12   18.99    2.21
   8   0 -12   31.07    2.76
  -8   0 -13   29.20    2.67
  -8   0 -14   22.12    2.19
   0   8 -14   18.93    2.88
  -8   0 -14   19.37    3.16
   8   0 -14   16.66    3.09
  -8   0 -15   48.55    4.00
   8   0 -15   49.60    3.58
   0  -8 -15   57.89    4.62
   8   0 -15   51.09    4.60
  -8   0 -15   64.19    5.02
   0   8 -15   62.67    4.65
   0  -8 -16   12.26    2.93
   8   0 -16    8.13    2.71
   0   8 -16   10.72    3.02
  -8   0 -16   10.57    2.99
   0   8 -17    7.84    1.70
  -8   0 -17    0.57    3.04
   0   8 -17   -1.64    2.75
   8   0 -17    3.93    2.75
   0  -8 -17    0.84    2.85
  -8   0 -18   -0.67    3.16
   8   0 -18    4.51    2.87
   0   8 -18    2.60    3.01
   0  -8 -18    6.02    2.89
   8   0 -19   48.68    4.76
   0  -8 -19   49.62    4.79
   0   8 -19   53.33    4.81
   0   8 -20    9.66    3.16
   0  -8 -20   11.17    3.15
   8   0 -20   10.78    3.17
   0  -8 -21    2.50    2.71
   0   8 -21   -0.81    2.81
   8   0 -21    1.19    2.99
   8   0 -22    0.51    2.65
   0  -8 -22    2.75    2.52
   0   8 -22    0.13    2.52
   0   8 -23    0.71    2.26
   0  -8 -23    1.40    2.24
   8   0 -23    0.69    2.49
   8   0 -24    2.00    2.13
   8   0 -25    0.66    1.62
  -8   0 -25    1.67    0.65
   8   0 -26    0.10    1.01
  -8   0 -26    0.58    0.40
   8   1 -26    1.28    1.08
   8   1 -25    1.80    1.54
   8   1 -24   -0.46    2.17
   1  -8 -23   -1.23    2.25
   8   1 -23    1.62    2.37
   8   1 -22    4.10    2.64
   1  -8 -22   -0.20    2.55
  -1   8 -22    2.80    2.56
  -1   8 -21    9.67    2.95
   1  -8 -21   15.35    3.08
   8   1 -21   11.95    3.17
   1  -8 -20    5.88    2.88
   8   1 -20    7.70    3.22
  -1   8 -20    3.04    3.06
  -1   8 -19   15.34    3.22
   8   1 -19   13.11    3.17
   1  -8 -19   11.48    3.17
  -1   8 -18   77.59    5.54
  -1   8 -18   79.65    6.06
   8   1 -18   63.86    5.81
   1  -8 -18   73.46    5.95
  -1   8 -17    3.72    1.64
  -1   8 -17    5.86    2.85
   1  -8 -17    6.44    2.98
   8   1 -17    4.77    2.64
  -1   8 -16   46.33    3.91
   1  -8 -16   48.90    3.41
   1  -8 -16   40.03    4.34
   8   1 -16   41.78    4.30
  -1   8 -16   49.95    4.49
  -8  -1 -15   12.91    1.77
   8   1 -15   12.25    1.44
  -1   8 -15   18.37    2.86
   8   1 -15   16.29    2.94
   1  -8 -15   13.74    2.81
  -8  -1 -14   28.20    2.53
  -1   8 -14   28.02    3.12
   8   1 -14   20.76    3.38
  -8  -1 -13  235.93   14.84
  -8  -1 -12  395.88   26.19
   8   1 -12  476.93   26.52
  -8  -1 -11   54.24    4.15
   8   1 -11   62.81    4.42
  -8  -1 -10  120.85    8.51
   8   1 -10  144.67    8.77
   1   8  10  136.88    8.60
  -8  -1  -9   39.50    3.29
   1   8   9   46.73    3.36
   8   1  -9   49.86    3.59
  -8  -1  -8  272.35   16.51
   1   8   8  262.17   16.46
   8   1  -8  268.13   16.56
  -8  -1  -7  103.73    6.89
   1   8   7  105.52    6.80
   8   1  -7  109.16    6.96
   8   1  -7  108.30    6.96
  -8  -1  -6  150.10    9.44
  -8   1   6  147.72    9.26
   1   8   6  152.71    9.32
  -8  -1  -5   87.15    5.44
   1   8   5   75.82    5.23
  -8   1   5   87.93    5.26
   1   8   4   14.12    1.16
  -8   1   4   14.52    1.25
  -8   1   3  186.15   11.65
   1   8   3  192.80   11.53
  -8  -1  -2   20.53    1.71
  -8   1   2   19.84    1.59
   8   1  -2   20.01    1.72
  -8  -1  -1   54.76    3.45
  -8   1   1   49.18    3.36
   8   1  -1   48.38    3.44
  -8   1   0    3.14    0.85
  -8  -1   0    4.11    0.91
   8  -1   0    2.58    0.90
   8   1   0    3.33    0.94
  -8   1  -1   34.97    2.42
  -8  -1   1   33.02    2.38
   8  -1  -1   31.13    2.44
  -8   1  -2   11.61    1.26
   8  -1  -2    9.86    1.31
   1  -8   2   11.30    0.81
  -8  -1   2    9.14    1.11
  -8   1  -3  204.24   11.64
  -8  -1   3  192.20   11.55
   1  -8   3  179.85   11.38
  -8   1  -4    2.51    0.94
   1  -8   4    3.30    0.72
  -8  -1   4    3.46    0.84
  -8  -1   5   58.52    3.75
   1  -8   5   54.28    3.67
  -8   1  -6  204.25   12.73
  -8  -1   6  199.04   12.57
   1  -8   6  210.49   12.58
  -8   1  -7   98.01    6.79
   1  -8   7  106.55    6.71
   8  -1  -7  109.62    6.88
  -8   1  -8  245.21   15.09
   1  -8   8  238.70   14.99
   8  -1  -8  245.05   15.10
   8  -1  -9   43.91    3.39
   1  -8   9   46.33    3.18
  -8   1 -10  139.16    9.40
   8  -1 -10  156.01    9.56
   1  -8  10  145.37    9.38
  -8   1 -11   56.49    4.19
  -8   1 -12  365.50   22.60
  -8   1 -13  226.60   14.36
  -8   1 -14   26.15    2.49
   8  -1 -14   24.45    1.96
  -1  -8 -14   27.02    2.13
   1   8 -14   20.01    2.89
  -8   1 -14   17.59    3.39
  -8   1 -15   18.52    2.12
   8  -1 -15   18.37    1.68
   1   8 -15   15.80    2.83
  -1  -8 -15   19.91    2.93
  -8   1 -15   18.17    3.25
   8  -1 -16   41.97    3.07
  -8   1 -16   41.40    3.55
  -1  -8 -16   48.05    4.34
   1   8 -16   45.90    4.24
  -8   1 -16   40.14    4.46
   1   8 -17    2.00    1.37
  -1  -8 -17    0.17    2.72
   1   8 -17    4.71    2.83
  -8   1 -17    4.07    3.06
  -1  -8 -18   81.19    6.48
   1   8 -18   83.71    6.52
  -8   1 -18   86.18    6.84
   1   8 -19   12.08    3.20
  -1  -8 -19    9.24    3.02
   1   8 -20    2.62    3.10
  -1  -8 -20   10.68    3.12
  -1  -8 -21    7.13    2.87
   1   8 -21    8.51    3.01
   1   8 -22    2.21    2.58
  -1  -8 -22    6.75    2.59
   1   8 -23   -0.93    2.25
  -8   1 -25    2.02    0.64
  -8   1 -26    0.40    0.39
   8   2 -26   -0.09    0.99
   8   2 -25   -0.82    1.65
   8   2 -24    1.10    1.97
   2  -8 -23    0.06    2.07
   8   2 -23    0.68    2.41
   8   2 -22    1.14    2.66
  -2   8 -22   -0.58    2.49
   2  -8 -22    1.59    2.48
   8   2 -21   12.98    3.15
  -2   8 -21    7.89    3.04
   2  -8 -21    9.31    2.91
  -2   8 -20   27.08    3.77
   8   2 -20   24.64    3.63
   2  -8 -20   25.83    3.55
   8   2 -19   27.80    3.82
  -2   8 -19   31.72    3.84
   2  -8 -19   30.24    3.88
  -2   8 -18    1.70    1.46
   8   2 -18   -1.75    2.67
   2  -8 -18    1.96    2.92
  -2   8 -18    0.51    2.85
  -2   8 -17    7.60    1.80
   8   2 -17    4.51    2.58
   2  -8 -17    5.29    2.93
  -2   8 -17    1.75    2.88
  -2   8 -16    1.06    1.50
   2  -8 -16    1.42    1.24
  -2   8 -16    1.68    2.73
   2  -8 -16    1.41    2.59
   8   2 -16    1.82    2.54
   2  -8 -15   22.23    1.99
  -2   8 -15   21.16    2.49
   8   2 -15   13.44    3.06
   2  -8 -15   17.84    2.99
  -2   8 -15   21.31    3.06
   2  -8 -14   71.84    4.76
  -8  -2 -14   65.66    4.98
   2  -8 -14   71.22    5.38
   8   2 -14   71.16    5.62
  -2   8 -14   81.22    5.56
  -8  -2 -13   19.35    1.98
  -8  -2 -12  310.89   20.97
   8   2 -12  388.44   21.32
  -8  -2 -11   97.92    6.93
   8   2 -11  116.94    7.25
   2   8  11  106.20    7.07
  -8  -2 -10  104.03    6.80
   8   2 -10  108.64    6.99
   2   8  10   98.16    6.82
  -8  -2  -9  172.47   11.37
   2   8   9  181.36   11.40
   8   2  -9  192.91   11.55
  -8  -2  -8  130.86    8.56
   2   8   8  134.10    8.52
   8   2  -8  138.04    8.67
  -8  -2  -7   30.39    2.64
   2   8   7   36.96    2.61
   8   2  -7   36.26    2.82
  -8  -2  -6   10.22    1.39
  -8   2   6   12.67    1.19
  -8  -2  -5  103.12    7.06
   2   8   5  122.14    6.97
  -8   2   5  107.42    6.91
  -8   2   4  164.12   10.04
  -8  -2  -4  171.77   10.18
   2   8   4  158.55    9.99
  -8   2   3  113.72    6.91
   2   8   3  109.03    6.79
  -8   2   2  162.36    9.87
  -8  -2  -2  174.99    9.98
   8   2  -2  163.59    9.96
   2  -8  -2  155.42    9.70
  -8  -2  -1  272.33   15.41
  -8   2   1  259.93   15.37
   2   8   1  266.33   15.13
   2  -8  -1  234.94   15.12
   8   2  -1  258.72   15.42
  -8  -2   0   77.54    5.14
  -8   2   0   80.38    5.12
   8   2   0   82.09    5.16
  -8   2  -1  247.09   14.44
  -8  -2   1  243.12   14.42
   2   8  -1  230.81   14.15
   2  -8   1  237.28   14.15
  -8  -2   2  175.47   10.50
  -8   2  -2  175.47   10.54
   2   8  -2  166.61   10.28
  -8   2  -3  161.24   10.07
   2  -8   3  159.64    9.85
  -2  -8  -3  160.52    9.89
  -8  -2   3  169.03   10.02
  -8   2  -4  221.57   13.16
  -8  -2   4  213.48   13.06
  -2  -8  -4  212.74   12.90
   2  -8   4  207.62   12.94
  -2  -8  -5   76.26    5.03
  -8  -2   5   76.60    5.24
  -2  -8  -6   21.43    1.59
  -8  -2   6   23.68    1.95
  -8   2  -7   53.88    3.67
   2  -8   7   54.70    3.49
  -2  -8  -7   47.47    3.09
  -8   2  -8  106.19    7.45
   2  -8   8  121.31    7.37
  -8   2  -9  219.84   14.05
   2  -8   9  228.16   13.98
  -8   2 -10  104.05    7.42
   2  -8  10  120.27    7.41
  -8   2 -11   82.39    6.04
   2  -8  11   94.32    6.08
  -8   2 -12  325.67   20.26
  -8   2 -13   26.25    2.61
   8  -2 -14   71.32    4.87
  -8   2 -14   65.44    5.34
  -8   2 -14   91.13    6.04
   8  -2 -14   76.34    5.80
   2   8 -14   77.24    5.58
  -2  -8 -14   85.35    5.72
  -8   2 -15   20.26    2.23
   8  -2 -15   18.45    1.72
  -2  -8 -15   15.35    2.95
   2   8 -15   18.25    2.91
  -8   2 -15   18.24    3.28
  -8   2 -16    0.25    1.28
   8  -2 -16    0.76    1.16
   2   8 -16   -0.53    2.61
  -8   2 -16    0.64    2.81
  -2  -8 -16    0.32    2.64
  -8   2 -17    1.88    3.12
  -2  -8 -17    4.49    2.94
   2   8 -17    1.77    2.88
  -8   2 -18   -0.10    3.24
  -2  -8 -18    0.69    2.81
   2   8 -18    1.07    2.80
  -2  -8 -19   39.90    4.19
   2   8 -19   36.09    4.11
   2   8 -20   29.42    3.87
  -2  -8 -20   29.72    3.90
   2   8 -21    9.46    2.91
  -2  -8 -21    9.75    2.98
  -2  -8 -22    2.32    2.50
   2   8 -22    0.58    2.37
   2   8 -23   -0.59    2.21
  -8   2 -24    0.25    0.78
  -8   2 -25    0.19    0.60
   8  -2 -26    0.50    0.98
  -8   2 -26    4.58    0.50
  -8  -3 -26    3.48    0.44
  -3   8 -25    3.14    0.55
  -8  -3 -25    5.06    0.69
   3  -8 -24    4.32    1.85
   8   3 -24    2.42    2.01
  -8  -3 -24    4.95    0.90
   8   3 -23    4.02    2.46
   3  -8 -23    4.35    2.26
   3  -8 -22   -2.22    2.39
   8   3 -22    6.84    2.71
   3  -8 -21    7.50    2.85
   8   3 -21    9.55    2.98
  -3   8 -21    9.15    2.96
  -3   8 -20    3.91    3.06
   8   3 -20    2.00    2.93
   3  -8 -20    3.47    2.90
  -3   8 -19    1.59    2.97
   3  -8 -19    4.46    3.04
   8   3 -19    4.87    3.00
  -3   8 -18    6.80    1.72
   8   3 -18    6.50    2.83
  -3   8 -18    4.42    3.08
  -8  -3 -18    6.10    3.30
   3  -8 -18    4.56    2.96
   3  -8 -17    1.31    1.32
  -3   8 -17    3.63    1.64
  -3   8 -17   -0.67    2.77
   8   3 -17    2.77    2.69
   3  -8 -17    1.64    2.75
  -8  -3 -17    0.09    3.14
  -3   8 -16   41.93    3.83
   3  -8 -16   44.31    3.24
   8   3 -16   35.52    4.04
  -8  -3 -16   44.40    4.49
  -3   8 -16   53.30    4.36
   3  -8 -16   43.10    4.21
  -3   8 -15    7.03    1.78
   3  -8 -15    7.19    1.39
   8   3 -15    5.71    2.57
   3  -8 -15    2.63    2.35
  -8  -3 -15    7.30    2.87
  -3   8 -15    6.55    2.62
  -3   8 -14   58.46    4.52
  -8  -3 -14   55.34    4.11
   3  -8 -14   52.33    3.89
  -3   8 -14   67.98    4.89
  -8  -3 -14   70.55    5.06
   8   3 -14   53.77    4.78
   3  -8 -14   54.09    4.51
  -8  -3 -13    9.17    1.44
  -8  -3 -12   19.84    2.05
   8   3 -12   24.02    2.53
  -8  -3 -11   86.67    6.15
   8   3 -11  100.76    6.49
   3   8  11   94.51    6.32
  -8  -3 -10  117.72    8.21
   3   8  10  129.09    8.32
   8   3 -10  143.10    8.51
  -8  -3  -9   79.37    5.25
   3   8   9   71.82    5.23
   8   3  -9   83.65    5.43
  -8  -3  -8  191.52   11.45
   3   8   8  172.45   11.40
   8   3  -8  185.46   11.53
  -8  -3  -7  109.44    6.87
   3   8   7  102.67    6.81
   8   3  -7  108.49    6.98
  -8  -3  -6  131.51    7.93
  -8   3   6  125.22    7.69
   3   8   6  119.99    7.82
   8   3  -6  122.12    7.95
  -8  -3  -5  186.43   11.15
   3  -8  -5  173.61   11.00
  -8   3   5  179.60   10.94
  -8  -3  -4   76.21    5.10
  -8   3   4   77.16    4.93
   3  -8  -4   80.61    4.94
  -8   3   3   29.14    2.02
   3  -8  -3   27.83    1.93
   3  -8  -3   28.41    1.95
  -8   3   2  192.42   10.67
   3  -8  -2  171.25   10.53
   3  -8  -2  167.12   10.52
   8   3  -2  174.20   10.74
  -8  -3  -1  712.15   40.61
  -8   3   1  721.43   40.56
   8   3  -1  665.97   40.58
   3   8   1  650.52   40.36
  -8   3   0  227.16   14.38
  -8  -3   0  242.83   14.43
   8  -3   0  235.13   14.42
   8   3   0  238.67   14.43
  -8   3  -1  642.83   39.02
  -8  -3   1  651.92   39.03
   3   8  -1  652.66   38.81
  -3  -8  -1  660.63   38.98
   8  -3  -1  662.91   39.03
   3  -8   1  632.53   38.80
  -8   3  -2  254.99   15.02
  -3  -8  -2  251.94   14.90
   3   8  -2  244.34   14.78
   8  -3  -2  254.69   14.99
   3   8  -2  227.12   14.77
  -8  -3   2  265.68   15.00
  -3   8   3   20.85    1.46
  -8   3  -3   21.29    1.86
  -8  -3   3   19.93    1.76
  -3  -8  -3   20.59    1.63
   3   8  -3   23.53    1.59
   3   8  -3   25.40    1.61
  -8   3  -4   48.19    3.53
  -8  -3   4   49.29    3.44
   3   8  -4   52.86    3.31
  -3  -8  -4   50.42    3.28
  -8   3  -5  135.01    8.43
  -8  -3   5  131.06    8.30
   3   8  -5  132.92    8.21
  -3  -8  -5  130.87    8.11
  -3  -8  -6  134.53    8.25
   3  -8   6  135.83    8.42
   8  -3  -6  136.07    8.56
  -8  -3   6  131.27    8.48
   8  -3  -7  114.76    7.09
   3  -8   7  110.37    6.92
  -3  -8  -7  105.20    6.66
  -8   3  -8  175.87   11.20
  -3  -8  -8  173.73   10.74
   8  -3  -8  185.51   11.20
   3  -8   8  179.17   11.07
  -8   3  -9   89.02    6.18
   8  -3  -9   94.05    6.22
   3  -8   9   91.13    6.07
  -8   3 -10   95.88    6.92
   3  -8  10  107.81    6.85
   8  -3 -10  106.48    7.02
  -8   3 -11   79.50    5.92
   8  -3 -11   92.87    6.07
  -8   3 -12   14.98    2.04
   8  -3 -12   20.56    2.37
  -8   3 -13    9.55    1.74
   8  -3 -14   52.55    3.66
  -8   3 -14   49.19    4.19
   3   8 -14   53.33    4.37
   8  -3 -14   54.27    4.70
  -8   3 -14   60.25    4.83
  -3  -8 -14   57.23    4.60
   8  -3 -15   13.52    1.43
  -8   3 -15   12.17    1.87
  -3  -8 -15    6.93    2.71
  -8   3 -15   10.55    3.04
   3   8 -15    8.43    2.45
   8  -3 -15    6.04    2.66
  -8   3 -16   40.00    3.57
   8  -3 -16   43.98    3.08
  -8   3 -16   45.99    4.45
  -3  -8 -16   45.49    4.17
   8  -3 -16   34.43    4.00
   3   8 -16   40.69    4.07
   8  -3 -17    0.07    1.15
  -8   3 -17    0.35    1.28
   8  -3 -17    3.69    2.66
  -3  -8 -17    0.85    2.76
   3   8 -17    0.24    2.72
  -8   3 -17   -1.31    3.00
  -8   3 -18    2.46    3.06
   8  -3 -18    4.04    2.95
  -3  -8 -18    1.13    3.01
   3   8 -18    3.83    3.00
   8  -3 -19    8.75    3.05
   3   8 -19    3.01    2.87
  -3  -8 -19    2.06    2.93
  -3  -8 -20    0.49    2.95
   8  -3 -20    0.98    3.01
   3   8 -20    4.46    3.04
  -3  -8 -21   11.77    3.02
   3   8 -21   13.39    3.10
   8  -3 -21   10.33    3.12
   3   8 -22    0.06    2.44
   8  -3 -22    2.20    2.62
   3   8 -23    2.12    2.09
   8  -3 -23    2.55    2.38
   3   8 -24    1.48    1.81
   8  -3 -24    2.40    2.05
  -8   3 -24    4.04    0.86
  -3  -8 -25    4.54    0.59
  -8   3 -25    4.82    0.69
  -8   3 -26    4.40    0.48
   8   4 -25    0.91    1.46
  -4   8 -25    1.83    0.48
  -8  -4 -25    2.46    0.59
   8   4 -24    3.26    2.00
   4  -8 -24    1.90    1.74
  -8  -4 -24    7.34    0.89
   4  -8 -23    2.45    2.22
   8   4 -23    2.85    2.38
   8   4 -22    5.29    2.67
   4  -8 -22    4.63    2.56
   8   4 -21    2.93    2.76
   4  -8 -21    4.03    2.82
  -4   8 -20    6.67    2.99
   8   4 -20    7.75    3.08
   4  -8 -20    9.12    3.17
  -4   8 -19    1.26    3.05
   8   4 -19   -0.80    2.94
   4  -8 -19    6.33    3.25
  -4   8 -18    7.93    1.75
   8   4 -18    5.29    2.75
  -8  -4 -18    4.71    3.22
   4  -8 -18    1.92    2.90
  -4   8 -18    5.03    3.16
  -4   8 -17   20.51    2.37
   4  -8 -17   17.46    1.79
  -8  -4 -17    9.88    3.26
   8   4 -17    6.19    2.80
   4  -8 -17    9.73    3.00
  -4   8 -17    9.45    3.12
  -4   8 -16    3.09    1.62
   4  -8 -16    3.50    1.31
   4  -8 -16    5.65    2.68
  -8  -4 -16    8.02    3.15
  -4   8 -16    3.43    2.78
   8   4 -16    5.89    2.70
  -4   8 -15   17.47    2.35
   4  -8 -15   16.58    1.77
   4  -8 -15   12.87    2.74
  -4   8 -15   13.82    2.85
   8   4 -15   11.22    2.77
  -8  -4 -15   18.55    3.27
  -4   8 -14   19.14    2.47
   4  -8 -14   17.51    1.88
   8   4 -14   18.58    3.04
  -8  -4 -14   27.36    3.26
   4  -8 -14   19.96    2.72
  -4   8 -14   26.32    3.00
   4  -8 -13   99.80    6.40
  -8  -4 -13   99.55    6.62
  -4   8 -13  100.66    6.98
  -8  -4 -12   27.39    2.35
   8   4 -12   28.47    2.88
  -8  -4 -11   53.29    3.78
   8   4 -11   50.78    4.05
  -8  -4 -10   21.84    2.04
   8   4 -10   25.11    2.39
   4   8  10   21.98    2.13
  -8  -4  -9  109.69    7.63
   8   4  -9  127.64    7.85
   4   8   9  122.91    7.75
  -8  -4  -8  288.16   17.84
   4   8   8  283.55   17.87
   8   4  -8  300.99   17.96
  -8  -4  -7   59.09    3.76
   4  -8  -7   48.27    3.67
   4   8   7   53.69    3.73
   8   4  -7   51.90    3.88
  -8  -4  -6  130.19    8.45
  -8   4   6  126.68    8.19
   8   4  -6  142.39    8.52
   8   4  -6  146.71    8.54
   4  -8  -6  134.13    8.38
  -8  -4  -5  114.38    7.38
   4  -8  -5  124.44    7.32
  -8   4   5  112.07    7.17
   4  -8  -5  116.89    7.29
  -8  -4  -4  102.13    6.30
  -8   4   4   93.10    6.10
   4  -8  -4   96.57    6.14
   4  -8  -4  103.68    6.17
  -8   4   3  592.83   37.22
  -8  -4  -3  621.11   37.36
   4  -8  -3  637.86   37.23
   4  -8  -3  625.03   37.21
  -8   4   2  201.60   12.32
   8   4  -2  201.91   12.41
  -8   4   1  314.50   19.16
   4   8   1  315.80   19.01
   8   4  -1  316.59   19.19
  -8  -4   0  370.40   23.31
  -8   4   0  376.95   23.28
   8  -4   0  379.97   23.31
  -4  -8   0  375.30   23.29
   4   8   0  387.73   23.11
   8   4   0  382.54   23.30
   4  -8   0  397.06   23.13
  -8   4  -1  365.48   21.76
  -4  -8  -1  367.73   21.73
  -8  -4   1  352.17   21.76
   4  -8   1  354.94   21.57
   8  -4  -1  354.34   21.75
  -4   8   2  140.73    8.68
  -8   4  -2  148.67    8.90
   4   8  -2  139.58    8.66
   8  -4  -2  136.66    8.84
  -4  -8  -2  143.45    8.79
  -8  -4   2  139.40    8.86
   4   8  -2  145.73    8.68
  -8   4  -3  722.79   43.32
  -4   8   3  710.71   43.03
  -4  -8  -3  728.14   43.18
  -8  -4   3  690.75   43.27
   4   8  -3  737.67   43.12
   4   8  -3  715.46   43.12
  -8   4  -4  165.86    8.80
   4   8  -4  171.83    8.58
  -8  -4   4  163.65    8.71
   4   8  -4  169.99    8.57
  -4  -8  -4  170.35    8.56
  -8   4  -5  104.13    6.70
   4   8  -5  107.13    6.51
   4   8  -5  109.64    6.51
  -4  -8  -5   96.51    6.42
  -8  -4   5   99.42    6.59
  -8   4  -6  122.22    8.14
  -4  -8  -6  119.52    7.84
   8  -4  -6  132.48    8.11
   4   8  -6  130.60    8.00
   8  -4  -6  136.59    8.14
   4  -8   7   38.99    3.10
   8  -4  -7   45.39    3.35
  -4  -8  -7   48.00    2.93
   4   8  -7   40.00    3.14
  -8   4  -8  216.70   14.20
   4  -8   8  236.63   14.11
   8  -4  -8  246.17   14.21
  -4  -8  -8  219.49   13.81
  -8   4  -9   76.55    5.70
   8  -4  -9  100.89    5.84
   4  -8   9   96.27    5.66
  -4  -8  -9   76.92    5.22
  -8   4 -10   44.70    3.43
   4  -8  10   40.51    3.21
   8  -4 -10   41.53    3.45
  -8   4 -11   48.65    3.81
   8  -4 -11   47.35    3.87
  -8   4 -12   29.83    2.85
   8  -4 -12   31.86    3.00
  -8   4 -13   90.14    6.37
   8  -4 -14   11.26    1.48
  -8   4 -14   11.13    1.96
   4   8 -14   12.46    2.43
  -8   4 -14   16.58    3.03
   8  -4 -14   17.12    2.92
  -4  -8 -14   19.55    2.82
  -8   4 -15   19.79    2.26
   8  -4 -15   17.45    1.68
   8  -4 -15    8.88    2.79
   4   8 -15    9.67    2.58
  -8   4 -15   13.84    3.14
  -4  -8 -15   13.08    2.87
   8  -4 -16    2.88    1.25
  -8   4 -16    3.50    1.58
   4   8 -16    5.57    2.62
  -4  -8 -16    4.70    2.78
   8  -4 -16    2.75    2.62
  -8   4 -16    5.84    3.08
   8  -4 -17   14.30    1.59
  -8   4 -17   15.47    2.08
  -8   4 -17   10.29    3.23
   4   8 -17    7.87    2.87
  -4  -8 -17    6.25    3.02
   8  -4 -17    9.55    2.91
   4   8 -18   -0.88    2.94
  -4  -8 -18    1.13    2.74
  -8   4 -18    2.43    3.29
   8  -4 -18    1.45    2.67
   4   8 -19   -0.08    2.82
   8  -4 -19   -0.83    2.85
  -4  -8 -19    0.43    3.00
   8  -4 -20    6.95    2.95
  -4  -8 -20    8.60    3.05
   4   8 -20    7.57    2.97
   8  -4 -21    3.38    2.84
   4   8 -21    6.68    2.79
   8  -4 -22    7.02    2.82
   4   8 -22    8.30    2.61
   4   8 -23    1.61    2.04
   8  -4 -23    2.36    2.33
   4   8 -24    2.76    1.79
   8  -4 -24    3.68    2.03
   8  -4 -25    1.76    1.47
  -4  -8 -25    1.67    0.47
  -8   4 -25    3.16    0.60
   8   5 -25   -0.84    1.41
  -5   8 -25    0.04    0.41
  -8  -5 -25    0.56    0.50
   5  -8 -24   -0.66    1.68
   8   5 -24    0.09    1.83
  -5   8 -24    0.91    0.62
  -8  -5 -24    1.41    0.75
   8   5 -23    1.06    2.29
   5  -8 -23   -0.88    2.08
   8   5 -22    0.66    2.56
   5  -8 -22    5.16    2.59
   5  -8 -21    5.56    2.68
   8   5 -21    2.79    2.63
   8   5 -20   16.88    3.21
   5  -8 -20   22.31    3.42
   8   5 -19    3.39    2.86
  -5   8 -19    1.17    3.07
   5  -8 -19    2.05    2.98
   5  -8 -18   14.96    1.78
  -5   8 -18   15.77    2.22
   5  -8 -18    9.24    3.00
  -5   8 -18   11.53    3.30
   8   5 -18   12.11    2.90
  -5   8 -17    0.60    1.54
   5  -8 -17    0.16    1.37
  -5   8 -17   -1.36    2.98
   8   5 -17    1.51    2.73
  -8  -5 -17   -0.09    3.04
   5  -8 -17    0.08    2.53
  -5   8 -16    0.30    1.54
   5  -8 -16    0.39    1.23
   8   5 -16   -2.06    2.45
  -8  -5 -16   -1.07    2.89
  -5   8 -16   -1.65    2.67
   5  -8 -16   -1.49    2.52
   5  -8 -15   59.88    3.94
  -5   8 -15   63.29    4.65
   5  -8 -15   42.28    4.53
   8   5 -15   47.07    4.69
  -5   8 -15   60.25    4.97
  -8  -5 -15   62.45    5.07
  -5   8 -14   74.97    5.55
   5  -8 -14   73.68    4.85
   8   5 -14   63.84    5.56
   5  -8 -14   60.16    5.29
  -5   8 -14   83.33    5.69
  -8  -5 -14   83.54    5.83
  -5   8 -13   17.49    2.41
   5  -8 -13   19.14    1.79
   8   5 -13   15.17    2.87
  -5   8 -12    4.17    1.63
  -8  -5 -12    4.70    1.13
   8   5 -12    4.52    1.69
  -8  -5 -11    4.78    1.05
   8   5 -11    1.90    1.54
  -8  -5 -10   14.78    1.55
   8   5 -10   14.47    1.95
   5   8  10   14.43    1.72
  -8  -5  -9   24.51    2.13
   5   8   9   23.35    2.24
   8   5  -9   27.89    2.46
  -8  -5  -8  257.37   15.38
   5   8   8  243.15   15.40
   8   5  -8  248.76   15.48
   5  -8  -8  246.08   15.40
  -8  -5  -7   45.13    3.30
   5  -8  -7   45.79    3.33
   8   5  -7   47.74    3.43
  -8  -5  -6   25.13    2.12
  -8   5   6   24.26    1.76
   8   5  -6   26.74    2.21
   5  -8  -6   26.16    2.10
   5  -8  -6   28.42    2.10
   8   5  -6   27.13    2.28
  -8  -5  -5  224.46   13.16
   5  -8  -5  211.12   13.09
   5  -8  -5  213.36   13.10
  -8   5   5  208.92   12.94
  -8   5   4  282.65   17.28
  -8  -5  -4  283.91   17.47
   5  -8  -4  287.63   17.37
   5  -8  -4  288.67   17.36
  -8  -5  -3   68.76    4.64
  -8   5   3   69.88    4.46
   5  -8  -3   73.00    4.49
   5  -8  -3   68.91    4.46
  -8  -5  -2  240.74   14.64
  -8   5   2  234.74   14.51
   8   5  -2  241.01   14.60
  -8   5   1  276.45   16.72
   8   5  -1  267.50   16.74
   5   8   1  271.53   16.61
  -5  -8   1  288.78   16.82
  -8   5   0  287.89   17.09
   5  -8   0  270.06   16.95
   8   5   0  273.52   17.09
   8  -5   0  283.62   17.11
   5   8   0  285.64   16.95
  -5  -8   0  287.49   17.13
  -5   8   1  348.69   21.14
  -8   5  -1  352.46   21.24
  -8  -5   1  344.63   21.25
   8  -5  -1  346.87   21.22
   5  -8   1  349.08   21.08
  -5  -8  -1  354.17   21.21
  -8   5  -2  372.44   22.26
  -5   8   2  363.89   22.06
   8  -5  -2  359.67   22.21
  -5  -8  -2  370.47   22.18
  -8  -5   2  363.17   22.24
  -5   8   3   67.91    4.54
  -8   5  -3   76.66    4.91
  -8  -5   3   75.97    4.87
   5   8  -3   72.17    4.67
  -5  -8  -3   80.99    4.76
   5   8  -3   76.85    4.69
  -8   5  -4  357.30   21.01
  -5   8   4  329.57   20.59
  -8  -5   4  369.14   20.97
   5   8  -4  345.37   20.81
  -5  -8  -4  358.60   20.83
   5   8  -4  356.94   20.82
  -8   5  -5  208.63   12.52
  -8  -5   5  202.36   12.44
   5   8  -5  198.06   12.32
  -5  -8  -5  192.90   12.27
   5   8  -5  203.69   12.32
  -8   5  -6    9.45    1.56
   5   8  -6   10.23    1.32
   8  -5  -6   10.70    1.57
   8  -5  -6   10.30    1.41
   5   8  -6   11.14    1.30
  -5  -8  -6    7.92    1.09
  -5  -8  -7   24.12    1.92
   5   8  -7   26.20    2.23
   8  -5  -7   29.84    2.36
  -5  -8  -8  213.99   13.09
   8  -5  -8  216.97   13.43
   5   8  -8  211.07   13.30
  -5  -8  -9   26.26    1.97
  -8   5  -9   23.61    2.49
   5  -8   9   28.58    2.33
   8  -5  -9   29.01    2.52
  -8   5 -10    8.38    1.68
   8  -5 -10    8.93    1.72
   5  -8  10    9.49    1.44
  -8   5 -11    6.58    1.62
   8  -5 -11    5.55    1.66
  -8   5 -12    5.80    1.66
   8  -5 -12    8.36    1.80
  -8   5 -13   14.74    2.14
   8  -5 -13   14.30    1.58
  -8   5 -13   18.10    2.88
   8  -5 -14   93.22    6.10
  -8   5 -14   93.05    6.72
  -8   5 -14  110.04    7.11
   5   8 -14   84.14    6.55
   8  -5 -14   88.77    6.84
  -5  -8 -14  107.74    6.90
  -8   5 -15   52.14    4.27
   8  -5 -15   53.22    3.62
  -5  -8 -15   52.92    4.65
   8  -5 -15   40.41    4.48
  -8   5 -15   57.61    4.81
   5   8 -15   50.05    4.35
  -8   5 -16    1.94    1.53
   8  -5 -16    0.40    1.17
   8  -5 -16    0.98    2.55
  -5  -8 -16    2.25    2.81
   5   8 -16    0.29    2.51
  -8   5 -16   -2.14    2.95
  -8   5 -17    1.81    1.45
   8  -5 -17    0.81    1.24
  -5  -8 -17   -0.09    2.78
   8  -5 -17   -1.48    2.58
   5   8 -17   -0.69    2.71
  -8   5 -17   -1.01    3.10
   8  -5 -18   17.22    1.78
  -5  -8 -18   11.45    3.19
   5   8 -18   13.29    3.20
   8  -5 -18   11.53    3.11
  -5  -8 -19    4.08    2.98
   5   8 -19    4.05    3.05
   8  -5 -19    0.65    2.84
   5   8 -20   17.02    3.27
   8  -5 -20   18.85    3.44
   8  -5 -21    1.80    2.71
   5   8 -21    5.17    2.57
   5   8 -22    5.50    2.47
   8  -5 -22    2.97    2.56
   8  -5 -23    1.42    2.24
   5   8 -23   -0.56    2.16
   8  -5 -24    0.85    1.91
   5   8 -24   -0.42    1.72
  -5  -8 -24    0.85    0.62
  -8   5 -24    0.89    0.70
   8  -5 -25    0.37    1.37
  -8   5 -25    1.31    0.52
  -5  -8 -25    0.66    0.42
  -6   8 -25    2.49    0.41
  -8  -6 -25    2.24    0.49
   6  -8 -24    0.66    1.61
   8   6 -24    1.96    1.77
  -6   8 -24    4.71    0.68
  -8  -6 -24    4.82    0.76
   6  -8 -23   -1.40    2.07
   8   6 -23    1.15    1.95
  -8  -6 -23    1.34    0.84
   8   6 -22    0.13    2.45
   6  -8 -22    2.69    2.36
   8   6 -21    4.96    2.63
   6  -8 -21    2.82    2.56
   8   6 -20    5.77    2.82
   6  -8 -20    6.49    3.07
   8   6 -19   16.38    3.15
   6  -8 -19   14.20    3.18
   6  -8 -18    9.66    1.59
   8   6 -18    6.37    2.72
   6  -8 -18    7.70    2.86
  -6   8 -18   10.32    3.23
  -6   8 -17   24.38    2.65
   6  -8 -17   25.04    2.10
   8   6 -17   13.40    3.12
   6  -8 -17   12.60    3.17
  -6   8 -17   15.70    3.48
   6  -8 -16   22.92    2.01
  -6   8 -16   23.87    2.71
   6  -8 -16   14.49    3.03
   8   6 -16   13.92    2.92
  -6   8 -16   15.32    3.33
  -8  -6 -16   16.67    3.33
  -6   8 -15    0.61    1.65
   6  -8 -15    0.52    1.17
  -6   8 -15    1.35    2.62
   6  -8 -15    2.63    2.39
   8   6 -15    3.48    2.54
  -8  -6 -15    4.38    2.93
  -6   8 -14    4.39    1.86
   6  -8 -14    5.71    1.32
  -6   8 -14    7.94    2.63
  -8  -6 -14    4.90    2.65
   8   6 -14    7.86    2.54
   6  -8 -14    6.45    2.27
   6  -8 -13   23.76    2.00
  -6   8 -13   21.50    2.55
  -8  -6 -13   22.55    3.14
   8   6 -13   16.60    2.88
  -6   8 -12  119.54    7.87
  -8  -6 -12  110.60    7.33
  -8  -6 -11  122.59    8.22
  -6   8 -11  128.43    8.68
   8   6 -11  139.74    8.57
   6   8  10  170.16   10.07
   8   6 -10  172.21   10.10
  -8  -6  -9   83.33    5.88
   6  -8  -9   96.80    6.09
   8   6  -9   96.37    6.15
   6   8   9   89.28    6.06
  -8  -6  -8   54.57    3.99
   6  -8  -8   60.83    4.16
   8   6  -8   62.08    4.26
  -8  -6  -7   53.51    3.91
   6  -8  -7   58.47    3.98
   8   6  -7   59.43    4.08
   6  -8  -7   58.13    4.00
  -8  -6  -6  363.96   23.85
   8   6  -6  422.96   23.94
   8   6  -6  405.55   23.95
   6  -8  -6  389.27   23.88
   6  -8  -6  386.61   23.86
  -8  -6  -5  130.07    7.72
   6  -8  -5  122.96    7.65
   6  -8  -5  121.77    7.64
  -8   6   5  116.77    7.42
  -8   6   4  373.32   22.79
  -8  -6  -4  378.48   23.00
   6  -8  -4  372.33   22.89
   6  -8  -4  390.41   22.93
  -8  -6  -3  572.40   34.21
  -8   6   3  561.86   34.05
  -8  -6  -2  288.17   17.65
  -6   8  -2  283.09   17.67
  -8   6   2  292.60   17.53
  -8   6   1  495.63   31.19
  -6   8  -1  510.95   31.26
   6   8   1  554.03   31.15
   8   6  -1  497.62   31.21
  -6   8   0  709.47   43.78
  -8   6   0  729.47   43.80
   6  -8   0  742.05   43.70
   8   6   0  722.00   43.78
   6   8   0  726.11   43.68
  -6  -8   0  729.42   43.84
   8  -6   0  726.74   43.80
  -8   6  -1  481.16   29.67
  -6   8   1  485.94   29.57
  -8  -6   1  483.23   29.69
   6  -8   1  504.20   29.54
  -6  -8  -1  498.63   29.66
   8  -6  -1  481.89   29.62
  -8   6  -2  282.56   17.30
  -6   8   2  282.51   17.11
  -6  -8  -2  282.24   17.25
  -8  -6   2  281.90   17.29
  -6   8   3  693.50   42.40
  -8   6  -3  734.97   42.71
  -8  -6   3  703.85   42.66
  -6  -8  -3  715.39   42.59
  -6   8   4  307.60   18.97
  -8   6  -4  344.00   19.41
  -8  -6   4  311.15   19.33
   6   8  -4  317.57   19.18
  -6  -8  -4  318.93   19.22
   6   8  -4  319.78   19.20
  -8   6  -5  125.05    8.69
  -8  -6   5  135.36    8.64
  -6  -8  -5  137.14    8.49
   6   8  -5  139.35    8.52
   6   8  -5  138.37    8.51
  -6  -8  -6  367.52   22.65
  -8   6  -6  337.68   22.87
   6   8  -6  382.31   22.73
   8  -6  -6  390.18   22.80
   6   8  -6  373.70   22.71
   8  -6  -6  382.66   22.81
  -6  -8  -7   58.40    4.07
  -8   6  -7   53.93    4.42
   6   8  -7   65.13    4.24
   6   8  -7   65.77    4.30
   8  -6  -7   65.63    4.36
  -6  -8  -8   51.67    3.64
   8  -6  -8   57.30    4.03
   6   8  -8   57.00    3.90
  -6  -8  -9   70.93    4.97
   6   8  -9   80.09    5.28
   6  -8   9   80.46    5.26
   8  -6  -9   82.46    5.37
  -6  -8 -10  126.95    8.55
  -8   6 -10  130.32    9.04
   8  -6 -10  156.58    9.06
   6  -8  10  150.17    8.97
  -8   6 -11  102.51    7.44
   8  -6 -11  116.57    7.47
  -8   6 -12  139.76    9.34
   8  -6 -13   17.49    1.73
  -8   6 -13   15.93    2.27
   8  -6 -13   13.10    2.85
  -8   6 -14    6.06    1.84
   8  -6 -14    8.22    1.38
  -8   6 -14   10.31    2.81
   8  -6 -14    8.28    2.65
   6   8 -14    9.79    2.31
  -6  -8 -14   11.58    2.64
  -8   6 -15    0.39    1.63
   8  -6 -15    0.25    1.19
   6   8 -15    0.66    2.27
   8  -6 -15    1.89    2.50
  -6  -8 -15    3.03    2.56
  -8   6 -15   -0.25    2.80
   8  -6 -16   20.92    1.85
  -8   6 -16   19.41    2.42
   8  -6 -16    9.14    2.88
   6   8 -16   10.28    2.85
  -8   6 -16   15.37    3.44
  -6  -8 -16   11.99    3.16
  -8   6 -17   28.09    2.83
   8  -6 -17   28.88    2.26
  -6  -8 -17   20.18    3.58
  -8   6 -17   20.96    3.66
   8  -6 -17   17.65    3.33
   6   8 -17   20.02    3.26
   8  -6 -18   10.35    1.50
  -6  -8 -18    7.35    2.99
   8  -6 -18    9.29    2.96
   6   8 -18    5.42    2.90
   6   8 -19   13.77    3.04
   8  -6 -19   14.98    3.27
   6   8 -20    6.87    2.98
   8  -6 -20    8.38    2.84
   8  -6 -21    4.01    2.58
   6   8 -21    1.77    2.52
   6   8 -22    1.43    2.35
   8  -6 -22    0.71    2.45
   8  -6 -23    0.11    2.11
   6   8 -23    0.05    2.02
  -8   6 -23    1.59    0.84
   8  -6 -24    2.02    1.76
  -8   6 -24    3.79    0.72
  -6  -8 -24    3.90    0.69
  -6  -8 -25    3.47    0.45
  -8   6 -25    3.54    0.54
   8   7 -25    0.39    1.02
  -8  -7 -25    2.21    0.41
   7  -8 -24    1.14    1.47
   8   7 -24    0.44    1.62
  -7   8 -24    3.07    0.62
  -8  -7 -24    3.70    0.66
   8   7 -23    5.17    2.26
   7  -8 -23    7.64    2.25
  -8  -7 -23   17.30    1.32
  -7   8 -23   14.97    1.26
   8   7 -22    4.76    2.34
   7  -8 -22    2.60    2.31
   7  -8 -21    7.78    2.73
   8   7 -21    5.16    2.67
   8   7 -20    2.21    2.76
   7  -8 -20    0.68    2.75
   8   7 -19    0.83    2.65
   7  -8 -19   -2.22    2.80
   7  -8 -18    6.27    1.44
   7  -8 -18    0.71    2.89
   8   7 -18    1.45    2.75
  -7   8 -17   33.58    3.20
   7  -8 -17   35.74    2.62
  -7   8 -17   25.92    3.85
   8   7 -17   22.98    3.54
   7  -8 -17   21.77    3.51
   7  -8 -16   26.41    2.20
  -7   8 -16   23.21    2.75
  -7   8 -16   23.09    3.58
   7  -8 -16   19.14    3.22
   8   7 -16   20.90    3.18
   7  -8 -15   16.00    1.74
  -7   8 -15   15.71    2.35
   7  -8 -15   13.21    2.80
   8   7 -15   11.00    2.79
  -7   8 -15   17.27    3.28
  -8  -7 -15   12.30    3.13
  -7   8 -14   71.88    5.30
   7  -8 -14   70.44    4.59
   8   7 -14   59.10    5.21
  -7   8 -14   75.55    5.48
   7  -8 -14   56.91    5.07
  -8  -7 -14   73.25    5.42
   7  -8 -13    5.89    1.29
  -7   8 -13    5.44    1.81
  -7   8 -13    2.42    2.42
   7  -8 -13    4.77    2.21
  -8  -7 -13    0.58    2.51
   8   7 -13    0.41    2.33
  -7   8 -12   33.31    3.23
  -8  -7 -11  150.27    9.91
  -7   8 -11  156.99   10.38
   8   7 -11  170.05   10.27
  -8  -7 -10  123.24    8.31
   7  -8 -10  131.46    8.57
   8   7 -10  143.06    8.61
  -8  -7  -9   99.41    6.95
   8   7  -9  113.35    7.21
   7  -8  -9  117.21    7.21
  -7   8  -8  185.26   12.65
  -8  -7  -8  208.01   12.41
   7  -8  -8  194.65   12.48
   8   7  -8  203.94   12.51
  -7   8  -7  282.42   19.75
  -8  -7  -7  319.06   19.58
   7  -8  -7  336.07   19.67
   8   7  -7  322.81   19.65
   7  -8  -7  332.20   19.65
  -7   8  -6  195.24   13.72
  -8  -7  -6  212.81   13.56
   8   7  -6  227.27   13.63
   8   7  -6  221.04   13.61
   7  -8  -6  226.65   13.60
   7  -8  -6  229.12   13.61
  -7   8  -5  254.50   17.58
  -8  -7  -5  269.17   17.46
   8   7  -5  283.34   17.48
   7  -8  -5  303.50   17.47
   7  -8  -5  301.37   17.49
   8   7  -5  293.24   17.50
  -7   8  -4  174.02   10.96
  -8  -7  -4  184.79   10.86
  -8   7   4  169.25   10.59
  -7   8  -3  305.08   18.58
  -8   7   3  289.98   18.30
  -8  -7  -3  322.89   18.52
  -7  -8   3  303.31   18.56
  -8   7   2  506.78   30.72
  -7   8  -2  512.80   30.89
  -8  -7  -2  509.46   30.85
  -7   8  -1  175.30   10.22
  -8   7   1  164.50   10.11
  -8  -7  -1  163.95   10.22
   7  -8  -1  162.63   10.08
   7   8   1  152.73   10.05
   8   7  -1  164.75   10.13
   8  -7   1  167.12   10.14
  -8   7   0   31.04    2.32
  -7   8   0   29.23    2.29
   8  -7   0   33.61    2.32
   7  -8   0   31.54    2.23
  -7  -8   0   32.61    2.42
   7   8   0   28.63    2.19
   8   7   0   31.75    2.31
  -7   8   1  156.57   10.08
  -8   7  -1  163.86   10.19
   7  -8   1  162.28   10.08
   8   7   1  166.58   10.13
   8  -7  -1  162.45   10.13
  -7  -8  -1  172.40   10.22
  -8   7  -2  444.74   25.98
  -7   8   2  410.17   25.76
  -8  -7   2  417.78   25.96
  -7  -8  -2  448.70   25.93
  -7   8   3  314.62   19.63
  -8   7  -3  333.51   19.94
  -7  -8  -3  339.82   19.84
  -8  -7   3  325.15   19.91
  -8   7  -4  196.20   12.07
  -7   8   4  185.05   11.65
  -7  -8  -4  202.76   11.92
  -8  -7   4  198.97   12.03
   7   8  -4  194.23   11.87
  -7  -8  -5  321.30   19.72
  -8   7  -5  309.80   19.92
   7   8  -5  323.05   19.72
   7   8  -5  330.25   19.74
   8  -7  -5  328.71   19.79
   8  -7  -5  322.35   19.76
  -7  -8  -6  181.06   12.16
  -8   7  -6  182.50   12.40
   7   8  -6  205.86   12.24
   8  -7  -6  203.55   12.30
   8  -7  -6  205.43   12.31
   7   8  -6  204.83   12.26
  -7  -8  -7  335.54   20.74
  -8   7  -7  331.41   21.04
   8  -7  -7  353.28   20.90
   7   8  -7  336.51   20.85
   7   8  -7  344.84   20.84
  -8   7  -8  210.06   13.97
  -7  -8  -8  216.78   13.63
   8  -7  -8  228.33   13.85
   7   8  -8  228.99   13.80
  -7  -8  -9  106.76    7.33
   8  -7  -9  115.89    7.65
   7   8  -9  131.98    7.64
  -8   7 -10  102.60    7.19
  -7  -8 -10   97.97    6.67
   7   8 -10  115.00    7.03
   8  -7 -10  109.49    7.08
  -8   7 -11  168.40   11.60
   8  -7 -11  188.49   11.56
  -8   7 -12   31.02    3.06
  -8   7 -13    5.61    1.74
   8  -7 -13    5.79    1.23
   8  -7 -13    1.66    2.43
  -8   7 -13   -0.51    2.49
   7   8 -13    0.81    2.14
  -7  -8 -13    1.62    2.35
   8  -7 -14   75.25    5.00
  -8   7 -14   74.87    5.67
   7   8 -14   64.84    5.51
  -8   7 -14   84.03    5.92
   8  -7 -14   69.54    5.68
  -7  -8 -14   87.25    5.95
   8  -7 -15   17.04    1.75
  -8   7 -15   15.28    2.29
  -7  -8 -15   14.38    3.08
   8  -7 -15   14.51    2.95
   7   8 -15   14.37    2.77
  -8   7 -15   16.62    3.16
   8  -7 -16   20.57    1.96
  -8   7 -16   18.66    2.52
   8  -7 -16   16.83    3.05
  -8   7 -16   20.39    3.44
   7   8 -16   15.40    2.98
  -7  -8 -16   21.18    3.31
  -8   7 -17   31.09    3.11
   8  -7 -17   31.35    2.49
   8  -7 -17   23.68    3.55
   7   8 -17   23.13    3.55
   8  -7 -18    5.79    1.42
   8  -7 -18    4.82    2.87
   7   8 -18    5.66    2.94
   8  -7 -19    2.54    2.79
   7   8 -19    2.58    2.96
   7   8 -20    0.07    2.76
   8  -7 -20   -0.92    2.76
   8  -7 -21    5.91    2.57
   7   8 -21    6.45    2.64
   7   8 -22    6.84    2.25
   8  -7 -22    4.89    2.34
   8  -7 -23    7.03    2.36
   7   8 -23    6.79    2.33
  -7  -8 -23   18.16    1.37
  -8   7 -23   17.53    1.37
   7   8 -24    0.80    1.49
   8  -7 -24    1.08    1.59
  -7  -8 -24    4.25    0.64
  -8   7 -24    4.19    0.69
  -8   7 -25    1.49    0.41
  -8   8   0 2016.02  120.60
   8  -8   0 2006.42  120.56
   8   8   0 1997.83  120.54
  -8  -8   0 2031.93  120.67
  -8   8  -1  482.17   27.73
  -8   8   1  451.75   27.61
   8  -8  -1  466.24   27.62
   8  -8   1  455.67   27.63
  -8  -8  -1  455.33   27.73
   8   8   1  445.31   27.59
   8   8  -1  446.16   27.60
  -8   8   2   81.94    5.25
  -8   8  -2   85.20    5.49
  -8  -8  -2   81.35    5.44
  -8   8  -3   14.18    1.75
  -8   8   3   14.87    1.29
  -8  -8   3   16.95    1.75
  -8  -8  -3   16.97    1.64
  -8   8   4  118.28    7.56
  -8   8  -4  129.05    8.02
  -8  -8   4  125.37    7.98
  -8  -8  -4  131.34    7.88
  -8  -8  -5  522.77   31.46
  -8   8  -5  507.62   31.64
   8   8  -5  527.89   31.44
   8   8  -5  504.41   31.45
   8  -8  -5  514.81   31.45
   8  -8  -5  533.53   31.49
  -8   8  -6    7.67    1.57
   8  -8  -6    3.98    1.22
   8   8  -6    3.22    1.05
  -8  -8  -6    6.50    1.14
   8  -8  -6    3.85    1.09
   8   8  -6    4.27    1.20
  -8   8  -7   54.18    4.38
  -8  -8  -7   57.07    4.04
   8  -8  -7   60.05    4.18
   8   8  -7   65.42    4.20
  -8   8  -8   -0.78    1.51
   8  -8  -8    0.05    1.14
  -8  -8  -8    0.04    0.89
   8   8  -8    0.86    1.24
  -8  -8  -9   89.39    6.12
   8  -8  -9   98.68    6.40
   8   8  -9   98.19    6.37
  -8  -8 -10   20.10    1.84
   8   8 -10   24.10    2.26
   8  -8 -10   19.59    2.19
  -8   8 -11  116.53    8.01
  -8   8 -12  380.10   24.41
   8  -8 -12  395.41   23.77
   8  -8 -13    9.37    1.43
  -8   8 -13    9.32    2.08
   8   8 -13    6.98    2.43
  -8  -8 -13   10.81    2.62
   8  -8 -13    8.16    2.47
  -8   8 -13   11.59    2.66
   8  -8 -14    6.03    1.33
  -8   8 -14    7.53    1.91
   8  -8 -14    5.28    2.43
   8   8 -14    4.35    2.36
  -8   8 -14    4.43    2.68
   8  -8 -15    3.42    1.31
  -8   8 -15    4.65    1.94
   8   8 -15    1.29    2.45
   8  -8 -15    2.96    2.37
  -8   8 -16    1.93    1.84
   8  -8 -16    4.52    1.35
   8  -8 -16    4.17    2.52
   8   8 -16    7.52    2.53
  -8   8 -17   12.30    2.12
   8  -8 -17   10.70    1.61
   8   8 -17    7.69    2.74
   8  -8 -18   19.26    1.84
   8  -8 -18   11.57    3.04
   8   8 -18   12.52    3.15
   8   8 -19    4.68    2.85
   8  -8 -19    1.85    2.70
   8   8 -20    6.53    2.82
   8  -8 -20   10.06    2.66
   8  -8 -21    2.20    2.52
   8   8 -21    0.06    2.40
   8   8 -22   12.11    2.66
   8  -8 -22   10.86    2.72
   8   8 -23    0.44    1.95
   8  -8 -23    2.76    1.95
  -8   8 -23    2.13    0.73
  -8  -8 -23    2.72    0.75
   8   8 -24    3.61    1.62
   8  -8 -24    3.12    1.49
  -8  -8 -24   10.25    0.86
  -8   8 -24   11.99    0.87
  -9   0   0    0.48    0.90
   9   0   0   -0.29    0.92
  -9   0  -1    6.66    1.11
  -9   0   1    5.28    0.94
   9   0  -1    6.83    1.13
  -9   0  -2    1.13    0.86
  -9   0   2    1.74    0.82
   9   0  -2    0.59    0.96
  -9   0   3   13.09    1.26
  -9   0  -3   11.03    1.38
  -9   0   4  202.01   12.41
  -9   0   5  415.65   25.18
  -9   0  -6    7.00    1.29
  -9   0   6    7.35    1.05
  -9   0  -7   77.26    5.14
   9   0  -7   72.15    5.16
  -9   0   7   75.91    4.94
  -9   0  -8  179.77   11.63
   9   0  -8  190.59   11.72
  -9   0  -9   67.60    4.96
   9   0  -9   77.18    5.17
  -9   0 -10  119.44    8.01
   9   0 -10  125.69    8.15
  -9   0 -11  131.54    8.77
   9   0 -11  137.83    8.93
  -9   0 -12   17.95    2.12
   9   0 -12   19.96    2.42
  -9   0 -13  315.10   21.47
  -9   0 -13  372.56   21.75
   9   0 -13  328.70   21.70
   9   0 -13  387.49   21.83
  -9   0 -14   -0.69    1.25
   0  -9 -14    1.11    1.22
   9   0 -14    1.28    0.91
  -9   0 -14    2.80    2.77
   0  -9 -14   -0.21    2.20
   9   0 -14    1.42    2.67
   0   9 -14    0.34    2.37
   9   0 -15    4.40    1.07
  -9   0 -15    7.63    1.58
   9   0 -15    5.11    2.80
   0  -9 -15    5.26    2.46
   0   9 -15    2.11    2.44
  -9   0 -15    3.16    2.84
   9   0 -16   10.61    1.40
  -9   0 -16   13.77    3.27
   9   0 -16   13.08    2.96
   0   9 -16   16.53    2.94
   0  -9 -16   13.51    3.06
   0  -9 -17   49.38    4.45
  -9   0 -17   54.75    4.78
   0   9 -17   47.55    4.23
   9   0 -17   41.61    4.23
   0   9 -18    5.55    1.71
   9   0 -18    2.16    2.80
   0  -9 -18    4.59    2.88
   0   9 -18    4.14    2.90
   0  -9 -19   36.91    3.91
   9   0 -19   31.66    3.94
   0   9 -19   31.73    4.00
   9   0 -20    3.66    2.83
   0   9 -20    3.49    2.93
   0  -9 -20   -1.09    2.78
   0  -9 -21   -2.00    2.68
   0   9 -21    1.59    2.65
   9   0 -21    0.69    2.85
   0  -9 -22    0.93    2.42
   0   9 -22    0.30    2.35
   9   0 -22    4.11    2.74
   9   0 -23    5.04    2.42
   9   0 -24   -1.75    1.92
  -9   0 -24    1.08    0.75
   9   0 -25    3.19    1.62
  -9   0 -25    3.66    0.66
  -9   0 -26    1.21    0.37
   9   1 -25   -0.11    1.49
   9   1 -24    1.64    1.95
  -9  -1 -24    0.39    0.78
   9   1 -23   -1.97    2.44
   9   1 -22   -0.42    2.54
   1  -9 -22    1.36    2.40
  -1   9 -22   -0.54    2.46
   1  -9 -21    4.26    2.68
  -1   9 -21    0.07    2.65
   9   1 -21    1.75    2.82
  -1   9 -20    0.38    2.83
   1  -9 -20    1.94    2.85
   9   1 -20    2.47    2.95
   9   1 -19   13.54    3.25
   1  -9 -19   20.78    3.29
  -1   9 -19   18.52    3.47
  -1   9 -18   24.91    2.78
  -1   9 -18   28.36    3.56
   9   1 -18   20.08    3.55
   1  -9 -18   31.83    3.71
  -1   9 -17    6.96    1.81
   9   1 -17    2.92    2.56
  -1   9 -17    3.47    2.80
   1  -9 -17    0.90    2.74
  -1   9 -16  103.35    6.77
  -1   9 -16  100.16    6.87
   1  -9 -16   97.29    6.87
  -9  -1 -15    0.60    1.19
   1  -9 -15   -0.37    2.42
   9   1 -15    1.41    2.61
  -1   9 -15    2.88    2.49
  -9  -1 -14   20.53    2.19
  -1   9 -14   26.04    2.98
   9   1 -14   18.24    3.28
   1  -9 -14   20.47    2.88
  -9  -1 -13   11.16    1.68
   9   1 -13   15.68    2.24
  -9  -1 -12   51.68    4.07
   9   1 -12   59.28    4.43
  -9  -1 -11   24.16    2.39
   9   1 -11   30.44    2.76
  -9  -1 -10  106.25    7.48
   9   1 -10  124.47    7.68
  -9  -1  -9   84.67    5.72
   9   1  -9   84.90    5.86
  -9  -1  -8  177.30   11.57
   1   9   8  186.97   11.49
   9   1  -8  187.30   11.65
  -9  -1  -7   76.45    5.23
   9   1  -7   82.15    5.36
   1   9   7   81.05    5.11
  -9   1   7   73.06    5.01
  -9  -1  -6  441.48   26.43
  -9   1   6  424.50   26.25
   1   9   6  438.74   26.27
  -9  -1  -5   60.88    4.00
   1   9   5   57.00    3.73
  -9   1   5   55.21    3.78
  -9   1   4  549.03   32.97
   1   9   4  544.69   32.85
  -9   1   3   87.58    5.56
  -9   1   2   61.68    4.06
  -9  -1  -2   64.40    4.16
   9   1  -2   59.84    4.16
  -9   1   1  257.13   15.81
  -9  -1  -1  260.75   15.85
   9   1  -1  259.43   15.87
  -9   1   0  135.68    8.34
  -9  -1   0  125.46    8.32
   9   1   0  139.20    8.40
   9  -1   0  134.60    8.38
  -9   1  -1  222.90   13.49
  -9  -1   1  217.01   13.47
   9  -1  -1  218.15   13.49
  -9  -1   2   50.47    3.59
  -9   1  -2   54.04    3.63
   9  -1  -2   55.54    3.67
  -9   1  -3  105.05    6.54
  -9  -1   3   98.90    6.45
  -9   1  -4  533.51   30.77
   1  -9   4  482.51   30.52
  -9  -1   4  531.90   30.68
   1  -9   5   79.65    5.14
  -9  -1   5   82.77    5.23
   1  -9   6  388.70   23.59
  -9  -1   6  389.17   23.63
  -9   1  -7   84.23    5.55
   9  -1  -7   81.55    5.59
   1  -9   7   80.79    5.36
  -9   1  -8  182.10   11.43
   9  -1  -8  186.40   11.47
   1  -9   8  175.20   11.27
  -9   1  -9  103.30    7.17
   9  -1  -9  110.41    7.26
   1  -9   9  110.85    7.06
  -9   1 -10  127.49    8.40
   9  -1 -10  129.92    8.53
  -9   1 -11   19.54    2.17
  -9   1 -12   53.64    4.09
  -9   1 -13   11.94    1.82
  -9   1 -13    4.75    2.62
   9  -1 -14   16.87    1.60
  -1  -9 -14   17.01    1.80
  -9   1 -14   17.72    2.12
  -1  -9 -14   20.20    2.80
   1   9 -14   19.41    2.72
  -9   1 -14   21.68    3.22
  -9   1 -15    1.72    1.37
   9  -1 -15    0.46    0.96
  -9   1 -15   -0.53    2.72
  -1  -9 -15    1.72    2.41
   1   9 -15    0.65    2.42
   9  -1 -16   84.35    5.68
  -9   1 -16   88.34    6.22
   1   9 -16   90.49    6.62
  -1  -9 -16   91.31    6.63
  -9   1 -16   95.51    6.87
   1   9 -17    6.27    1.76
  -9   1 -17    2.76    2.93
   1   9 -17    3.27    2.71
  -1  -9 -17    4.62    2.78
   1   9 -18   29.48    3.02
   1   9 -18   33.99    3.91
  -1  -9 -18   35.00    3.98
  -1  -9 -19   14.15    3.17
   1   9 -19   16.28    3.26
  -1  -9 -20   -1.95    2.97
   1   9 -20   -1.06    2.82
  -1  -9 -21    1.42    2.54
   1   9 -21    2.00    2.57
  -1  -9 -22   -0.37    2.40
   1   9 -22    3.37    2.40
   1   9 -23    2.22    2.07
  -9   1 -24   -0.19    0.76
  -9   1 -25    2.79    0.62
  -1  -9 -25    1.99    0.40
  -9   1 -26    3.46    0.43
   9   2 -25    1.56    1.51
  -2   9 -25    3.38    0.45
   9   2 -24    2.74    2.03
   2  -9 -23    0.25    1.99
   9   2 -23    1.47    2.47
   2  -9 -22    2.82    2.37
   9   2 -22    1.78    2.64
  -2   9 -21    1.10    2.57
   2  -9 -21    0.07    2.59
   9   2 -21   -0.60    2.78
  -2   9 -20   19.69    3.29
   2  -9 -20   23.58    3.48
   9   2 -20   17.46    3.36
   2  -9 -19    9.70    3.00
   9   2 -19    9.42    2.99
  -2   9 -19    5.95    3.10
  -2   9 -18   12.65    2.07
   9   2 -18    9.49    2.97
   2  -9 -18   11.93    2.98
  -2   9 -18   10.74    3.18
  -2   9 -17    5.97    1.84
   2  -9 -17    6.19    2.79
  -2   9 -17    3.82    2.83
   9   2 -17    4.94    2.69
  -2   9 -16    4.19    1.75
   2  -9 -16    3.32    1.37
   2  -9 -16    1.09    2.64
   9   2 -16    2.56    2.49
  -2   9 -16    3.14    2.72
  -2   9 -15   14.30    2.20
  -2   9 -15   16.01    2.81
   9   2 -15   14.97    2.92
   2  -9 -15   11.99    2.79
  -9  -2 -14   40.81    3.49
   9   2 -14   44.21    4.34
  -2   9 -14   54.22    4.19
   2  -9 -14   43.92    3.99
  -9  -2 -13  176.52   12.36
   9   2 -13  211.39   12.84
   9   2 -13  208.45   12.70
  -9  -2 -12   94.89    6.83
   9   2 -12  113.65    7.17
  -9  -2 -11   19.79    1.99
   9   2 -11   16.97    2.29
   2   9  11   17.96    1.95
  -9  -2 -10   48.18    3.74
   9   2 -10   54.89    4.02
   2   9  10   50.89    3.74
  -9  -2  -9    2.23    1.22
   9   2  -9    3.45    1.54
   2   9   9    2.46    1.15
  -9  -2  -8    5.78    1.23
   9   2  -8    5.12    1.59
   2   9   8    4.94    1.14
  -9  -2  -7  296.96   17.12
   9   2  -7  280.03   17.14
  -9   2   7  271.88   16.87
   2   9   7  268.19   16.96
  -9  -2  -6  163.75    9.77
  -9   2   6  151.01    9.53
   2   9   6  152.70    9.59
  -9  -2  -5  224.26   14.18
   2   9   5  239.20   14.01
  -9   2   5  223.07   14.00
  -9   2   4   81.74    5.54
   2   9   4   91.96    5.47
  -9   2   3  125.89    7.91
   2   9   3  127.73    7.75
  -9  -2  -2  347.15   19.86
  -9   2   2  330.86   19.75
   2   9   2  317.75   19.53
   9   2  -2  334.83   19.84
  -9   2   1   10.69    1.17
  -9  -2  -1    9.47    1.17
   9   2  -1   11.95    1.32
  -9  -2   0   66.15    4.21
  -9   2   0   65.33    4.18
   9   2   0   57.99    4.19
  -9   2  -1   18.17    1.70
  -9  -2   1   19.21    1.64
  -9   2  -2  334.04   18.89
  -9  -2   2  335.40   18.86
   2  -9   2  297.54   18.57
  -9   2  -3  119.02    7.82
  -9  -2   3  118.52    7.74
   2  -9   3  127.25    7.55
  -2   9   4   47.34    3.09
  -9   2  -4   50.68    3.58
   2  -9   4   61.85    3.33
  -9  -2   4   56.91    3.51
  -9   2  -5  237.29   15.42
  -9  -2   5  246.44   15.31
   2  -9   5  259.76   15.23
  -9  -2   6  205.27   12.60
   2  -9   6  202.63   12.54
  -9   2  -7  231.70   14.77
   2  -9   7  240.48   14.58
  -9   2  -8   14.16    1.91
   2  -9   8   16.72    1.62
  -9   2  -9    1.09    1.26
   2  -9   9    2.14    0.98
  -9   2 -10   49.08    3.91
   2  -9  10   55.13    3.84
  -9   2 -11   18.96    2.16
  -9   2 -12  104.44    7.13
  -9   2 -13  217.48   14.94
  -9   2 -13  258.54   15.18
   9  -2 -13  237.69   15.20
   9  -2 -14   43.20    3.30
  -9   2 -14   41.09    3.78
  -9   2 -14   61.77    4.62
  -2  -9 -14   56.83    4.23
   2   9 -14   53.72    4.09
   9  -2 -15    2.41    1.07
  -9   2 -15    3.18    1.42
  -2  -9 -15    0.15    2.42
  -9   2 -15    2.19    2.73
   2   9 -15    4.44    2.36
  -9   2 -16    3.04    1.41
   9  -2 -16    4.52    1.17
  -9   2 -16    5.24    2.92
   2   9 -16    1.89    2.66
  -2  -9 -16    2.31    2.71
   9  -2 -17    4.33    1.23
  -2  -9 -17    7.37    2.74
   2   9 -17    6.15    2.72
  -2  -9 -18    5.95    2.92
   2   9 -18   11.88    3.22
   2   9 -19    9.24    3.15
  -2  -9 -19    8.96    2.98
  -2  -9 -20   22.92    3.50
   2   9 -20   24.20    3.43
   2   9 -21    1.10    2.51
  -2  -9 -21   -1.77    2.64
   2   9 -22    2.80    2.41
   2   9 -23    3.22    2.10
  -9   2 -24    6.45    0.92
  -2  -9 -25    3.32    0.46
  -9   2 -25    6.14    0.69
  -9  -3 -25    9.75    0.80
  -3   9 -25    7.35    0.64
   9   3 -24   -0.37    1.95
  -9  -3 -24    2.44    0.77
   3  -9 -23    8.52    2.15
   9   3 -23    7.28    2.53
   3  -9 -22    3.14    2.35
   9   3 -22    3.90    2.66
   9   3 -21    0.96    2.82
   3  -9 -21    1.19    2.45
  -3   9 -21    3.29    2.59
   9   3 -20    2.96    3.01
   3  -9 -20    4.53    2.89
  -3   9 -20    0.08    2.94
  -3   9 -19   13.41    3.21
   3  -9 -19   17.26    3.21
   9   3 -19   13.09    2.99
   9   3 -18   -1.18    2.66
   3  -9 -18    1.40    2.85
  -3   9 -18    3.45    3.03
  -3   9 -17   15.05    2.25
   3  -9 -17   12.84    1.76
   9   3 -17   11.95    2.96
   3  -9 -17   17.07    3.15
  -3   9 -17   14.80    3.15
  -3   9 -16    8.26    2.11
   3  -9 -16   10.55    1.59
   3  -9 -16   14.86    2.90
   9   3 -16   10.96    2.67
  -9  -3 -16   10.64    3.17
  -3   9 -16   15.61    3.11
   3  -9 -15    6.02    1.36
  -3   9 -15    7.02    1.77
   9   3 -15    2.17    2.68
  -9  -3 -15    3.93    2.98
   3  -9 -15    2.78    2.36
  -3   9 -15    4.14    2.55
  -9  -3 -14   93.31    6.30
  -9  -3 -14   99.93    6.95
   3  -9 -14   85.55    6.50
   9   3 -14   81.25    6.78
  -3   9 -14  104.50    6.71
  -9  -3 -13   12.11    1.66
   9   3 -13    5.37    2.89
  -9  -3 -13    6.79    2.69
   9   3 -13   15.76    2.16
  -9  -3 -12   22.25    2.29
   9   3 -12   31.75    2.81
  -9  -3 -11  108.10    7.52
   3   9  11  115.95    7.63
   9   3 -11  123.34    7.83
  -9  -3 -10    6.82    1.31
   3   9  10    6.48    1.30
   9   3 -10    9.92    1.77
  -9  -3  -9  131.77    8.65
   3   9   9  135.40    8.64
   9   3  -9  137.15    8.82
  -9  -3  -8  309.22   20.68
   3   9   8  350.12   20.68
   9   3  -8  357.17   20.82
  -9  -3  -7   97.89    5.93
   3   9   7   81.89    5.74
   9   3  -7   85.81    5.94
  -9   3   7   90.43    5.61
  -9  -3  -6   40.53    2.63
  -9   3   6   33.72    2.28
  -9  -3  -5   31.08    2.33
   3   9   5   26.44    2.04
  -9   3   5   27.96    2.04
  -9   3   4  248.05   14.17
  -9  -3  -4  263.90   14.38
   3  -9  -4  216.41   14.09
   3   9   4  222.55   14.11
  -9   3   3  368.00   21.20
   3  -9  -3  339.70   21.06
  -9   3   2  617.88   35.61
   3  -9  -2  570.40   35.41
   9   3  -2  610.87   35.68
   3  -9  -2  595.04   35.42
  -9   3   1   49.55    3.33
  -9  -3  -1   53.07    3.44
   3   9   1   48.26    3.03
   3  -9  -1   49.48    3.04
   3  -9  -1   48.42    3.03
   9   3  -1   53.18    3.41
  -9  -3   0  118.44    7.22
  -9   3   0  115.18    7.18
   9   3   0  110.84    7.20
   9  -3   0  111.02    7.23
  -9   3  -1   68.06    4.39
  -9  -3   1   64.01    4.38
   3   9  -1   64.21    4.06
   9  -3  -1   69.23    4.42
   3  -9   1   63.82    4.06
   3   9  -1   70.84    4.07
  -9   3  -2  673.19   38.81
   3   9  -2  631.73   38.52
  -9  -3   2  655.19   38.77
  -3  -9  -2  623.09   38.68
   9  -3  -2  640.63   38.77
   3   9  -2  648.42   38.53
  -3   9   3  380.29   23.26
  -9   3  -3  401.49   23.57
  -9  -3   3  381.13   23.50
   3   9  -3  385.66   23.30
  -3  -9  -3  396.46   23.39
  -9   3  -4  235.83   14.02
  -3  -9  -4  237.02   13.77
  -9  -3   4  237.90   13.93
   3  -9   4  216.51   13.73
   3   9  -4  214.79   13.73
  -9   3  -5   40.43    3.04
  -9  -3   5   42.23    2.94
   3  -9   5   41.12    2.76
  -3  -9  -5   37.83    2.66
  -3  -9  -6   39.03    2.43
  -9  -3   6   39.58    2.77
   9  -3  -7   52.41    3.86
   3  -9   7   52.17    3.64
  -3  -9  -7   52.55    3.36
  -9   3  -8  290.43   19.69
   9  -3  -8  333.01   19.74
   3  -9   8  332.25   19.59
  -9   3  -9  141.87    9.56
   9  -3  -9  156.90    9.62
   3  -9   9  146.19    9.40
  -9   3 -10    5.64    1.52
   3  -9  10    8.00    1.30
   9  -3 -10    8.13    1.69
  -9   3 -11  135.73    9.35
   9  -3 -11  150.64    9.44
  -9   3 -12   23.73    2.68
   9  -3 -12   34.09    2.97
  -9   3 -13   14.24    2.04
   9  -3 -13    9.30    2.88
  -9   3 -13    8.72    2.70
   9  -3 -14   90.77    5.87
  -9   3 -14   91.63    6.48
  -9   3 -14  107.72    6.92
   3   9 -14   87.00    6.44
  -3  -9 -14   93.12    6.64
   9  -3 -14   82.95    6.70
  -9   3 -15    3.49    1.51
   9  -3 -15    2.98    1.12
  -9   3 -15    4.19    2.93
   3   9 -15    2.27    2.39
   9  -3 -15    4.04    2.78
  -3  -9 -15    2.05    2.55
  -9   3 -16   12.75    2.00
   9  -3 -16   11.50    1.55
   9  -3 -16   14.32    3.02
  -9   3 -16   16.93    3.29
   3   9 -16   10.02    2.85
  -3  -9 -16   13.95    2.97
   9  -3 -17   11.71    1.56
  -9   3 -17   11.78    1.93
   3   9 -17   14.44    2.95
   9  -3 -17   12.02    2.98
  -3  -9 -17    9.54    2.98
   9  -3 -18    0.72    2.82
  -3  -9 -18    3.02    2.71
   3   9 -18    4.77    2.91
  -3  -9 -19   12.81    3.18
   3   9 -19   17.08    3.18
   9  -3 -19   10.46    3.00
   9  -3 -20    5.70    2.94
   3   9 -20    3.27    2.87
  -3  -9 -20    6.51    2.98
   3   9 -21    4.20    2.56
   9  -3 -21    3.87    2.90
   9  -3 -22    6.83    2.79
   3   9 -22    3.00    2.34
   3   9 -23    8.94    2.23
   9  -3 -23    9.53    2.44
   9  -3 -24    2.73    1.97
  -9   3 -24    0.90    0.72
   9  -3 -25    3.32    1.50
  -3  -9 -25    7.23    0.65
   9   4 -25    1.61    1.35
  -9  -4 -25    3.03    0.57
   9   4 -24   -0.22    1.88
  -4   9 -24    1.59    0.54
  -9  -4 -24    1.77    0.71
   9   4 -23    5.49    2.36
  -9  -4 -23    7.21    1.03
   4  -9 -22    0.65    2.25
   9   4 -22    2.74    2.53
   9   4 -21    8.94    2.89
   4  -9 -21    9.69    2.76
  -4   9 -20    9.61    3.01
   9   4 -20    8.92    2.93
   4  -9 -20    9.56    2.88
   4  -9 -19   12.69    3.10
  -4   9 -19   17.22    3.20
   9   4 -19    9.31    2.97
  -4   9 -18   28.19    3.67
   4  -9 -18   25.08    3.60
   9   4 -18   24.06    3.40
   4  -9 -17   26.87    2.36
  -4   9 -17   32.32    3.04
   4  -9 -17   22.28    3.31
  -4   9 -17   25.21    3.51
   9   4 -17   16.73    3.26
  -4   9 -16   17.71    2.47
   4  -9 -16   16.36    1.83
   9   4 -16   13.20    2.86
   4  -9 -16   13.44    2.84
  -4   9 -16   14.47    3.14
  -4   9 -15   39.04    3.65
   4  -9 -15   39.21    3.03
   9   4 -15   36.73    4.06
  -9  -4 -15   45.13    4.34
   4  -9 -15   40.12    3.80
  -4   9 -15   46.47    4.13
  -4   9 -14    6.49    1.82
   4  -9 -14    5.26    1.33
  -9  -4 -14    4.42    2.76
  -4   9 -14    4.43    2.31
   4  -9 -14    2.64    2.19
   9   4 -14    6.65    2.68
  -4   9 -13   17.86    2.48
   4  -9 -13   19.33    1.85
  -9  -4 -13   17.11    1.97
   9   4 -13   28.44    3.32
  -9  -4 -13   30.04    3.28
  -9  -4 -12  129.82    8.97
   9   4 -12  156.01    9.36
  -9  -4 -11  156.91   10.66
   9   4 -11  185.65   10.96
  -9  -4 -10   60.29    4.25
   4   9  10   58.39    4.29
   9   4 -10   61.96    4.49
  -9  -4  -9   41.42    3.17
   4   9   9   40.34    3.15
   9   4  -9   45.59    3.47
  -9  -4  -8  109.25    7.22
   4   9   8  110.59    7.19
   9   4  -8  114.62    7.35
  -9  -4  -7  513.58   29.54
   9   4  -7  491.33   29.54
   4   9   7  492.50   29.45
  -9   4   7  466.85   29.23
  -9  -4  -6   71.44    4.70
  -9   4   6   69.10    4.39
   4  -9  -6   66.54    4.54
   4   9   6   69.54    4.54
  -9  -4  -5   23.20    2.12
   4  -9  -5   26.36    1.92
  -9   4   5   23.86    1.80
  -9  -4  -4  277.12   15.49
  -9   4   4  259.04   15.27
   4  -9  -4  238.24   15.25
   4  -9  -4  242.86   15.26
  -9   4   3  269.88   16.60
  -9  -4  -3  261.51   16.73
   4  -9  -3  263.95   16.53
   4  -9  -3  292.41   16.55
  -9   4   2  287.14   16.51
   4  -9  -2  267.22   16.37
   4  -9  -2  262.51   16.36
   9   4  -2  281.24   16.61
  -9   4   1  250.81   14.53
   4   9   1  230.43   14.31
   9   4  -1  243.45   14.58
  -9   4   0  312.60   19.26
  -9  -4   0  310.69   19.30
   9   4   0  326.20   19.28
   9  -4   0  315.67   19.29
  -9   4  -1  345.80   20.51
  -9  -4   1  356.42   20.54
   4  -9   1  324.44   20.26
  -4  -9  -1  342.66   20.47
   9  -4  -1  338.06   20.51
  -4   9   2  328.14   18.88
  -9   4  -2  319.25   19.10
   4   9  -2  305.16   18.83
   4   9  -2  305.75   18.83
  -4  -9  -2  310.36   18.98
  -9  -4   2  312.62   19.07
   9  -4  -2  311.30   19.06
  -4   9   3  313.51   19.97
  -9   4  -3  321.84   20.27
   4   9  -3  350.31   20.05
  -9  -4   3  322.59   20.23
   4   9  -3  348.97   20.05
  -4  -9  -3  335.44   20.13
  -9   4  -4  210.21   12.80
   4   9  -4  206.74   12.53
   4   9  -4  203.92   12.53
  -4  -9  -4  203.72   12.55
  -9  -4   4  202.34   12.68
  -9   4  -5   22.02    2.09
  -9  -4   5   20.66    1.96
   4   9  -5   25.50    1.82
  -4  -9  -5   20.85    1.66
  -9   4  -6   63.69    4.35
  -4  -9  -6   60.23    3.93
   4   9  -6   61.14    4.08
  -9  -4   6   59.12    4.20
   4  -9   6   60.86    4.06
  -4  -9  -7  486.14   30.96
   9  -4  -7  534.91   31.30
   4  -9   7  554.47   31.20
  -4  -9  -8  109.60    7.22
   4  -9   8  126.96    7.56
   9  -4  -8  130.23    7.75
  -9   4  -9   31.83    2.91
   9  -4  -9   34.01    2.98
   4  -9   9   36.02    2.73
  -9   4 -10   37.26    3.34
   9  -4 -10   42.26    3.41
   4  -9  10   41.05    3.12
  -9   4 -11  161.63   11.24
   9  -4 -11  188.65   11.35
  -9   4 -12  115.96    8.54
   9  -4 -12  143.00    8.72
  -9   4 -13    9.66    1.90
   9  -4 -13   12.43    1.43
  -9   4 -13   17.88    2.92
   9  -4 -13   13.10    3.10
  -9   4 -14    4.65    1.73
   9  -4 -14    5.23    1.21
   4   9 -14    3.42    2.07
  -9   4 -14    5.74    2.83
   9  -4 -14    2.51    2.62
  -4  -9 -14    4.58    2.46
  -9   4 -15   46.40    3.95
   9  -4 -15   44.62    3.32
   4   9 -15   47.86    4.23
  -9   4 -15   56.15    4.74
  -4  -9 -15   51.51    4.36
   9  -4 -15   45.48    4.42
  -9   4 -16   13.73    2.08
   9  -4 -16   14.46    1.58
  -9   4 -16   10.17    3.18
  -4  -9 -16   15.33    3.01
   9  -4 -16    8.64    2.86
   4   9 -16   10.11    2.88
  -9   4 -17   29.81    2.85
   9  -4 -17   28.89    2.32
   4   9 -17   22.12    3.52
  -4  -9 -17   23.91    3.55
   9  -4 -17   21.14    3.40
   9  -4 -18   20.59    3.34
  -4  -9 -18   19.61    3.53
   4   9 -18   24.93    3.38
   4   9 -19   10.15    3.04
   9  -4 -19   10.01    3.09
  -4  -9 -19   11.84    3.10
   4   9 -20   10.15    3.01
   9  -4 -20    9.44    3.14
   9  -4 -21   10.03    2.95
   4   9 -21   14.92    2.82
   4   9 -22   -0.40    2.19
   9  -4 -22    4.28    2.59
   4   9 -23    4.79    2.07
   9  -4 -23    3.66    2.29
  -9   4 -23    7.85    1.05
   4   9 -24    0.17    1.48
   9  -4 -24    0.04    1.87
  -9   4 -24    1.60    0.72
  -4  -9 -24    1.45    0.55
   9  -4 -25    0.96    1.33
  -9   4 -25    3.34    0.58
   9   5 -25   -0.28    1.24
  -9  -5 -25   -0.19    0.46
   9   5 -24    0.91    1.75
  -5   9 -24    0.72    0.51
  -9  -5 -24    0.71    0.64
   5  -9 -23    8.19    2.36
   9   5 -23    9.69    2.54
   5  -9 -22    1.68    2.25
   9   5 -22    3.47    2.50
   9   5 -21    9.14    2.78
   5  -9 -21    4.46    2.58
   5  -9 -20   21.44    3.33
   9   5 -20   15.58    3.21
   9   5 -19    4.17    2.76
   5  -9 -19    7.93    3.00
  -5   9 -19    5.81    2.92
   5  -9 -18    5.10    1.43
   9   5 -18    6.68    2.78
  -5   9 -18    8.97    2.98
   5  -9 -18   10.66    3.08
  -5   9 -17    2.93    1.72
   5  -9 -17    4.05    1.44
   9   5 -17    4.31    2.76
   5  -9 -17    3.69    2.60
  -5   9 -17    6.60    2.85
   5  -9 -16   11.92    1.65
  -5   9 -16   15.85    2.36
   5  -9 -16   11.42    2.80
   9   5 -16    9.92    2.81
  -5   9 -16   14.20    3.08
  -5   9 -15    5.19    1.85
   5  -9 -15    6.27    1.37
   5  -9 -15    8.12    2.51
  -5   9 -15    8.87    2.73
   9   5 -15    5.36    2.70
  -5   9 -14  165.95   11.32
   5  -9 -14  167.44   10.65
   9   5 -14  154.13   11.23
  -5   9 -14  201.93   11.32
  -9  -5 -14  188.45   11.44
   5  -9 -14  159.06   11.01
   5  -9 -13    2.95    1.19
  -5   9 -13    2.35    1.74
  -9  -5 -13    4.96    1.14
  -9  -5 -13    5.83    2.52
   9   5 -13    4.43    2.59
  -9  -5 -12  206.86   13.63
  -5   9 -12  209.06   13.98
   9   5 -12  246.15   14.04
  -9  -5 -11   89.38    6.66
   9   5 -11  125.16    7.12
  -9  -5 -10  199.31   13.12
   9   5 -10  229.55   13.39
   5   9  10  207.12   13.23
  -9  -5  -9   20.79    1.96
   9   5  -9   20.75    2.23
   5   9   9   20.55    1.97
  -9  -5  -8   61.92    4.33
   9   5  -8   66.08    4.46
   5   9   8   59.49    4.30
  -9  -5  -7   14.17    1.69
   5  -9  -7   18.04    1.68
   9   5  -7   15.28    1.91
  -9  -5  -6  175.95   11.36
   9   5  -6  198.51   11.45
   5  -9  -6  189.17   11.30
   5  -9  -6  187.63   11.30
  -9   5   6  172.62   11.09
  -9  -5  -5  140.22    8.29
   5  -9  -5  131.85    8.15
  -9   5   5  125.53    8.02
   5  -9  -5  128.53    8.13
  -9  -5  -4  284.82   17.27
  -9   5   4  277.09   17.07
   5  -9  -4  289.34   17.12
   5  -9  -4  276.27   17.10
  -9   5   3  286.06   18.13
  -9  -5  -3  317.16   18.32
   5  -9  -3  294.07   18.10
   5  -9  -3  306.29   18.12
  -9   5   2  313.20   19.43
   9   5  -2  329.01   19.52
  -9   5   1   98.34    6.16
   9   5  -1   99.01    6.20
   5   9   1   94.61    5.98
  -5  -9   1   99.06    6.28
  -9   5   0  114.83    7.38
  -9  -5   0  121.36    7.45
  -5  -9   0  115.20    7.40
   5  -9   0  117.31    7.18
   9   5   0  115.71    7.39
   9  -5   0  117.31    7.41
  -9   5  -1  164.95   10.17
  -5   9   1  162.66   10.04
   5  -9   1  157.99    9.94
  -5  -9  -1  163.42   10.14
   9  -5  -1  167.13   10.16
  -9  -5   1  168.83   10.19
  -5   9   2  259.23   15.91
  -9   5  -2  259.82   16.12
   9  -5  -2  267.33   16.09
  -9  -5   2  262.01   16.11
  -5  -9  -2  265.16   16.04
  -9   5  -3  271.16   16.48
  -5   9   3  255.30   16.15
   5   9  -3  290.66   16.26
  -5  -9  -3  264.37   16.32
   5   9  -3  265.69   16.24
  -9  -5   3  268.68   16.44
  -9   5  -4  260.01   17.05
   5   9  -4  289.59   16.85
  -9  -5   4  273.43   16.99
   5   9  -4  282.80   16.83
  -5  -9  -4  268.94   16.85
  -9   5  -5   89.14    5.98
  -9  -5   5   86.59    5.88
   5   9  -5   88.62    5.72
  -5  -9  -5   85.97    5.70
   5   9  -5   96.58    5.75
  -9   5  -6  197.99   13.01
   9  -5  -6  217.57   12.97
   5   9  -6  216.35   12.82
  -5  -9  -6  196.90   12.70
   9  -5  -6  213.59   12.94
  -9   5  -7   24.09    2.44
   9  -5  -7   31.86    2.48
   5   9  -7   25.89    2.20
  -5  -9  -7   25.17    1.96
   5  -9   8   39.13    2.90
  -5  -9  -8   35.70    2.60
   9  -5  -8   42.57    3.11
  -9   5  -9   25.93    2.60
  -5  -9  -9   26.13    1.97
   9  -5  -9   31.14    2.64
   5  -9   9   28.97    2.33
  -9   5 -10  205.49   14.16
   9  -5 -10  239.36   14.20
   5  -9  10  226.84   14.05
  -9   5 -11   88.57    7.01
   9  -5 -11  122.06    7.22
  -9   5 -12  186.77   13.57
   9  -5 -12  244.68   13.77
  -9   5 -13    4.05    1.66
   9  -5 -13    1.80    1.06
  -9   5 -13    2.67    2.49
   9  -5 -13    4.72    2.71
   9  -5 -14  183.71   11.35
  -9   5 -14  169.44   11.93
  -9   5 -14  215.69   12.25
  -5  -9 -14  202.01   11.98
   5   9 -14  163.53   11.74
   9  -5 -14  176.27   12.04
   9  -5 -15    8.08    1.44
  -9   5 -15   11.57    2.03
   5   9 -15    8.32    2.44
   9  -5 -15    7.83    2.81
  -9   5 -15    9.32    3.07
  -5  -9 -15    9.91    2.75
   9  -5 -16   15.50    1.79
  -9   5 -16   17.81    2.32
  -5  -9 -16   21.05    3.11
   9  -5 -16   14.31    3.03
   5   9 -16   14.86    2.79
   9  -5 -17    4.03    1.40
  -9   5 -17    4.21    1.67
  -5  -9 -17    3.17    2.75
   9  -5 -17    4.53    2.61
   5   9 -17    3.87    2.78
   9  -5 -18    5.59    1.38
  -5  -9 -18    5.52    2.84
   9  -5 -18    7.11    2.87
   5   9 -18    8.75    2.84
   5   9 -19    6.64    2.89
   9  -5 -19    7.24    2.99
   9  -5 -20   16.47    3.35
   5   9 -20   22.93    3.18
   5   9 -21    8.97    2.67
   9  -5 -21    2.69    2.74
   5   9 -22   -1.58    2.18
   9  -5 -22    0.13    2.51
   5   9 -23   10.85    2.54
   9  -5 -23   11.50    2.65
   5   9 -24    0.69    1.46
   9  -5 -24    2.42    1.75
  -5  -9 -24    2.20    0.55
  -9   5 -24    2.20    0.68
   9  -5 -25   -0.22    1.16
  -9   5 -25   -0.08    0.46
   9   6 -25   -0.34    1.09
  -9  -6 -25    1.07    0.42
  -9  -6 -24    4.03    0.68
  -6   9 -24    3.73    0.59
   9   6 -23    3.89    2.16
   6  -9 -23    2.00    1.78
  -6   9 -23    4.69    0.84
  -9  -6 -23    6.30    0.90
   6  -9 -22    4.10    2.32
   9   6 -22    4.94    2.43
   6  -9 -21    4.09    2.49
   9   6 -21   -0.75    2.46
   6  -9 -20    3.90    2.74
   9   6 -20    1.92    2.71
   9   6 -19    0.30    2.81
   6  -9 -19    2.96    2.69
   6  -9 -18    2.31    1.35
   9   6 -18    3.33    2.72
   6  -9 -18    2.15    2.76
   6  -9 -17   52.77    3.43
  -6   9 -17   51.34    4.12
  -6   9 -17   38.13    4.35
   9   6 -17   33.50    4.25
   6  -9 -17   38.81    4.19
  -6   9 -16   22.04    2.67
   6  -9 -16   18.91    1.86
  -6   9 -16    9.19    2.93
   6  -9 -16    7.23    2.77
   9   6 -16   10.09    2.83
  -6   9 -15   41.27    3.59
   6  -9 -15   38.75    2.83
   9   6 -15   30.04    3.71
  -6   9 -15   35.74    3.96
   6  -9 -15   30.37    3.60
   6  -9 -14   10.13    1.46
  -6   9 -14    9.42    2.10
   9   6 -14    9.80    2.72
   6  -9 -14    7.24    2.23
  -6   9 -14   11.24    2.73
   6  -9 -13   56.28    3.95
  -6   9 -13   46.42    4.50
   9   6 -13   57.41    4.91
  -9  -6 -12  260.26   17.57
  -6   9 -12  275.76   18.03
  -9  -6 -11  213.22   13.42
  -6   9 -11  196.87   13.73
   9   6 -11  234.99   13.73
  -9  -6 -10   25.42    2.30
   6   9  10   28.98    2.50
   9   6 -10   31.37    2.70
  -9  -6  -9   53.82    4.03
   6   9   9   59.16    4.17
   9   6  -9   62.61    4.31
  -9  -6  -8  201.17   13.12
   6  -9  -8  208.63   13.16
   9   6  -8  226.25   13.27
  -9  -6  -7    1.98    1.01
   6  -9  -7    2.49    1.07
   9   6  -7    1.96    1.30
   6  -9  -7    1.18    0.94
  -9  -6  -6  528.60   30.73
   6  -9  -6  505.21   30.65
   6  -9  -6  495.32   30.63
   9   6  -6  495.89   30.72
  -9  -6  -5   24.49    2.22
  -9   6   5   25.42    1.86
   6  -9  -5   28.78    2.11
   6  -9  -5   28.19    2.12
  -9   6   4   13.87    1.16
  -9  -6  -4   12.22    1.48
   6  -9  -4   11.01    1.26
   6  -9  -4   12.92    1.29
  -9   6   3  280.08   17.12
  -9  -6  -3  288.49   17.33
   6  -9  -3  284.61   17.14
   6  -9  -3  277.17   17.12
  -9  -6  -2   55.67    3.78
  -9   6   2   53.36    3.59
  -9   6   1   77.48    5.10
  -6   9  -1   78.57    5.16
   9   6  -1   79.80    5.15
   9  -6   1   78.50    5.17
   6   9   1   75.60    4.95
  -6  -9   1   87.79    5.25
  -9   6   0    1.77    0.86
  -6   9   0    0.87    0.89
   6  -9   0    1.42    0.68
  -6  -9   0    1.06    0.94
   6   9   0    1.72    0.66
   9  -6   0    1.23    0.99
   9   6   0    2.01    0.92
  -9   6  -1   73.04    4.81
  -6   9   1   75.03    4.68
  -6  -9  -1   65.73    4.76
  -9  -6   1   76.35    4.86
   9   6   1   72.31    4.74
   6  -9   1   71.76    4.60
   9  -6  -1   72.93    4.78
  -9   6  -2   32.51    2.59
  -6   9   2   32.11    2.30
  -9  -6   2   33.69    2.61
   9  -6  -2   36.10    2.57
  -6  -9  -2   33.43    2.48
  -6   9   3  238.99   14.81
  -9   6  -3  253.56   15.15
   6   9  -3  249.11   14.90
   6   9  -3  246.11   14.91
  -6  -9  -3  244.72   15.00
  -9  -6   3  240.25   15.10
  -9   6  -4   15.99    1.70
   6   9  -4   13.05    1.34
  -6  -9  -4   13.75    1.42
  -9  -6   4   13.23    1.62
   6   9  -4   13.93    1.35
  -9   6  -5   34.65    2.99
  -6  -9  -5   33.58    2.68
  -9  -6   5   37.50    2.94
   6   9  -5   40.40    2.73
   6   9  -5   40.74    2.75
  -9   6  -6  455.23   28.98
  -6  -9  -6  463.79   28.70
   6   9  -6  483.79   28.77
   9  -6  -6  478.18   28.87
   6   9  -6  486.12   28.76
  -9   6  -7    7.44    1.53
  -6  -9  -7    6.84    1.02
   9  -6  -7    6.21    1.51
   6   9  -7    5.85    1.20
   6   9  -7    5.96    1.09
   9  -6  -8  224.04   12.83
   6   9  -8  208.91   12.69
  -6  -9  -8  189.25   12.47
   6  -9   9   61.50    4.31
  -6  -9  -9   58.29    4.03
   9  -6  -9   68.17    4.55
  -9   6 -10   30.98    3.08
   9  -6 -10   37.80    3.17
   6  -9  10   37.81    2.90
  -9   6 -11  198.73   13.63
   9  -6 -11  228.02   13.65
  -9   6 -12  266.23   18.46
   9  -6 -12  323.44   18.54
   9  -6 -13   78.01    5.47
  -9   6 -13   73.46    6.04
   6   9 -13   89.81    6.01
   9  -6 -13   87.85    6.42
   9  -6 -14    4.18    1.25
  -9   6 -14    5.88    1.82
  -6  -9 -14    1.55    2.29
   9  -6 -14    5.31    2.62
   6   9 -14    4.87    2.13
  -9   6 -15   53.29    4.14
   9  -6 -15   50.31    3.40
  -6  -9 -15   41.31    4.33
   9  -6 -15   39.51    4.39
   6   9 -15   42.68    4.06
   9  -6 -16   18.79    1.79
  -9   6 -16   20.06    2.38
  -6  -9 -16    9.32    2.93
   9  -6 -16    9.04    3.00
   6   9 -16    5.35    2.68
  -9   6 -17   42.60    3.61
   9  -6 -17   40.65    3.01
  -6  -9 -17   37.84    4.05
   6   9 -17   36.75    3.94
   9  -6 -17   31.00    4.06
   9  -6 -18    0.71    1.33
   9  -6 -18    0.08    2.65
   6   9 -18    1.37    2.80
   6   9 -19    0.68    2.90
   9  -6 -19   -0.24    2.83
   9  -6 -20   -2.43    2.80
   6   9 -20    1.42    2.65
   9  -6 -21    3.31    2.53
   6   9 -21    4.22    2.51
   9  -6 -22    4.71    2.30
   6   9 -22    5.31    2.22
  -9   6 -23    6.33    0.94
  -6  -9 -23    6.40    0.82
   6   9 -24    0.84    1.38
   9  -6 -24    0.12    1.66
  -6  -9 -24    3.67    0.58
  -9   6 -24    5.16    0.73
   9  -6 -25    0.50    1.00
  -9   6 -25    0.86    0.40
   7  -9 -24    0.81    1.19
   9   7 -24    0.31    1.48
  -9  -7 -24    1.16    0.53
  -7   9 -24    0.95    0.45
   9   7 -23    0.05    2.01
   7  -9 -23   -0.97    1.75
  -7   9 -23    2.96    0.70
  -9  -7 -23    2.85    0.77
   9   7 -22    1.65    2.27
   7  -9 -22   -0.11    2.09
  -9  -7 -22    4.16    0.90
   9   7 -21    1.77    2.53
   7  -9 -21   -0.39    2.37
   7  -9 -20    1.51    2.73
   9   7 -20   -2.43    2.64
   9   7 -19    5.04    2.71
   7  -9 -19    1.23    2.86
   7  -9 -18    7.47    1.55
   7  -9 -18    4.43    2.85
   9   7 -18    4.23    2.69
  -7   9 -17    4.31    1.79
   7  -9 -17    4.31    1.45
   9   7 -17    3.29    2.63
   7  -9 -17    2.69    2.72
  -7   9 -16   65.19    5.07
   7  -9 -16   68.83    4.37
  -7   9 -16   66.57    5.34
   7  -9 -16   59.29    5.09
  -7   9 -15   55.38    4.51
   7  -9 -15   59.10    3.79
   7  -9 -15   39.35    4.37
  -7   9 -15   60.27    4.74
   9   7 -15   43.83    4.48
  -7   9 -14    2.18    1.72
   7  -9 -14    2.85    1.21
  -7   9 -14   -0.38    2.47
   9   7 -14    1.14    2.41
   7  -9 -14    1.30    2.19
  -7   9 -13   16.80    2.48
   7  -9 -13   17.45    1.78
   9   7 -13   15.53    2.75
  -7   9 -13   18.74    2.91
   7  -9 -13   16.08    2.53
   7  -9 -12   43.52    3.11
  -7   9 -12   40.73    3.85
  -9  -7 -11   41.40    3.27
   9   7 -11   51.12    3.74
  -9  -7 -10   89.55    6.05
   9   7 -10   93.73    6.30
  -9  -7  -9  248.02   15.72
  -7   9  -9  241.70   16.02
   9   7  -9  272.77   15.92
   7  -9  -9  253.99   15.82
  -7   9  -8  192.58   12.68
  -9  -7  -8  198.82   12.42
   9   7  -8  206.64   12.53
   7  -9  -8  195.46   12.44
  -9  -7  -7    6.38    1.22
  -7   9  -7    4.71    1.50
   9   7  -7    9.87    1.54
   7  -9  -7   10.79    1.31
   7  -9  -7   12.24    1.40
  -7   9  -6   45.84    3.56
  -9  -7  -6   47.34    3.31
   7  -9  -6   47.02    3.23
   7  -9  -6   42.49    3.20
   9   7  -6   41.55    3.34
  -7   9  -5  117.43    8.08
  -9  -7  -5  120.54    7.94
   7  -9  -5  129.39    7.87
   7  -9  -5  126.48    7.85
  -7   9  -4   33.04    2.79
  -9   7   4   33.64    2.36
  -9  -7  -4   36.89    2.71
   7  -9  -4   34.59    2.55
   7  -9  -4   35.74    2.55
  -9  -7  -3  378.99   23.12
  -9   7   3  376.87   22.93
  -7   9  -3  382.92   23.18
  -9   7   2  618.64   37.83
  -7   9  -2  626.04   37.99
  -9  -7  -2  643.52   37.99
  -7   9  -1  298.44   17.78
  -9   7   1  280.54   17.68
   7   9   1  294.08   17.61
   9   7  -1  282.06   17.70
  -9  -7  -1  284.60   17.79
  -7  -9   1  294.47   17.81
   9  -7   1  296.69   17.75
  -7   9   0 1185.51   72.51
  -9   7   0 1207.87   72.52
   7  -9   0 1174.63   72.40
  -7  -9   0 1279.92   72.60
   9  -7   0 1206.08   72.52
   9   7   0 1234.64   72.50
   7   9   0 1192.55   72.39
  -9   7  -1  320.48   19.46
  -7   9   1  313.19   19.34
   7  -9   1  312.69   19.30
   9  -7  -1  330.65   19.42
   9   7   1  311.10   19.39
  -7  -9  -1  325.32   19.45
  -7   9   2  623.84   38.11
  -9   7  -2  626.31   38.32
  -7  -9  -2  647.43   38.27
  -9  -7   2  640.29   38.31
  -7   9   3  404.96   25.19
  -9   7  -3  419.65   25.51
  -9  -7   3  432.53   25.50
  -7  -9  -3  431.61   25.41
  -9   7  -4   31.10    2.55
   7   9  -4   28.28    2.25
  -9  -7   4   28.34    2.48
   7   9  -4   28.66    2.22
  -7  -9  -4   31.27    2.34
  -9   7  -5  112.62    7.46
   7   9  -5  112.82    7.19
  -9  -7   5  109.62    7.37
  -7  -9  -5  116.82    7.23
   7   9  -5  113.63    7.20
  -9   7  -6   23.63    2.44
  -7  -9  -6   27.73    2.10
   9  -7  -6   24.76    2.25
   7   9  -6   24.16    2.12
   7   9  -6   25.06    2.10
   9  -7  -7   14.45    1.67
   7   9  -7   14.67    1.61
   7   9  -7   14.03    1.45
  -7  -9  -7    9.59    1.24
  -9   7  -8  186.37   12.21
   9  -7  -8  196.86   12.09
  -7  -9  -8  185.47   11.83
   7   9  -8  196.75   12.01
   7   9  -9  221.11   13.54
  -7  -9  -9  206.25   13.29
   9  -7  -9  226.81   13.63
   9  -7 -10   85.56    5.98
  -9   7 -11   41.75    3.68
   9  -7 -11   45.59    3.66
   9  -7 -12   39.49    2.78
  -9   7 -12   31.62    3.36
   9  -7 -13   22.71    2.03
  -9   7 -13   24.92    2.67
  -7  -9 -13   22.13    3.05
   9  -7 -13   21.16    3.10
   7   9 -13   18.94    2.72
  -9   7 -14    1.22    1.62
   9  -7 -14    1.11    1.21
   9  -7 -14   -0.29    2.49
  -7  -9 -14    1.05    2.50
   7   9 -14    2.63    2.20
  -9   7 -15   54.12    4.42
   9  -7 -15   55.95    3.72
   7   9 -15   45.79    4.31
   9  -7 -15   45.23    4.49
  -7  -9 -15   53.08    4.62
  -9   7 -16   53.89    4.55
   9  -7 -16   56.92    3.85
   7   9 -16   49.37    4.50
   9  -7 -16   51.30    4.70
   9  -7 -17    3.37    1.37
  -9   7 -17    4.60    1.72
   7   9 -17    3.29    2.64
   9  -7 -17    5.34    2.68
   9  -7 -18    5.10    1.33
   9  -7 -18    4.43    2.73
   7   9 -18    3.41    2.71
   7   9 -19    3.38    2.74
   9  -7 -19    3.95    2.84
   9  -7 -20    0.82    2.73
   7   9 -20    0.42    2.59
   9  -7 -21    4.75    2.49
   7   9 -21    0.81    2.29
   7   9 -22    3.11    2.07
   9  -7 -22    1.99    2.24
  -9   7 -22    2.74    0.90
   9  -7 -23   -0.28    1.96
   7   9 -23    1.17    1.79
  -9   7 -23    2.34    0.76
  -7  -9 -23    3.10    0.70
   9  -7 -24    0.58    1.46
   7   9 -24    0.14    1.32
  -7  -9 -24    0.49    0.42
  -9   7 -24    0.86    0.56
   9   8 -24    1.14    1.30
   8  -9 -24    1.41    1.11
  -9  -8 -24    3.18    0.52
  -8   9 -24    3.55    0.49
   9   8 -23    0.50    1.82
   8  -9 -23    0.71    1.60
  -8   9 -23    0.57    0.63
  -9  -8 -23    0.62    0.67
   9   8 -22    1.16    2.17
   8  -9 -22    1.60    2.12
  -8   9 -22    1.26    0.79
  -9  -8 -22    1.56    0.83
   8  -9 -21    6.58    2.49
   9   8 -21    4.03    2.43
  -9  -8 -21    2.62    0.93
   8  -9 -20   15.69    2.87
   9   8 -20   13.20    2.95
   8  -9 -19   14.67    3.03
   9   8 -19   19.18    3.16
   8  -9 -18    2.15    1.30
   9   8 -18    3.58    2.64
   8  -9 -18    1.53    2.75
  -8   9 -17   49.82    4.01
   8  -9 -17   48.90    3.31
   9   8 -17   32.37    4.04
   8  -9 -17   36.64    3.99
  -8   9 -16    1.88    1.78
   8  -9 -16    4.37    1.41
   9   8 -16    3.73    2.63
   8  -9 -16    4.04    2.49
  -8   9 -15   43.96    3.96
   8  -9 -15   48.94    3.27
   8  -9 -15   35.33    4.00
   9   8 -15   37.71    3.96
  -8   9 -14   23.57    2.91
   8  -9 -14   24.61    2.23
   8  -9 -14   27.76    3.12
   9   8 -14   24.54    3.11
  -8   9 -13  103.51    6.92
   8  -9 -13   95.52    6.09
   8  -9 -13   86.82    6.59
   9   8 -13   88.19    6.69
   8  -9 -12  108.20    6.87
  -8   9 -12  105.13    7.53
  -9  -8 -11   78.60    5.45
   9   8 -11   87.06    5.80
  -9  -8 -10   29.62    2.39
   9   8 -10   28.35    2.67
   8  -9 -10   29.66    2.68
  -8   9  -9   28.61    2.83
  -9  -8  -9   25.33    2.37
   8  -9  -9   32.65    2.70
   9   8  -9   34.85    2.73
  -8   9  -8    2.23    1.52
   9   8  -8    4.24    1.35
   8  -9  -8    3.11    1.22
  -9  -8  -8    3.26    1.02
  -9  -8  -7  109.47    7.74
  -8   9  -7  103.33    7.99
   8  -9  -7  138.99    7.89
   9   8  -7  132.78    7.88
  -9  -8  -6  256.30   14.80
  -8   9  -6  249.95   15.03
   8  -9  -6  240.13   14.75
   8  -9  -6  228.67   14.75
   9   8  -6  224.23   14.75
  -9  -8  -5  219.92   12.87
  -8   9  -5  208.14   13.01
   9   8  -5  199.62   12.79
   8  -9  -5  203.95   12.76
   9   8  -5  199.69   12.78
   8  -9  -5  207.97   12.78
  -8   9  -4  193.40   11.98
  -9   8   4  183.54   11.57
  -9  -8  -4  201.44   11.88
  -8   9  -3   98.07    6.34
  -9   8   3   94.26    6.02
  -9  -8  -3   97.26    6.25
  -8  -9   3   93.69    6.33
  -8   9  -2   39.59    3.01
  -9   8   2   38.74    2.78
   8   9   2   39.69    2.81
  -9  -8  -2   41.55    3.03
  -9   8   1  148.18    9.20
  -8   9  -1  148.88    9.30
  -9  -8  -1  148.60    9.34
   8   9   1  145.29    9.15
   9   8  -1  150.61    9.23
   9  -8   1  144.08    9.23
  -8   9   0  714.70   41.58
  -9   8   0  697.33   41.59
   9  -8   0  674.35   41.55
   9   8   0  666.46   41.52
  -8  -9   0  684.29   41.65
   8  -9   0  696.96   41.50
   8   9   0  689.51   41.48
  -9   8  -1  147.70    9.36
  -8   9   1  153.08    9.25
   9   8   1  144.01    9.26
  -8  -9  -1  151.17    9.38
   9  -8  -1  147.80    9.30
   8  -9   1  147.14    9.23
  -9   8  -2   36.00    2.83
  -8   9   2   35.58    2.57
  -8  -9  -2   39.02    2.85
  -9  -8   2   37.29    2.90
  -8   9   3   79.20    5.10
  -9   8  -3   78.49    5.45
  -8  -9  -3   83.74    5.38
  -9  -8   3   83.73    5.47
  -9   8  -4  201.10   13.04
   8   9  -4  221.53   12.87
  -8  -9  -4  203.43   12.90
  -9  -8   4  201.12   13.02
  -9   8  -5  254.79   14.68
   8   9  -5  221.47   14.36
   9  -8  -5  233.11   14.44
   8   9  -5  224.54   14.38
   9  -8  -5  235.24   14.46
  -8  -9  -5  242.51   14.44
  -9   8  -6  228.82   13.68
   8   9  -6  205.40   13.36
   8   9  -6  202.78   13.34
  -8  -9  -6  227.49   13.40
   9  -8  -6  221.77   13.44
  -9   8  -7  109.61    8.01
  -8  -9  -7  114.22    7.72
   8   9  -7  133.16    7.86
   9  -8  -7  129.09    7.92
  -9   8  -8    1.33    1.57
   8   9  -8    1.33    1.18
  -8  -9  -8    1.19    0.87
   9  -8  -8    1.39    1.30
  -8  -9  -9   32.10    2.62
  -9   8  -9   30.28    3.13
   8   9  -9   37.33    2.90
   9  -8 -10   21.87    2.37
  -8  -9 -10   22.29    1.92
   8   9 -10   24.14    2.30
  -9   8 -11   94.05    6.68
   9  -8 -11   92.79    6.50
  -9   8 -12   83.97    6.72
   9  -8 -12   98.87    6.12
   9  -8 -13  104.01    6.41
  -9   8 -13   99.48    7.12
   9  -8 -13   94.80    7.03
   8   9 -13   92.55    6.85
  -9   8 -14   23.20    2.88
   9  -8 -14   22.72    2.19
   8   9 -14   28.69    3.02
   9  -8 -14   27.53    3.17
  -9   8 -15   45.13    3.92
   9  -8 -15   45.29    3.15
   9  -8 -15   38.61    4.00
   8   9 -15   33.53    3.81
  -9   8 -16    1.85    1.62
   9  -8 -16    0.04    1.32
   8   9 -16    2.70    2.52
   9  -8 -16    2.20    2.43
  -9   8 -17   38.98    3.52
   9  -8 -17   39.90    2.84
   8   9 -17   24.98    3.70
   9  -8 -17   27.33    3.66
   9  -8 -18    2.25    1.40
   9  -8 -18    4.41    2.77
   8   9 -18    1.90    2.78
   9  -8 -19   15.18    3.08
   8   9 -19   12.99    3.09
   9  -8 -20   15.09    3.07
   8   9 -20   16.86    3.07
   8   9 -21    2.10    2.45
   9  -8 -21    2.89    2.48
  -8  -9 -22    1.08    0.75
  -9   8 -22    1.33    0.81
   8   9 -22    0.35    2.06
   9  -8 -22    2.38    2.18
  -9   8 -23    0.15    0.67
  -8  -9 -23    0.63    0.62
   9  -8 -23    0.98    1.76
   8   9 -23    0.95    1.72
  -9   8 -24    4.17    0.56
  -8  -9 -24    3.54    0.49
   9  -8 -24    0.94    1.24
   8   9 -24    0.84    1.22
   8  -9  24    2.37    0.71
  -9  -9   0 3197.46  187.90
   9   9   0 3142.11  187.74
   9  -9   0 3067.89  187.75
  -9   9   0 3152.70  187.82
   9   9   1  332.62   20.55
  -9  -9  -1  340.60   20.71
   9  -9   1  351.84   20.59
  -9   9   1  325.41   20.55
  -9   9  -1  339.91   20.68
  -9  -9  -2   28.94    2.39
   9  -9   2   28.82    2.26
   9   9   2   26.68    2.18
  -9   9   2   24.55    2.04
  -9   9  -2   29.70    2.44
  -9  -9  -3 1215.14   70.96
  -9  -9   3 1176.54   71.02
  -9   9  -3 1221.60   71.03
  -9   9   3 1140.42   70.72
  -9  -9  -4  408.52   24.48
  -9   9  -4  390.92   24.59
   9   9  -5  115.62    7.26
   9  -9  -5  116.26    7.26
   9   9  -5  109.68    7.24
  -9  -9  -5  108.70    7.28
   9  -9  -5  116.98    7.29
  -9   9  -5  108.46    7.47
  -9  -9  -6  248.30   15.70
   9   9  -6  259.92   15.71
   9  -9  -6  255.78   15.72
  -9   9  -6  250.93   15.94
   9  -9  -7    9.34    1.44
   9   9  -7    9.90    1.45
  -9  -9  -7    8.31    1.25
  -9   9  -7    5.70    1.59
  -9  -9  -8    3.12    0.96
   9  -9  -8    2.29    1.27
   9   9  -8    2.43    1.19
  -9   9  -8    4.27    1.59
   9   9  -9    0.47    1.18
   9  -9  -9    0.43    1.33
  -9  -9  -9    0.82    0.95
  -9   9  -9   -1.25    1.68
  -9  -9 -10    6.59    1.12
   9   9 -10    4.99    1.53
   9  -9 -10    5.63    1.47
   9  -9 -11   35.64    2.69
  -9   9 -12    4.00    1.78
   9  -9 -12    2.50    1.23
   9  -9 -12    0.61    2.19
   9   9 -12    1.79    2.28
   9  -9 -12    1.15    1.31
   9  -9 -13   22.14    2.05
  -9   9 -13   21.08    2.68
   9   9 -13   20.29    2.82
   9  -9 -13   19.32    3.00
   9  -9 -14    3.19    1.29
  -9   9 -14    3.46    1.90
   9   9 -14    4.23    2.43
   9  -9 -14    8.43    2.46
   9  -9 -15   12.04    1.64
  -9   9 -15   11.63    2.21
   9   9 -15    8.28    2.54
   9  -9 -15   12.62    2.65
  -9   9 -16    8.83    2.10
   9  -9 -16    7.60    1.48
   9   9 -16    8.19    2.50
   9  -9 -16    7.07    2.62
   9   9 -17   17.88    3.20
   9  -9 -17   17.83    3.07
   9  -9 -18   -0.42    1.34
   9  -9 -18    1.34    2.72
   9   9 -18   -0.28    2.46
   9  -9 -19    1.82    1.31
   9  -9 -19    2.10    2.73
   9   9 -19    0.07    2.70
   9  -9 -20    5.67    2.60
   9   9 -20   -0.97    2.40
  -9   9 -21    4.53    0.95
  -9  -9 -21    4.61    0.93
   9  -9 -21    2.98    2.37
   9   9 -21    5.60    2.36
  -9   9 -22    0.44    0.76
  -9  -9 -22    0.23    0.72
   9   9 -22    1.97    2.08
   9  -9 -22   -0.49    1.93
  -9  -9 -23    1.49    0.61
  -9   9 -23    0.71    0.58
   9   9 -23   -1.14    1.56
   9  -9 -23   -0.22    1.53
  -9   9 -24    0.66    0.36
  -9  -9 -24    0.64    0.36
   9   9 -24   -0.39    1.07
   9  -9  24    0.72    0.59
 -10   0   0   20.97    1.80
  10   0   0   22.57    2.01
 -10   0  -1   37.97    2.79
 -10   0   1   37.16    2.73
  10   0  -1   38.91    2.85
 -10   0  -2    8.58    1.31
 -10   0   2    8.72    1.16
  10   0  -2   10.11    1.35
 -10   0   3   65.69    4.42
 -10   0  -3   69.22    4.56
 -10   0   4    2.78    0.92
 -10   0   5  109.87    6.97
 -10   0  -6  323.66   19.28
 -10   0   6  305.92   19.08
 -10   0  -7    2.24    1.27
 -10   0   7    2.65    0.98
  10   0  -7    2.71    1.51
 -10   0  -8   54.16    4.02
  10   0  -8   56.66    4.14
 -10   0  -9  363.67   23.74
  10   0  -9  413.42   23.85
 -10   0 -10    1.55    1.25
  10   0 -10    1.14    1.49
 -10   0 -11  158.18   10.97
  10   0 -11  189.16   11.22
 -10   0 -12   -0.07    1.28
  10   0 -12    1.36    1.62
   0 -10 -13    0.93    1.12
 -10   0 -13    1.01    1.37
 -10   0 -13    2.84    2.58
  10   0 -13    0.17    2.92
  10   0 -13   -0.17    1.73
   0 -10 -14    0.14    1.23
 -10   0 -14    0.81    1.26
   0  10 -14    5.63    2.27
  10   0 -14    7.62    2.85
   0 -10 -14    4.15    2.30
   0 -10 -15   11.93    1.69
 -10   0 -15   14.73    2.00
  10   0 -15   21.26    3.31
   0  10 -15   24.02    2.85
   0 -10 -15   19.09    3.00
  10   0 -16    0.88    1.02
   0 -10 -16   -2.70    2.48
   0  10 -16   -2.04    2.64
  10   0 -16    1.22    2.57
   0  10 -17   16.43    2.15
  10   0 -17    8.09    2.92
   0 -10 -17    6.60    2.93
   0  10 -17    9.33    2.75
  10   0 -18    0.08    2.77
   0  10 -18   -1.72    2.66
   0 -10 -18   -2.32    2.89
  10   0 -19    2.44    2.82
   0  10 -19    2.43    2.89
   0 -10 -19    2.34    2.73
   0  10 -20   -1.71    2.80
   0 -10 -20    0.07    2.69
  10   0 -20    1.85    2.76
   0 -10 -21   11.37    2.66
  10   0 -21    8.94    3.04
   0  10 -21    5.90    2.59
   0  10 -22   -2.40    2.20
  10   0 -22    0.07    2.43
  10   0 -23    4.52    2.42
 -10   0 -23    3.91    0.95
  10   0 -24    1.41    1.93
 -10   0 -24    6.03    0.88
  10   0 -25    3.01    1.47
 -10   0 -25    4.41    0.64
  10   1 -25    1.30    1.42
  10   1 -24    1.72    1.95
 -10  -1 -24    1.44    0.72
  10   1 -23    5.22    2.46
 -10  -1 -23    8.13    1.10
   1 -10 -22    5.62    2.19
  10   1 -22    0.73    2.42
   1 -10 -21   -0.13    2.42
  -1  10 -21   -1.60    2.41
  10   1 -21   -1.40    2.69
  -1  10 -20    6.00    2.83
  10   1 -20    4.30    3.02
   1 -10 -20    3.72    2.68
  -1  10 -19    0.69    2.79
   1 -10 -19    1.79    2.66
  10   1 -19   -0.86    2.85
  10   1 -18    6.50    2.87
   1 -10 -18    4.95    2.73
  -1  10 -18    3.53    2.79
  -1  10 -17   11.62    2.10
  10   1 -17    7.65    2.85
  -1  10 -17    7.74    2.83
   1 -10 -17    7.16    2.97
  -1  10 -16   24.14    2.64
  -1  10 -16   17.05    3.04
   1 -10 -16   15.22    3.10
  10   1 -16   12.06    3.04
   1 -10 -15    5.79    1.42
 -10  -1 -15    6.24    1.49
  -1  10 -15    5.80    2.50
  10   1 -15    6.51    2.85
   1 -10 -15    4.29    2.48
 -10  -1 -14   64.78    4.52
   1 -10 -14   60.40    4.09
  10   1 -14   53.34    5.09
   1 -10 -14   52.70    4.69
  -1  10 -14   61.20    4.81
 -10  -1 -13    0.82    1.28
   1 -10 -13   -0.03    1.15
  10   1 -13    2.55    2.78
  10   1 -13    0.61    1.66
 -10  -1 -12  215.20   14.40
  10   1 -12  245.37   14.64
 -10  -1 -11   85.42    6.31
  10   1 -11  104.06    6.61
 -10  -1 -10   77.83    5.57
  10   1 -10   84.42    5.76
 -10  -1  -9   25.94    2.47
  10   1  -9   31.17    2.75
 -10  -1  -8   53.83    4.11
  10   1  -8   61.16    4.24
 -10  -1  -7   28.85    2.44
  10   1  -7   25.72    2.55
 -10   1   7   28.27    2.14
 -10  -1  -6   33.91    2.67
 -10   1   6   31.11    2.37
 -10   1   5   30.92    2.33
 -10   1   4  289.12   17.64
 -10  -1  -3  207.79   12.70
 -10   1   3  201.85   12.57
 -10   1   2    6.33    1.05
 -10  -1  -2    7.05    1.15
  10   1  -2    6.42    1.32
 -10  -1  -1  138.95    8.66
 -10   1   1  138.35    8.61
  10   1  -1  134.99    8.66
 -10  -1   0   30.76    2.54
 -10   1   0   34.82    2.55
  10   1   0   37.24    2.67
  10  -1   0   36.08    2.69
 -10  -1   1  130.96    8.13
 -10   1  -1  133.63    8.15
  10  -1  -1  122.09    8.15
 -10   1  -2   13.04    1.46
 -10  -1   2   14.69    1.45
  10  -1  -2   13.74    1.56
 -10  -1   3  243.40   14.73
 -10   1  -3  235.35   14.79
 -10   1  -4  263.37   16.17
 -10  -1   4  261.35   16.07
 -10  -1   5   49.21    3.40
 -10  -1   6   54.03    3.73
 -10   1  -7   22.55    2.08
  10  -1  -7   16.06    2.11
 -10  -1   7   19.72    1.79
 -10   1  -8   34.96    3.05
  10  -1  -8   42.34    3.22
 -10   1  -9   14.68    1.88
  10  -1  -9   16.35    2.06
 -10   1 -10   72.48    5.15
 -10   1 -11   83.26    5.84
 -10   1 -12  203.96   13.06
  -1 -10 -13    0.69    1.12
 -10   1 -13    1.20    1.36
 -10   1 -13   -0.39    2.68
  10  -1 -14   55.44    3.71
 -10   1 -14   57.87    4.33
  -1 -10 -14   56.98    3.83
  -1 -10 -14   47.58    4.38
   1  10 -14   51.19    4.51
  10  -1 -15    3.27    1.07
 -10   1 -15    4.49    1.52
   1  10 -15    4.41    2.42
  -1 -10 -15    2.50    2.50
 -10   1 -16   19.40    2.28
  10  -1 -16   20.97    1.83
   1  10 -16   21.75    3.25
  -1 -10 -16   17.49    3.17
  -1 -10 -17    7.02    2.74
   1  10 -17   10.93    2.89
  -1 -10 -18    4.09    2.83
   1  10 -18    7.62    2.93
  -1 -10 -19    1.95    2.68
   1  10 -19   -0.98    2.64
  -1 -10 -20    3.15    2.61
   1  10 -20    2.84    2.81
  -1 -10 -21   -0.72    2.49
   1  10 -21    3.26    2.45
   1  10 -22    5.99    2.33
 -10   1 -23    6.27    1.03
 -10   1 -24    0.41    0.70
 -10   1 -25    0.68    0.53
  10   2 -25    0.91    1.33
  10   2 -24   -0.44    1.88
  10   2 -23    5.19    2.23
  10   2 -22    4.32    2.62
   2 -10 -22    1.82    2.11
   2 -10 -21    0.85    2.52
  10   2 -21    5.87    2.78
  -2  10 -21    0.45    2.53
  10   2 -20   34.43    4.20
   2 -10 -20   43.82    4.03
  -2  10 -20   42.93    4.09
  -2  10 -19    3.28    2.88
  10   2 -19    3.83    2.89
   2 -10 -19    2.01    2.66
  10   2 -18    7.63    2.77
  -2  10 -18    8.65    3.01
   2 -10 -18    9.16    2.97
  -2  10 -17   39.09    3.35
  10   2 -17   24.39    3.54
   2 -10 -17   29.67    3.70
  -2  10 -17   28.33    3.68
  -2  10 -16   36.31    3.51
   2 -10 -16   41.55    3.95
  -2  10 -16   37.10    4.02
  10   2 -16   34.12    3.97
  10   2 -15   11.16    3.02
  -2  10 -15    9.57    2.57
   2 -10 -15    6.34    2.38
 -10  -2 -14    7.37    1.53
  10   2 -14    3.08    2.89
   2 -10 -14    4.14    2.28
  -2  10 -14    5.41    2.32
   2 -10 -13   47.30    3.35
 -10  -2 -13   41.92    3.63
  10   2 -13   52.42    4.62
  10   2 -13   51.10    4.08
 -10  -2 -12   99.20    6.99
  10   2 -12  111.18    7.29
 -10  -2 -11    5.48    1.39
  10   2 -11    3.09    1.61
 -10  -2 -10   33.32    2.85
  10   2 -10   34.99    3.04
 -10  -2  -9  181.81   11.09
  10   2  -9  179.54   11.16
   2  10   9  164.28   10.92
 -10  -2  -8  153.04   10.30
  10   2  -8  171.41   10.41
   2  10   8  162.88   10.18
 -10  -2  -7  122.64    7.74
  10   2  -7  127.78    7.78
 -10   2   7  108.77    7.44
   2  10   7  123.08    7.53
 -10  -2  -6  157.80    9.66
   2  10   6  157.11    9.43
 -10   2   6  143.48    9.41
 -10  -2  -5  206.48   12.63
 -10   2   5  198.07   12.42
   2  10   5  203.32   12.35
 -10   2   4  314.00   19.49
   2  10   4  323.94   19.34
 -10   2   3    3.89    0.88
   2  10   3    4.26    0.51
 -10   2   2  157.56    9.85
 -10  -2  -2  157.13    9.94
  10   2  -2  162.07    9.94
 -10   2   1  402.02   24.50
 -10  -2  -1  401.42   24.53
  10   2  -1  407.80   24.55
 -10   2   0   81.41    5.20
 -10  -2   0   81.22    5.23
  10   2   0   76.10    5.26
 -10  -2   1  528.19   31.98
 -10   2  -1  528.42   31.99
 -10  -2   2  132.70    7.48
 -10   2  -2  144.53    7.55
 -10   2  -3    3.10    1.19
 -10  -2   3    4.61    1.10
   2 -10   3    6.58    0.64
 -10   2  -4  395.49   23.16
   2 -10   4  372.15   22.83
 -10  -2   4  379.05   23.06
 -10   2  -5  206.70   12.69
   2 -10   5  198.29   12.38
 -10  -2   5  206.72   12.55
   2 -10   6  144.10    8.98
 -10  -2   6  144.76    9.10
 -10  -2   7  136.58    9.23
   2 -10   7  155.29    9.19
 -10   2  -8  171.16   11.12
   2 -10   8  176.87   10.93
 -10   2  -9  156.60   10.41
   2 -10   9  165.88   10.25
 -10   2 -10   51.32    4.00
   2 -10  10   52.37    3.79
 -10   2 -11    6.07    1.55
 -10   2 -12   98.36    6.81
 -10   2 -13   49.29    3.96
  -2 -10 -13   47.55    3.43
  10  -2 -13   53.73    4.73
 -10   2 -14    6.44    1.67
  10  -2 -14    9.20    1.25
  -2 -10 -14    8.66    1.44
   2  10 -14    7.21    2.47
  -2 -10 -14    6.95    2.41
 -10   2 -15    3.76    1.60
  10  -2 -15    4.89    1.20
  -2 -10 -15    8.26    2.59
   2  10 -15    9.04    2.60
 -10   2 -16   40.41    3.49
  10  -2 -16   39.05    2.94
   2  10 -16   43.21    4.12
  -2 -10 -16   39.65    4.05
  10  -2 -17   25.77    2.14
  -2 -10 -17   25.30    3.52
   2  10 -17   24.97    3.38
   2  10 -18    5.72    2.90
  -2 -10 -18    5.14    2.69
  -2 -10 -19    5.07    2.74
   2  10 -19    3.38    2.82
   2  10 -20   40.29    4.18
  -2 -10 -20   45.25    4.19
   2  10 -21    1.77    2.46
   2  10 -22   -0.16    2.19
   2  10 -23    2.74    1.93
 -10   2 -23    9.79    1.12
 -10   2 -24    2.47    0.74
  10  -2 -25    1.07    1.32
 -10   2 -25    1.21    0.52
  10   3 -25   -0.15    1.27
 -10  -3 -25    1.74    0.53
  10   3 -24    1.67    1.86
  -3  10 -24    2.67    0.52
 -10  -3 -24    3.88    0.76
   3 -10 -23    3.17    1.77
  10   3 -23    2.39    2.08
 -10  -3 -23    6.09    0.97
   3 -10 -22    0.76    2.04
  10   3 -22    3.34    2.57
   3 -10 -21    4.70    2.40
  10   3 -21    4.98    2.64
  -3  10 -20    2.55    2.64
   3 -10 -20    4.46    2.62
  10   3 -20    5.88    3.02
  -3  10 -19   11.71    3.05
  10   3 -19    8.49    2.84
   3 -10 -19   11.24    2.92
  -3  10 -18   12.85    3.01
   3 -10 -18   10.70    2.89
  10   3 -18    9.02    2.96
   3 -10 -17    5.81    1.46
  -3  10 -17    5.93    1.86
  -3  10 -17    3.40    2.81
  10   3 -17    5.26    2.79
   3 -10 -17    7.41    2.72
  -3  10 -16    3.39    1.78
   3 -10 -16    2.20    2.55
  10   3 -16    0.16    2.43
  -3  10 -16    1.24    2.77
  -3  10 -15    1.94    1.68
  10   3 -15    2.97    2.68
  -3  10 -15    3.54    2.59
   3 -10 -15    4.41    2.40
 -10  -3 -14   27.14    2.40
  10   3 -14   19.46    3.42
  -3  10 -14   27.22    3.16
   3 -10 -14   19.11    2.87
 -10  -3 -13   11.51    1.66
  10   3 -13   15.45    2.15
 -10  -3 -12   14.83    1.87
  10   3 -12   18.86    2.36
 -10  -3 -11  115.31    8.40
  10   3 -11  151.44    8.76
 -10  -3 -10   56.98    4.19
  10   3 -10   58.47    4.38
 -10  -3  -9  160.54   10.66
  10   3  -9  176.95   10.81
   3  10   9  167.57   10.60
 -10  -3  -8   58.71    4.51
   3  10   8   65.26    4.40
  10   3  -8   71.51    4.69
 -10  -3  -7  100.34    6.74
   3  10   7  107.66    6.60
  10   3  -7  109.11    6.86
 -10   3   7   97.87    6.46
 -10  -3  -6  359.63   21.80
   3  10   6  369.15   21.62
 -10   3   6  342.36   21.55
 -10  -3  -5  450.09   26.66
 -10   3   5  438.28   26.44
   3  10   5  429.34   26.40
 -10  -3  -4  141.89    9.50
 -10   3   4  144.46    9.33
   3  10   4  159.37    9.24
 -10   3   3  271.27   17.38
   3  10   3  292.31   17.22
 -10   3   2   26.26    2.06
  10   3  -2   31.27    2.30
   3  10   2   27.37    1.71
   3  10   2   25.15    1.69
 -10  -3  -1 1110.76   67.67
 -10   3   1 1137.85   67.60
  10   3  -1 1123.08   67.64
 -10   3   0   53.92    3.87
 -10  -3   0   62.27    3.97
  10  -3   0   57.98    3.99
  10   3   0   56.73    3.96
 -10  -3   1 1171.52   62.11
 -10   3  -1 1199.09   62.12
  10  -3  -1 1142.03   62.11
   3 -10   1  988.21   61.69
 -10   3  -2   49.53    3.31
 -10  -3   2   48.12    3.29
  10  -3  -2   47.36    3.32
   3 -10   2   44.33    2.87
 -10   3  -3  296.48   19.07
   3 -10   3  319.13   18.77
 -10  -3   3  304.25   19.03
 -10   3  -4  165.65   10.78
   3 -10   4  178.90   10.49
 -10  -3   4  162.63   10.69
 -10   3  -5  508.37   30.08
   3 -10   5  500.15   29.79
 -10  -3   5  472.01   29.95
   3 -10   6  296.49   17.66
 -10  -3   6  279.97   17.77
  10  -3  -7  114.78    7.31
   3 -10   7  107.94    7.03
  10  -3  -8   58.43    4.02
   3 -10   8   55.42    3.72
 -10   3  -9  144.68    9.99
  10  -3  -9  165.47   10.04
   3 -10   9  154.36    9.80
 -10   3 -10   40.13    3.36
   3 -10  10   38.73    3.08
  10  -3 -10   43.17    3.46
 -10   3 -11  106.22    7.97
  10  -3 -11  136.51    8.18
 -10   3 -12   13.64    2.04
  10  -3 -12   15.64    2.19
 -10   3 -13   11.75    1.99
  10  -3 -13   10.38    1.38
  10  -3 -14   18.48    1.66
 -10   3 -14   16.80    2.23
   3  10 -14   12.03    2.51
  -3 -10 -14   16.28    2.69
  10  -3 -14   10.30    3.29
 -10   3 -15    2.24    1.57
  10  -3 -15    2.50    1.17
   3  10 -15    1.65    2.30
  10  -3 -15   -0.33    2.82
  -3 -10 -15    1.41    2.37
 -10   3 -16    6.20    1.64
  10  -3 -16    3.70    1.19
   3  10 -16    1.54    2.63
  10  -3 -16   -0.08    2.78
  -3 -10 -16    3.05    2.61
  10  -3 -17    5.47    1.31
 -10   3 -17    4.75    1.62
  -3 -10 -17    2.88    2.60
   3  10 -17    7.01    2.72
  10  -3 -17    7.49    2.85
  -3 -10 -18    8.51    2.91
  10  -3 -18    7.77    2.92
   3  10 -18    8.82    2.87
  -3 -10 -19    8.15    2.77
  10  -3 -19    7.79    2.89
   3  10 -19   10.74    2.92
  -3 -10 -20    1.45    2.61
  10  -3 -20    2.15    2.70
   3  10 -20    2.23    2.68
   3  10 -21    1.50    2.44
  10  -3 -21    2.99    2.84
   3  10 -22   -0.80    2.11
  10  -3 -22    2.68    2.41
   3  10 -23    0.13    1.78
  10  -3 -23    3.15    2.28
 -10   3 -23    6.73    0.96
  10  -3 -24    1.47    1.85
 -10   3 -24    3.15    0.73
  -3 -10 -24    2.21    0.48
  10  -3 -25    0.81    1.31
 -10   3 -25    1.37    0.51
  10   4 -25    0.58    1.19
 -10  -4 -25    0.54    0.45
 -10  -4 -24    7.26    0.84
  -4  10 -24    5.62    0.63
   4 -10 -23    0.90    1.65
  10   4 -23    0.10    2.15
 -10  -4 -23    6.40    0.95
   4 -10 -22    6.13    2.25
  10   4 -22    4.55    2.46
 -10  -4 -22   12.12    1.25
  10   4 -21    1.89    2.57
   4 -10 -21    4.57    2.41
  10   4 -20   18.11    3.23
   4 -10 -20   20.20    3.14
   4 -10 -19   16.26    3.04
  -4  10 -19   14.37    3.05
  10   4 -19    9.95    3.05
  -4  10 -18    4.01    2.83
   4 -10 -18    7.16    2.81
  10   4 -18    5.00    2.84
   4 -10 -17   28.48    2.21
  -4  10 -17   25.76    2.82
  -4  10 -17   18.97    3.34
   4 -10 -17   15.81    3.23
  10   4 -17   11.12    3.09
   4 -10 -16    0.72    1.34
  -4  10 -16    0.43    1.78
   4 -10 -16    4.29    2.64
  10   4 -16    2.27    2.66
  -4  10 -16    1.63    2.70
   4 -10 -15   43.19    3.09
  -4  10 -15   46.93    3.88
  10   4 -15   34.28    4.08
  -4  10 -15   41.92    3.99
   4 -10 -15   32.92    3.81
  -4  10 -14   17.13    2.65
  -4  10 -14   27.66    3.07
  10   4 -14   20.67    3.32
   4 -10 -14   24.04    2.81
 -10  -4 -13  108.14    7.85
  10   4 -13  120.79    8.20
 -10  -4 -12    6.13    1.38
  10   4 -12    7.01    1.89
 -10  -4 -11  397.27   25.68
  10   4 -11  449.29   25.94
 -10  -4 -10   93.20    6.40
  10   4 -10   98.92    6.59
 -10  -4  -9   23.76    2.32
   4  10   9   27.49    2.27
  10   4  -9   28.62    2.63
 -10  -4  -8   48.60    3.71
   4  10   8   48.76    3.58
  10   4  -8   55.17    3.88
 -10  -4  -7   49.80    3.73
   4  10   7   52.20    3.57
  10   4  -7   55.00    3.83
 -10   4   7   49.50    3.37
 -10  -4  -6  159.56    9.40
   4  10   6  145.07    9.17
 -10   4   6  142.87    9.08
 -10  -4  -5   63.96    4.09
   4  10   5   54.91    3.77
 -10   4   5   56.89    3.77
 -10  -4  -4   22.52    2.03
 -10   4   4   22.91    1.80
   4 -10  -4   22.50    1.69
 -10   4   3  256.72   15.01
   4 -10  -3  243.11   14.87
   4 -10  -3  241.50   14.86
 -10   4   2   61.15    3.88
   4 -10  -2   54.49    3.61
  10   4  -2   59.79    4.03
   4 -10  -2   55.52    3.62
   4  10   2   61.44    3.62
 -10   4   1  724.00   41.20
 -10  -4  -1  705.52   41.27
   4  10   1  658.50   40.92
   4 -10  -1  694.24   40.93
  10   4  -1  704.82   41.24
   4 -10  -1  674.84   40.92
 -10   4   0    6.59    1.13
  10   4   0    6.96    1.26
  10  -4   0    7.98    1.35
 -10  -4   0    6.41    1.23
 -10   4  -1  673.62   39.38
 -10  -4   1  671.63   39.39
   4  10  -1  675.24   39.07
   4 -10   1  635.53   39.07
   4  10  -1  633.53   39.07
  10  -4  -1  654.63   39.38
 -10   4  -2   39.45    2.84
   4  10  -2   38.02    2.44
  -4 -10  -2   39.41    2.71
  10  -4  -2   37.27    2.87
   4  10  -2   35.91    2.43
 -10  -4   2   37.25    2.80
  -4  10   3  244.11   14.95
 -10   4  -3  256.50   15.29
 -10  -4   3  257.19   15.24
  -4 -10  -3  251.16   15.10
   4  10  -3  235.05   14.96
   4  10  -3  252.70   14.97
 -10   4  -4   25.31    2.35
 -10  -4   4   26.79    2.22
  -4 -10  -4   25.34    1.97
   4  10  -4   27.00    1.92
 -10   4  -5   76.54    5.37
   4  10  -5   83.34    5.06
  -4 -10  -5   76.87    5.01
   4 -10   5   80.25    5.03
 -10  -4   5   72.80    5.23
 -10   4  -6  147.94    9.54
 -10  -4   6  148.12    9.40
   4 -10   6  154.49    9.26
  -4 -10  -6  144.11    9.14
  -4 -10  -7   40.62    2.86
   4 -10   7   44.79    3.08
  10  -4  -7   48.23    3.40
  10  -4  -8   37.91    3.10
   4 -10   8   35.67    2.75
 -10   4  -9   19.05    2.24
   4 -10   9   20.82    1.88
  10  -4  -9   19.69    2.28
 -10   4 -10   87.27    6.18
  10  -4 -10   96.49    6.20
   4 -10  10   82.99    5.89
 -10   4 -11  386.12   25.36
  10  -4 -11  435.97   25.42
 -10   4 -12    6.79    1.75
  10  -4 -12    9.05    1.96
 -10   4 -13  131.20    9.20
  10  -4 -13  130.96    8.58
  10  -4 -13  140.23    9.29
 -10   4 -14   17.34    2.40
  10  -4 -14   17.89    1.82
   4  10 -14   22.74    2.72
  10  -4 -14   23.22    3.45
  10  -4 -15   35.48    2.60
 -10   4 -15   33.32    3.22
   4  10 -15   30.00    3.36
  10  -4 -15   24.17    3.80
  -4 -10 -15   32.35    3.59
  10  -4 -16    2.24    1.26
 -10   4 -16    0.98    1.55
  10  -4 -16    4.09    2.80
  -4 -10 -16    4.55    2.74
   4  10 -16    1.52    2.57
 -10   4 -17   22.98    2.53
  10  -4 -17   23.43    1.98
  10  -4 -17   16.16    3.21
  -4 -10 -17   13.89    3.20
   4  10 -17   17.80    3.17
  10  -4 -18    6.27    1.36
  10  -4 -18    4.57    2.79
  -4 -10 -18    5.60    2.78
   4  10 -18    2.66    2.59
  10  -4 -19   13.87    3.14
   4  10 -19   20.14    3.24
  -4 -10 -19   15.03    3.06
   4  10 -20   19.99    3.11
  10  -4 -20   20.97    3.37
   4  10 -21    4.99    2.51
  10  -4 -21    3.14    2.70
   4  10 -22    6.63    2.30
  10  -4 -22    5.17    2.56
 -10   4 -22   12.81    1.29
   4  10 -23    1.52    1.76
  10  -4 -23    2.19    2.15
 -10   4 -23    5.57    0.92
  -4 -10 -24    4.85    0.56
 -10   4 -24    6.48    0.78
  10  -4 -25   -0.06    1.19
 -10   4 -25   -0.07    0.46
  10   5 -25    0.05    1.06
 -10  -5 -25    1.09    0.40
 -10  -5 -24    4.11    0.71
  -5  10 -24    3.83    0.49
   5 -10 -23    1.19    1.74
  10   5 -23   -0.20    2.11
  -5  10 -23    7.82    0.81
 -10  -5 -23    7.31    0.97
  10   5 -22    2.59    2.41
   5 -10 -22    0.16    2.02
 -10  -5 -22    3.47    1.00
   5 -10 -21    4.90    2.39
  10   5 -21    4.97    2.62
  10   5 -20    3.29    2.75
   5 -10 -20    3.99    2.56
   5 -10 -19   17.94    2.99
  10   5 -19   11.24    3.00
   5 -10 -18    3.51    1.45
  10   5 -18    2.80    2.65
   5 -10 -18    2.34    2.68
  -5  10 -18    2.35    2.75
   5 -10 -17    7.42    1.58
  -5  10 -17    7.74    1.98
  -5  10 -17   13.11    2.97
   5 -10 -17   12.62    2.93
  10   5 -17    9.26    2.78
   5 -10 -16   -0.16    1.36
  -5  10 -16    0.87    1.63
   5 -10 -16    2.07    2.50
  -5  10 -16    2.27    2.60
  10   5 -16    3.06    2.54
  -5  10 -15   15.53    2.44
   5 -10 -15   15.01    1.80
  -5  10 -15   20.92    3.05
   5 -10 -15   18.90    2.81
  10   5 -15   16.66    3.18
   5 -10 -14   32.42    2.51
  -5  10 -14   30.63    3.17
   5 -10 -14   22.67    3.12
  -5  10 -14   32.21    3.31
  10   5 -14   27.33    3.67
  -5  10 -13  264.67   16.21
   5 -10 -13  256.31   15.49
 -10  -5 -13  216.66   15.65
  10   5 -13  243.39   16.10
  -5  10 -12   58.62    4.57
 -10  -5 -12   50.30    4.06
  10   5 -12   65.36    4.53
 -10  -5 -11  128.84    8.86
  10   5 -11  149.97    9.17
 -10  -5 -10   36.63    3.10
  10   5 -10   45.46    3.42
 -10  -5  -9   89.75    6.18
  10   5  -9   96.73    6.36
   5  10   9   92.62    6.18
 -10  -5  -8   56.68    4.27
  10   5  -8   63.87    4.42
   5  10   8   62.90    4.23
 -10  -5  -7  720.46   46.50
  10   5  -7  809.20   46.60
   5  10   7  783.30   46.46
 -10  -5  -6  269.00   15.88
 -10   5   6  252.96   15.59
   5 -10  -6  253.10   15.71
 -10  -5  -5   35.93    2.97
 -10   5   5   36.07    2.64
   5 -10  -5   41.30    2.75
   5 -10  -5   41.68    2.74
 -10  -5  -4   79.00    5.14
 -10   5   4   75.75    4.89
   5 -10  -4   71.84    4.86
   5 -10  -4   80.13    4.89
 -10  -5  -3  303.89   17.74
 -10   5   3  271.37   17.51
   5 -10  -3  282.49   17.44
   5 -10  -3  300.61   17.47
 -10   5   2   20.71    1.79
   5  10   2   20.40    1.56
   5 -10  -2   23.16    1.59
   5 -10  -2   23.24    1.61
  10   5  -2   22.69    2.01
 -10   5   1   76.83    5.06
   5  10   1   77.83    4.82
  10   5  -1   78.43    5.14
  10  -5   1   76.60    5.16
 -10  -5   0  180.97   11.02
 -10   5   0  177.73   10.95
  10   5   0  176.78   10.97
  10  -5   0  169.26   10.96
 -10   5  -1  107.08    6.65
  -5  10   1  104.39    6.48
 -10  -5   1  110.47    6.69
  10   5   1  103.38    6.63
   5 -10   1   97.25    6.32
  -5 -10  -1  106.33    6.60
  10  -5  -1  100.90    6.64
  -5  10   2   38.99    2.73
 -10   5  -2   39.20    3.02
   5  10  -2   41.92    2.68
  10  -5  -2   40.96    3.06
  -5 -10  -2   41.50    2.93
   5 -10   2   39.49    2.68
   5  10  -2   42.31    2.68
 -10  -5   2   39.94    3.02
  -5  10   3  270.48   17.43
 -10   5  -3  289.96   17.78
 -10  -5   3  271.76   17.71
   5  10  -3  301.73   17.50
  -5 -10  -3  282.28   17.62
   5  10  -3  314.31   17.51
 -10   5  -4   67.66    4.86
  -5 -10  -4   69.00    4.59
   5  10  -4   70.70    4.54
 -10  -5   4   68.89    4.78
   5  10  -4   73.71    4.55
 -10   5  -5   34.58    2.96
 -10  -5   5   34.77    2.85
   5  10  -5   38.97    2.61
  -5 -10  -5   35.64    2.59
 -10   5  -6  277.46   16.56
  -5 -10  -6  259.64   16.18
   5  10  -6  259.17   16.25
 -10  -5   6  275.63   16.44
 -10   5  -7  772.53   47.38
  -5 -10  -7  739.01   46.96
   5 -10   7  819.55   47.13
  10  -5  -7  828.74   47.31
  10  -5  -8   45.29    3.33
  -5 -10  -8   37.55    2.77
   5 -10   8   46.63    3.10
   5 -10   9   79.64    5.43
  10  -5  -9   82.70    5.66
 -10   5 -10   42.24    3.35
   5 -10  10   33.29    2.88
  10  -5 -10   39.40    3.26
 -10   5 -11  127.99    9.03
  10  -5 -11  143.39    9.07
 -10   5 -12   42.02    3.88
  10  -5 -12   52.00    4.00
 -10   5 -13  243.96   15.53
  10  -5 -13  241.83   14.86
  10  -5 -13  240.69   15.58
  10  -5 -14   45.03    3.10
 -10   5 -14   40.13    3.72
   5  10 -14   38.70    3.66
  10  -5 -14   36.40    4.30
  -5 -10 -14   46.00    4.03
 -10   5 -15   10.70    2.05
  10  -5 -15   10.50    1.58
  10  -5 -15   11.33    2.95
  -5 -10 -15   12.24    2.71
   5  10 -15   13.74    2.55
 -10   5 -16   -0.71    1.56
  10  -5 -16   -0.22    1.23
  -5 -10 -16    1.73    2.63
   5  10 -16    0.35    2.34
  10  -5 -16    1.26    2.71
 -10   5 -17    3.99    1.66
  10  -5 -17    4.97    1.37
  -5 -10 -17   10.19    2.85
   5  10 -17   11.46    2.87
  10  -5 -17   12.05    2.86
  10  -5 -18    1.11    1.19
  10  -5 -18   -2.42    2.68
   5  10 -18    0.60    2.55
   5  10 -19   19.12    3.16
  10  -5 -19   14.60    3.07
  10  -5 -20    1.20    2.73
   5  10 -20    0.27    2.48
  10  -5 -21    2.59    2.61
   5  10 -21    7.78    2.46
   5  10 -22    0.25    2.11
  10  -5 -22    3.89    2.39
 -10   5 -22    3.29    0.98
  10  -5 -23    2.04    2.11
   5  10 -23    2.14    1.79
 -10   5 -23    8.77    0.97
  -5 -10 -23    6.31    0.78
  10  -5 -24    3.20    1.67
  -5 -10 -24    4.12    0.52
 -10   5 -24    5.66    0.75
  10  -5 -25    0.73    1.03
 -10   5 -25    1.17    0.42
  -6  10 -24    7.71    0.69
 -10  -6 -24   11.01    0.87
   6 -10 -23    0.34    1.59
  10   6 -23    0.94    1.99
 -10  -6 -23    0.85    0.74
  -6  10 -23    1.37    0.59
  10   6 -22    6.08    2.37
   6 -10 -22    6.21    2.15
 -10  -6 -22    9.52    1.14
   6 -10 -21   -0.97    2.32
  10   6 -21    0.46    2.40
  10   6 -20    3.35    2.71
   6 -10 -20   13.11    2.68
  10   6 -19   16.50    3.36
   6 -10 -19   26.71    3.27
   6 -10 -18    9.04    1.54
  10   6 -18    3.65    2.75
   6 -10 -18    5.60    2.64
   6 -10 -17   11.61    1.62
  -6  10 -17   10.47    2.06
  10   6 -17    6.25    2.72
   6 -10 -17    3.75    2.62
   6 -10 -16    9.62    1.52
  -6  10 -16    9.01    2.04
  -6  10 -16    4.80    2.62
  10   6 -16    5.53    2.74
   6 -10 -16    5.55    2.63
  -6  10 -15   23.65    2.89
   6 -10 -15   22.26    2.10
  10   6 -15   19.90    3.29
   6 -10 -15   19.70    2.84
  -6  10 -15   24.55    3.35
  -6  10 -14   25.15    2.96
   6 -10 -14   25.96    2.27
  10   6 -14   20.02    3.34
   6 -10 -14   25.14    3.01
  -6  10 -14   30.08    3.27
   6 -10 -13   73.66    4.91
  -6  10 -13   69.24    5.59
   6 -10 -13   70.77    5.36
  10   6 -13   79.78    5.78
  -6  10 -12   58.44    4.63
 -10  -6 -12   48.39    3.96
   6 -10 -12   54.24    3.81
  10   6 -12   53.40    4.37
 -10  -6 -11  199.59   13.24
  10   6 -11  228.66   13.53
 -10  -6 -10  187.46   12.38
  10   6 -10  210.66   12.64
 -10  -6  -9  103.85    6.87
  10   6  -9  104.40    7.01
 -10  -6  -8   32.19    2.77
  10   6  -8   36.85    2.94
   6  10   8   35.64    2.72
 -10  -6  -7   26.29    2.35
   6 -10  -7   27.76    2.24
  10   6  -7   27.86    2.49
 -10  -6  -6  104.49    6.93
   6 -10  -6  108.36    6.80
   6 -10  -6  105.20    6.78
 -10   6   5  583.43   34.97
 -10  -6  -5  606.63   35.25
   6 -10  -5  569.75   35.07
   6 -10  -5  571.29   35.06
 -10   6   4  133.74    8.05
 -10  -6  -4  141.34    8.32
   6 -10  -4  122.79    8.05
   6 -10  -4  124.92    8.05
 -10   6   3   35.27    2.65
 -10  -6  -3   41.23    2.96
   6 -10  -3   40.51    2.62
   6 -10  -3   35.64    2.58
 -10  -6  -2  387.94   22.69
 -10   6   2  370.92   22.54
  10   6  -2  386.46   22.63
   6  10   2  356.66   22.41
 -10   6   1   63.70    4.24
  -6  10  -1   65.97    4.31
   6  10   1   59.35    4.03
  10  -6   1   70.17    4.38
  10   6  -1   64.78    4.32
 -10   6   0   25.36    2.00
  -6  10   0   22.55    1.93
  10  -6   0   22.85    2.10
  10   6   0   23.92    2.04
  -6 -10   0   23.63    2.06
  -6  10   1   49.78    3.29
 -10   6  -1   47.92    3.45
  10   6   1   52.79    3.48
  10  -6  -1   47.90    3.45
  -6 -10  -1   45.37    3.41
   6 -10   1   47.47    3.17
 -10  -6   1   49.84    3.52
 -10   6  -2  379.91   23.06
  -6  10   2  384.12   22.83
  10  -6  -2  391.29   23.02
   6 -10   2  364.12   22.80
  -6 -10  -2  376.29   22.97
 -10  -6   2  376.11   23.06
 -10   6  -3   38.10    2.99
  -6  10   3   37.29    2.50
 -10  -6   3   36.68    2.93
   6  10  -3   39.53    2.61
   6  10  -3   36.22    2.59
  -6 -10  -3   38.41    2.77
 -10   6  -4  126.13    8.01
  -6 -10  -4  124.69    7.78
 -10  -6   4  123.95    7.95
   6  10  -4  123.03    7.70
   6  10  -4  120.26    7.69
 -10   6  -5  565.29   34.46
   6  10  -5  571.22   34.18
   6  10  -5  551.95   34.16
  -6 -10  -5  562.80   34.19
 -10  -6   5  583.81   34.37
 -10   6  -6  123.09    8.59
  -6 -10  -6  126.59    8.28
   6  10  -6  141.14    8.37
   6  10  -6  135.91    8.35
 -10   6  -7   26.31    2.57
  10  -6  -7   27.15    2.46
  -6 -10  -7   24.85    2.02
   6  10  -7   26.72    2.18
 -10   6  -8   23.95    2.59
   6  10  -8   27.72    2.38
  -6 -10  -8   26.11    2.07
  10  -6  -8   30.26    2.61
   6 -10   8   31.00    2.33
   6 -10   9   88.66    6.03
  10  -6  -9   93.46    6.27
 -10   6 -10  170.93   12.16
  10  -6 -10  206.92   12.19
 -10   6 -11  195.91   13.28
  10  -6 -11  216.32   13.26
  10  -6 -12   55.67    3.76
 -10   6 -12   50.61    4.38
  10  -6 -12   56.50    4.39
  10  -6 -13   61.68    4.42
 -10   6 -13   65.42    5.12
  -6 -10 -13   79.40    5.21
   6  10 -13   58.24    4.89
  10  -6 -13   77.01    5.53
  10  -6 -14   23.49    2.13
 -10   6 -14   23.40    2.81
  -6 -10 -14   25.98    3.20
  10  -6 -14   23.02    3.32
   6  10 -14   27.20    2.87
 -10   6 -15   20.15    2.60
  10  -6 -15   21.15    1.98
  -6 -10 -15   21.69    3.05
  10  -6 -15   16.32    3.17
   6  10 -15   18.66    2.93
  10  -6 -16   16.07    1.75
 -10   6 -16   16.60    2.31
  -6 -10 -16    8.61    2.92
   6  10 -16   10.39    2.61
  10  -6 -16    7.90    2.94
 -10   6 -17    4.85    1.71
  10  -6 -17    6.58    1.35
  10  -6 -17    0.77    2.66
   6  10 -17    3.29    2.71
  10  -6 -18   11.28    1.51
   6  10 -18    5.89    2.77
  10  -6 -18    7.25    2.89
   6  10 -19   21.13    3.22
  10  -6 -19   16.13    3.23
  10  -6 -20    9.19    2.90
   6  10 -20   11.88    2.66
  10  -6 -21    1.22    2.55
   6  10 -21    2.88    2.36
   6  10 -22    5.90    2.13
  10  -6 -22    5.84    2.45
 -10   6 -22   10.90    1.15
   6  10 -23    3.03    1.71
  10  -6 -23    1.20    1.95
 -10   6 -23    0.69    0.76
  -6 -10 -23    0.51    0.54
 -10   6 -24   10.52    0.86
  -6 -10 -24    8.11    0.69
 -10   6 -25    2.07    0.37
  10   7 -24    1.67    1.41
 -10  -7 -24    0.68    0.52
   7 -10 -23    1.55    1.54
  10   7 -23    1.60    1.89
 -10  -7 -23    5.68    0.80
  -7  10 -23    5.23    0.69
   7 -10 -22    4.65    1.91
  10   7 -22    3.08    2.12
  -7  10 -22    4.98    0.79
 -10  -7 -22    4.00    0.92
  10   7 -21    2.76    2.46
   7 -10 -21    3.69    2.20
 -10  -7 -21    0.33    0.93
   7 -10 -20    2.35    2.45
  10   7 -20    2.34    2.54
  10   7 -19   14.34    2.96
   7 -10 -19   15.43    2.87
   7 -10 -18    7.84    1.47
   7 -10 -18    1.81    2.65
  10   7 -18    4.23    2.61
   7 -10 -17    6.09    1.45
   7 -10 -17    4.13    2.67
  10   7 -17    2.91    2.64
   7 -10 -16   30.01    2.52
  -7  10 -16   28.66    3.17
   7 -10 -16   30.03    3.41
  10   7 -16   22.54    3.37
  -7  10 -15   83.22    5.98
   7 -10 -15   80.85    5.21
  10   7 -15   70.46    5.89
   7 -10 -15   72.04    5.72
  -7  10 -14   75.50    5.53
   7 -10 -14   73.74    4.68
  10   7 -14   59.15    5.43
   7 -10 -14   61.57    5.12
   7 -10 -13   63.68    4.03
  -7  10 -13   70.21    4.90
   7 -10 -13   42.82    4.41
  10   7 -13   43.90    4.78
  -7  10 -13   62.47    4.77
   7 -10 -13   59.48    4.00
   7 -10 -12   54.55    3.75
 -10  -7 -12   50.28    3.90
  -7  10 -12   54.82    4.42
  10   7 -12   43.14    4.66
 -10  -7 -11   92.67    6.47
  10   7 -11  105.01    6.79
 -10  -7 -10   96.93    6.51
  10   7 -10   99.11    6.74
  -7  10  -9  312.68   21.51
 -10  -7  -9  343.64   21.29
  10   7  -9  380.40   21.46
  -7  10  -8   51.86    4.12
 -10  -7  -8   54.03    3.86
   7 -10  -8   54.29    3.85
  10   7  -8   53.82    3.98
  -7  10  -7  417.92   27.77
 -10  -7  -7  452.34   27.62
  10   7  -7  476.92   27.67
   7 -10  -7  455.35   27.56
   7 -10  -7  453.71   27.57
 -10  -7  -6  289.05   17.59
  -7  10  -6  259.31   17.69
  10   7  -6  282.32   17.58
   7 -10  -6  298.76   17.51
   7 -10  -6  286.53   17.47
  -7  10  -5  319.82   19.63
 -10  -7  -5  322.37   19.50
   7 -10  -5  309.81   19.37
   7 -10  -5  318.92   19.35
  -7  10  -4  280.89   18.28
 -10  -7  -4  287.79   18.21
 -10   7   4  290.13   17.97
   7 -10  -4  299.19   18.05
   7 -10  -4  316.22   18.09
  -7  10  -3   34.56    2.88
 -10   7   3   35.57    2.55
 -10  -7  -3   35.52    2.81
   7 -10  -3   35.77    2.54
   7 -10  -3   37.27    2.56
 -10   7   2  348.84   20.84
 -10  -7  -2  349.37   21.01
  -7  10  -2  346.30   21.01
   7  10   2  332.64   20.76
 -10   7   1 1108.84   67.62
  -7  10  -1 1142.11   67.70
  10  -7   1 1151.96   67.69
  -7 -10   1 1159.03   67.76
  10   7  -1 1102.34   67.65
   7  10   1 1116.45   67.49
 -10  -7  -1 1108.66   67.73
 -10   7   0  113.88    7.48
  -7  10   0  116.77    7.46
  -7 -10   0  122.04    7.58
  10   7   0  121.23    7.50
  10  -7   0  117.35    7.50
   7 -10   0  115.96    7.32
  -7  10   1 1051.50   65.19
 -10   7  -1 1098.62   65.32
  10   7   1 1117.87   65.28
   7 -10   1 1067.67   65.13
  -7 -10  -1 1088.96   65.32
  10  -7  -1 1118.48   65.30
 -10  -7   1 1073.25   65.36
  -7  10   2  354.09   21.37
 -10   7  -2  358.27   21.61
   7 -10   2  357.43   21.39
 -10  -7   2  341.86   21.60
  -7 -10  -2  347.42   21.54
  -7  10   3   38.65    2.67
 -10   7  -3   38.57    3.11
   7  10  -3   44.03    2.82
 -10  -7   3   41.34    3.15
   7  10  -3   40.11    2.79
  -7 -10  -3   38.60    2.94
 -10   7  -4  300.59   20.07
  -7 -10  -4  308.70   19.89
   7  10  -4  337.68   19.84
   7  10  -4  342.91   19.85
 -10  -7   4  328.06   20.07
 -10   7  -5  276.18   17.55
 -10  -7   5  288.11   17.50
   7  10  -5  287.36   17.31
  -7 -10  -5  287.57   17.34
   7  10  -5  273.82   17.28
 -10   7  -6  259.43   17.04
   7  10  -6  287.30   16.82
  10  -7  -6  277.11   16.92
   7  10  -6  281.51   16.81
  -7 -10  -6  259.13   16.76
 -10   7  -7  362.08   24.26
  10  -7  -7  411.44   24.17
  -7 -10  -7  385.27   23.95
   7  10  -7  411.94   24.04
 -10   7  -8   32.59    2.95
   7  10  -8   31.79    2.59
  10  -7  -8   30.69    2.77
  -7 -10  -8   31.99    2.39
   7 -10   9  342.00   20.50
  10  -7  -9  352.51   20.65
  -7 -10  -9  306.55   20.24
   7  10  -9  351.29   20.50
  10  -7 -10  108.13    7.34
 -10   7 -11   86.88    6.61
  10  -7 -11   99.28    6.57
  10  -7 -12   54.86    3.82
 -10   7 -12   52.57    4.49
  10  -7 -12   51.47    4.79
  10  -7 -12   64.80    4.55
  10  -7 -13   52.29    3.35
 -10   7 -13   50.35    4.14
  10  -7 -13   45.38    4.37
  10  -7 -14   71.08    4.60
 -10   7 -14   70.98    5.36
  10  -7 -14   63.11    5.41
   7  10 -14   60.92    5.08
  10  -7 -15   65.92    4.44
 -10   7 -15   70.34    5.27
  10  -7 -15   57.80    5.22
   7  10 -15   62.89    5.01
 -10   7 -16   29.00    3.17
  10  -7 -16   31.59    2.53
   7  10 -16   28.90    3.37
  10  -7 -16   31.89    3.58
  10  -7 -17    5.24    1.42
   7  10 -17    3.01    2.61
  10  -7 -17    4.40    2.82
  10  -7 -18    7.89    1.49
  10  -7 -18    6.04    2.73
   7  10 -18    5.32    2.70
  10  -7 -19   15.46    3.07
   7  10 -19   17.49    3.06
  10  -7 -20    2.30    2.77
   7  10 -20    4.34    2.45
 -10   7 -21    2.39    0.96
  10  -7 -21    1.88    2.48
   7  10 -21    3.65    2.32
 -10   7 -22    5.60    0.95
  -7 -10 -22    5.63    0.81
   7  10 -22    3.12    2.06
  -7 -10 -23    6.40    0.73
 -10   7 -23    7.31    0.88
   7  10 -23    2.39    1.68
  10  -7 -23    1.71    1.87
 -10   7 -24    0.64    0.48
  10  -7 -24   -0.76    1.31
 -10  -8 -24    6.87    0.60
  10  -8  24    4.72    0.86
  10   8 -23    0.31    1.71
   8 -10 -23    1.39    1.41
  -8  10 -23    1.14    0.56
 -10  -8 -23    2.14    0.64
  10   8 -22    7.56    2.23
 -10  -8 -22    9.46    1.06
  -8  10 -22   11.17    1.00
  10   8 -21    2.67    2.32
   8 -10 -21    2.59    2.22
  -8  10 -21    6.48    0.94
 -10  -8 -21    6.32    1.00
  10   8 -20   10.73    3.00
   8 -10 -20   10.55    2.90
  10   8 -19    1.67    2.57
   8 -10 -19    1.35    2.60
   8 -10 -18    4.77    1.45
   8 -10 -18    4.51    2.68
  10   8 -18    3.12    2.56
   8 -10 -17   30.75    2.43
   8 -10 -17   23.17    3.38
  10   8 -17   19.73    3.36
   8 -10 -16    2.50    1.39
  -8  10 -16    0.57    1.71
  10   8 -16    1.27    2.55
   8 -10 -16    2.41    2.29
  -8  10 -15    4.35    1.84
   8 -10 -15    3.23    1.37
   8 -10 -15    0.82    2.22
  10   8 -15    1.63    2.44
  -8  10 -14   61.78    5.00
   8 -10 -14   67.72    4.31
   8 -10 -14   56.80    4.75
  10   8 -14   54.08    5.06
   8 -10 -13   48.88    3.26
  -8  10 -13   44.60    3.99
  10   8 -13   35.18    4.06
   8 -10 -13   37.88    3.74
   8 -10 -13   45.98    3.30
   8 -10 -12   23.40    2.09
  -8  10 -12   19.91    2.76
  10   8 -12   22.14    3.05
   8 -10 -12   23.41    2.12
   8 -10 -11   10.25    1.38
 -10  -8 -11    8.02    1.35
  10   8 -11    9.41    1.85
  -8  10 -10   96.29    6.72
 -10  -8 -10   89.04    6.21
  10   8 -10   98.46    6.46
  -8  10  -9   54.97    4.48
 -10  -8  -9   54.72    4.03
  10   8  -9   58.86    4.21
   8 -10  -9   56.70    4.10
  -8  10  -8   40.65    3.73
 -10  -8  -8   43.35    3.45
  10   8  -8   54.52    3.63
   8 -10  -8   50.19    3.55
 -10  -8  -7   22.73    2.22
  -8  10  -7   20.69    2.45
  10   8  -7   27.14    2.37
   8 -10  -7   30.83    2.31
 -10  -8  -6   33.84    2.56
  -8  10  -6   28.64    2.75
  10   8  -6   30.36    2.52
   8 -10  -6   29.58    2.42
   8 -10  -6   30.34    2.42
 -10  -8  -5  504.82   30.60
  -8  10  -5  487.72   30.73
   8 -10  -5  511.16   30.50
   8 -10  -5  502.05   30.47
 -10  -8  -4   52.76    3.83
  -8  10  -4   46.40    3.91
 -10   8   4   50.02    3.49
   8 -10  -4   55.58    3.66
   8 -10  -4   61.84    3.71
  -8  10  -3  452.34   27.47
 -10   8   3  440.48   27.19
 -10  -8  -3  463.07   27.42
  -8  10  -2   88.99    5.89
 -10   8   2   83.62    5.65
   8  10   2   87.87    5.62
 -10  -8  -2   85.06    5.86
  10  -8   2   95.52    5.80
 -10   8   1  623.01   37.77
  -8  10  -1  623.51   37.83
 -10  -8  -1  654.76   37.91
  -8 -10   1  629.47   37.90
  10   8  -1  622.98   37.77
  10  -8   1  647.01   37.81
   8  10   1  596.44   37.65
 -10   8   0  982.95   60.49
  -8  10   0  994.75   60.47
  10   8   0 1036.39   60.47
  10  -8   0 1008.29   60.49
   8 -10   0 1005.94   60.37
  -8 -10   0 1033.17   60.58
   8  10   0  983.70   60.35
  -8  10   1  602.09   36.90
 -10   8  -1  624.36   37.03
  10   8   1  608.52   36.94
  10  -8  -1  631.30   36.98
   8 -10   1  600.30   36.85
  -8 -10  -1  607.46   37.04
 -10   8  -2  111.49    7.39
  -8  10   2  112.38    7.14
 -10  -8   2  103.14    7.39
   8 -10   2  124.69    7.22
  10   8   2  109.52    7.29
  -8 -10  -2  118.59    7.34
 -10   8  -3  451.20   26.98
  -8  10   3  429.63   26.63
 -10  -8   3  465.09   26.98
  -8 -10  -3  437.15   26.85
 -10   8  -4   47.28    3.78
  -8 -10  -4   46.47    3.57
 -10  -8   4   47.48    3.75
   8  10  -4   55.37    3.51
   8  10  -4   53.54    3.51
 -10   8  -5  430.78   26.63
   8  10  -5  430.98   26.37
   8  10  -5  431.09   26.38
  -8 -10  -5  443.61   26.44
 -10   8  -6   24.67    2.44
  10  -8  -6   22.19    2.20
  -8 -10  -6   23.16    2.02
   8  10  -6   23.02    2.05
 -10   8  -7   17.55    2.23
  10  -8  -7   23.17    2.17
   8  10  -7   24.26    2.02
  -8 -10  -7   20.12    1.89
 -10   8  -8   30.11    2.97
  10  -8  -8   38.15    2.97
   8  10  -8   37.05    2.79
  -8 -10  -8   32.62    2.58
 -10   8  -9   47.09    3.89
  -8 -10  -9   45.45    3.37
  10  -8  -9   51.44    3.81
   8  10  -9   49.50    3.63
  10  -8 -10   94.24    6.51
  10  -8 -11    8.10    1.29
  10  -8 -11    5.96    1.70
 -10   8 -12   23.62    2.85
  10  -8 -12   25.10    2.15
  10  -8 -12   27.10    3.29
 -10   8 -13   54.34    4.25
  10  -8 -13   48.20    3.43
  10  -8 -13   46.95    4.32
   8  10 -13   42.36    4.00
  10  -8 -14   56.88    3.85
 -10   8 -14   57.29    4.68
   8  10 -14   49.07    4.41
  10  -8 -14   52.06    4.62
  10  -8 -15    0.15    1.26
 -10   8 -15   -1.11    1.83
  10  -8 -15    2.06    2.57
   8  10 -15    0.72    2.27
  10  -8 -16    4.67    1.43
 -10   8 -16    5.00    1.89
   8  10 -16    5.05    2.53
  10  -8 -16    0.59    2.36
  10  -8 -17   26.42    2.21
  10  -8 -17   17.81    3.25
   8  10 -17   22.69    3.24
  10  -8 -18    4.00    1.38
   8  10 -18    6.85    2.70
  10  -8 -18    4.32    2.79
  10  -8 -19    2.72    1.27
   8  10 -19    2.46    2.69
  10  -8 -19    3.86    2.85
  10  -8 -20   12.95    3.17
   8  10 -20   13.66    3.02
  10  -8 -21    3.62    2.46
   8  10 -21    3.73    2.26
 -10   8 -21    5.84    1.02
  -8 -10 -21    5.75    0.91
   8  10 -22    5.39    2.08
  10  -8 -22    5.28    2.21
 -10   8 -22   11.20    1.09
  -8 -10 -22   10.77    1.01
   8  10 -23   -1.10    1.45
  10  -8 -23   -0.12    1.67
  -8 -10 -23    1.44    0.52
 -10   8 -23    1.65    0.62
  10  -8 -24    1.46    1.13
 -10   8 -24    6.73    0.60
   9 -10 -23    1.91    1.24
  10   9 -23    0.27    1.48
  -9  10 -23    2.24    0.50
 -10  -9 -23    3.36    0.56
   9 -10 -22    5.23    1.92
  10   9 -22    4.92    2.12
 -10  -9 -22   13.25    1.13
  -9  10 -22   14.12    1.09
  10   9 -21    4.24    2.18
   9 -10 -21    3.87    2.14
  -9  10 -21    3.25    0.83
 -10  -9 -21    2.65    0.85
   9 -10 -20    1.95    2.38
  10   9 -20   -0.31    2.39
 -10  -9 -20    1.89    0.90
  -9  10 -20    1.47    0.86
   9 -10 -19   11.72    1.70
   9 -10 -19    9.97    2.73
  10   9 -19    9.78    2.80
 -10  -9 -19   14.69    1.41
   9 -10 -18    8.19    1.54
   9 -10 -18    8.96    2.70
  10   9 -18    8.14    2.78
   9 -10 -17    6.10    1.52
  10   9 -17    4.83    2.55
   9 -10 -17    4.21    2.51
   9 -10 -16   12.00    1.75
  -9  10 -16   10.97    2.25
  10   9 -16    9.35    2.66
   9 -10 -16    8.47    2.61
   9 -10 -15    6.65    1.52
  -9  10 -15    7.13    2.07
   9 -10 -15    6.41    2.54
  10   9 -15    5.53    2.60
  -9  10 -14   13.07    2.32
   9 -10 -14   11.72    1.65
  10   9 -14    9.01    2.59
   9 -10 -14   11.66    2.50
  -9  10 -13   16.78    2.42
   9 -10 -13   18.83    1.80
   9 -10 -13   10.17    2.45
  10   9 -13    7.26    2.80
   9 -10 -12   32.98    2.53
   9 -10 -12   27.45    3.27
  10   9 -12   24.09    3.30
   9 -10 -12   34.00    2.63
  10   9 -11   10.39    1.86
   9 -10 -11    4.50    1.26
  10   9 -10    1.22    1.27
 -10  -9 -10    1.58    1.02
   9 -10 -10    0.67    1.24
  -9  10 -10    1.12    1.59
  10   9  -9   86.67    5.37
   9 -10  -9   77.41    5.25
 -10  -9  -9   68.89    5.06
  -9  10  -9   68.30    5.45
  10   9  -8  339.41   19.41
   9 -10  -8  312.93   19.34
  -9  10  -8  296.11   19.58
 -10  -9  -8  301.90   19.27
  10   9  -7   37.55    2.98
   9 -10  -7   38.20    2.96
  -9  10  -7   35.17    3.24
 -10  -9  -7   39.59    2.97
  10   9  -6  101.39    6.46
   9 -10  -6  103.15    6.45
 -10  -9  -6   99.30    6.50
  -9  10  -6   84.83    6.67
 -10  -9  -5   17.35    1.75
   9 -10  -5   13.05    1.57
   9 -10  -5   13.04    1.48
  10   9  -5   15.32    1.64
  -9  10  -5   16.71    2.01
 -10  -9  -4   46.05    3.26
   9 -10  -4   41.11    3.04
   9 -10  -4   41.76    3.04
  -9  10  -4   40.32    3.35
 -10  -9  -3  108.31    6.78
 -10   9   3   97.26    6.47
  -9  10  -3  108.18    6.86
 -10  -9  -2  297.82   17.80
   9  10   2  287.83   17.58
  10  -9   2  287.78   17.67
 -10   9   2  278.78   17.57
  -9  10  -2  291.40   17.77
  10  -9   1  370.98   22.00
 -10  -9  -1  374.71   22.12
  -9 -10   1  359.41   22.14
   9  10   1  361.54   21.90
 -10   9   1  353.32   21.95
  -9  10  -1  343.99   22.03
   9  10   0  564.44   33.93
  10  -9   0  563.59   34.01
  -9 -10   0  589.92   34.15
 -10  -9   0  545.96   34.12
   9 -10   0  554.43   33.94
  10   9   0  586.06   33.99
 -10   9   0  550.11   34.02
  -9  10   0  540.85   34.01
  10   9   1  353.04   21.12
  -9 -10  -1  349.06   21.23
   9 -10   1  354.29   21.09
  -9  10   1  332.47   21.08
 -10   9  -1  342.17   21.21
  -9 -10  -2  265.60   16.44
   9 -10   2  259.02   16.29
  10   9   2  261.06   16.33
 -10   9  -2  274.89   16.50
  -9  10   2  270.68   16.25
  -9 -10  -3   75.99    4.79
 -10  -9   3   67.76    4.85
  -9  10   3   67.10    4.47
 -10   9  -3   69.56    4.88
   9  10  -4   41.57    2.87
   9  10  -4   37.22    2.89
 -10  -9   4   38.74    3.19
  -9 -10  -4   39.62    3.00
 -10   9  -4   38.42    3.16
  10  -9  -5   13.31    1.64
  -9 -10  -5   12.90    1.57
   9  10  -5   14.40    1.52
 -10   9  -5   13.24    1.93
  10  -9  -6   84.33    5.45
  -9 -10  -6   73.79    5.35
   9  10  -6   88.25    5.40
 -10   9  -6   72.72    5.63
  10  -9  -7   48.30    3.41
  -9 -10  -7   40.80    3.21
   9  10  -7   45.12    3.33
 -10   9  -7   43.74    3.63
  -9 -10  -8  307.82   19.50
   9  10  -8  329.88   19.62
  10  -9  -8  326.72   19.67
 -10   9  -8  304.85   19.87
  -9 -10  -9   80.84    5.58
   9  10  -9   90.14    5.79
  10  -9  -9   90.22    5.87
 -10   9  -9   75.38    6.01
  10  -9 -10    3.79    1.53
   9  10 -10    3.42    1.37
 -10   9 -10    1.93    1.61
  10  -9 -11    8.85    1.41
  10  -9 -11    7.97    1.57
  10  -9 -12   38.93    2.81
 -10   9 -12   41.36    3.58
   9  10 -12   28.62    3.39
  10  -9 -12   31.28    3.64
  10  -9 -12   37.93    2.93
  10  -9 -13   24.82    2.01
 -10   9 -13   23.81    2.72
   9  10 -13    8.73    2.60
  10  -9 -13   14.95    2.84
  10  -9 -14   17.42    1.78
 -10   9 -14   17.35    2.63
   9  10 -14   10.45    2.61
  10  -9 -14   12.09    2.86
 -10   9 -15    1.70    1.76
  10  -9 -15    4.01    1.39
  10  -9 -15    4.36    2.39
   9  10 -15    5.42    2.36
 -10   9 -16   16.17    2.47
  10  -9 -16   18.43    1.94
  10  -9 -16   11.27    2.78
   9  10 -16    8.67    2.45
  10  -9 -17    7.62    1.47
   9  10 -17    3.38    2.55
  10  -9 -17    4.50    2.53
  10  -9 -18    8.80    1.57
  10  -9 -18    9.73    2.80
   9  10 -18    8.81    2.64
  10  -9 -19   14.07    1.64
  10  -9 -19   11.02    2.83
   9  10 -19    8.04    2.71
 -10   9 -20    4.81    0.98
  -9 -10 -20    3.73    0.93
  10  -9 -20    1.75    2.53
   9  10 -20    2.42    2.45
 -10   9 -21    5.49    0.94
  -9 -10 -21    5.52    0.88
   9  10 -21    5.15    2.26
  10  -9 -21    2.89    2.26
 -10   9 -22   11.85    1.06
  -9 -10 -22   11.55    1.00
  10  -9 -22    3.80    1.95
   9  10 -22    2.71    1.83
 -10   9 -23    2.69    0.56
  -9 -10 -23    2.93    0.50
  10  -9 -23    1.75    1.45
   9  10 -23    0.52    1.41
   9 -10  23    1.13    0.86
  10  10   0   32.54    2.61
  10 -10   0   34.65    2.66
 -10 -10   0   37.56    2.90
 -10  10   0   37.67    2.75
 -10 -10  -1   55.04    4.02
  10  10   1   52.98    3.82
 -10 -10   1   55.00    4.10
  10 -10   1   57.29    3.89
 -10  10   1   57.32    3.89
 -10  10  -1   60.73    4.04
  10  10   2  646.39   39.31
  10 -10   2  653.32   39.34
 -10 -10  -2  672.21   39.48
 -10  10  -2  653.77   39.51
 -10  10   2  636.64   39.27
 -10 -10  -3    6.07    1.31
  10 -10   3    5.97    1.18
  10  10   3    6.62    1.19
 -10 -10   3    6.49    1.48
 -10  10   3    5.85    0.93
 -10  10  -3    6.73    1.48
 -10 -10  -4   19.19    1.91
 -10  10  -4   18.03    2.08
  10 -10  -5   44.39    3.30
 -10 -10  -5   46.00    3.43
  10  10  -5   46.36    3.34
 -10  10  -5   45.82    3.61
 -10 -10  -6    4.87    1.23
  10  10  -6    7.36    1.26
  10 -10  -6    5.63    1.20
 -10  10  -6    7.35    1.69
  10  10  -7    2.40    1.19
 -10 -10  -7    1.44    1.03
  10 -10  -7    2.98    1.20
 -10  10  -7    2.53    1.49
 -10 -10  -8  347.21   22.24
  10 -10  -8  378.69   22.36
  10  10  -8  384.82   22.34
 -10  10  -8  334.79   22.55
  10  10  -9    1.24    1.29
  10 -10  -9    1.48    1.22
 -10 -10  -9    1.56    1.03
 -10  10  -9    1.27    1.58
 -10 -10 -10   46.83    3.66
  10  10 -10   58.62    4.00
  10 -10 -10   59.38    4.06
 -10  10 -10   50.14    4.30
  10 -10 -10   47.59    3.55
  10 -10 -11    7.66    1.38
  10 -10 -11    7.82    1.59
  10 -10 -12    1.06    1.22
  10 -10 -12    0.49    2.32
  10  10 -12    1.46    2.24
  10 -10 -12    2.17    1.44
  10 -10 -13   21.93    2.05
 -10  10 -13   19.97    2.80
  10  10 -13   22.58    2.96
  10 -10 -13   18.98    2.94
 -10  10 -14    7.37    1.93
  10 -10 -14    4.30    1.46
  10  10 -14    4.14    2.40
  10 -10 -14    5.52    2.34
  10 -10 -15    2.09    1.31
 -10  10 -15    2.67    1.87
  10  10 -15    1.38    2.30
  10 -10 -15    2.41    2.41
  10 -10 -16   57.13    3.96
  10  10 -16   52.96    4.55
  10 -10 -16   54.95    4.56
  10 -10 -17    0.24    1.37
  10  10 -17   -0.80    2.41
  10 -10 -17    4.51    2.53
  10 -10 -18    5.19    1.40
  10 -10 -18    2.44    2.49
  10  10 -18    4.05    2.61
 -10  10 -18    9.94    1.23
 -10 -10 -18    8.34    1.15
  10 -10 -19    0.14    1.30
 -10  10 -19   -0.33    0.89
 -10 -10 -19    0.19    0.85
  10 -10 -19    0.33    2.46
  10  10 -19    0.51    2.48
 -10  10 -20    4.92    0.94
 -10 -10 -20    4.24    0.89
  10 -10 -20    1.20    2.27
  10  10 -20    0.93    2.32
 -10  10 -21   11.38    1.06
 -10 -10 -21   10.99    1.07
  10 -10 -21    3.35    2.06
  10  10 -21    4.73    2.17
 -10 -10 -22   32.02    1.91
 -10  10 -22   33.69    1.92
 -10  10 -23    0.18    0.39
 -10 -10 -23    0.10    0.38
  10 -10 -23    1.60    1.13
  10  10 -23    0.65    1.18
  10 -10  23    0.80    0.78
 -11   0   0   -0.38    1.01
  11   0   0    0.20    1.14
 -11   0  -1  111.23    6.90
 -11   0   1  104.91    6.85
  11   0  -1  104.41    6.91
 -11   0   2   93.28    5.97
 -11   0  -2   94.60    6.05
  11   0  -2   87.80    6.05
 -11   0   3  310.42   19.26
 -11   0  -3  321.05   19.35
 -11   0  -4  184.85   11.42
 -11   0   4  179.01   11.27
 -11   0   5   39.80    2.91
 -11   0   6    4.64    0.99
 -11   0  -7   -0.40    1.31
 -11   0   7    0.20    0.86
 -11   0  -8   43.83    3.63
  11   0  -8   52.78    3.79
 -11   0  -9  316.76   20.38
  11   0  -9  342.28   20.44
 -11   0 -10  142.27    9.93
  11   0 -10  166.11   10.07
 -11   0 -11    2.60    1.36
  11   0 -11    3.16    1.69
 -11   0 -12   34.47    3.21
  11   0 -12   42.69    3.57
 -11   0 -13   59.54    4.80
   0 -11 -13   63.86    4.38
  11   0 -13   75.36    5.64
  11   0 -13   68.54    5.15
   0 -11 -14   52.72    3.65
 -11   0 -14   49.66    4.05
   0 -11 -14   50.08    4.21
  11   0 -14   48.81    4.77
   0 -11 -15    4.91    1.46
 -11   0 -15    5.35    1.54
  11   0 -15    8.40    3.06
   0 -11 -15    4.55    2.45
  11   0 -16    3.25    2.84
   0 -11 -16    4.32    2.49
   0  11 -16    1.76    2.48
   0  11 -17    1.64    1.67
  11   0 -17    3.23    2.79
   0  11 -17    0.97    2.72
   0 -11 -17   -0.31    2.54
  11   0 -18    2.45    2.74
   0  11 -18    4.67    2.68
   0 -11 -18    5.69    2.71
   0 -11 -19    0.22    2.46
  11   0 -19    0.23    2.69
   0  11 -19   -1.92    2.75
   0  11 -20    0.72    2.50
   0 -11 -20    4.04    2.55
  11   0 -20    2.54    2.67
   0  11 -21    1.62    2.28
   0 -11 -21    0.65    2.24
  11   0 -21   -0.85    2.50
  11   0 -22    0.06    2.53
 -11   0 -22    0.50    1.00
  11   0 -23    0.59    2.21
 -11   0 -23   -0.14    0.88
  11   0 -24    2.57    1.83
 -11   0 -24    9.45    0.94
  11   0 -25    0.79    1.33
 -11   0 -25    2.09    0.52
  11   1 -25   -0.49    1.26
  11   1 -24    0.33    1.82
 -11  -1 -24    4.21    0.77
  11   1 -23    0.64    2.19
 -11  -1 -23    2.05    0.83
  11   1 -22    6.05    2.58
 -11  -1 -22    4.81    1.06
   1 -11 -21   -0.06    2.30
  11   1 -21    0.14    2.65
   1 -11 -20   14.37    2.80
  -1  11 -20   12.76    2.83
  11   1 -20   11.83    3.00
  -1  11 -19    7.56    2.79
  11   1 -19    9.66    2.92
   1 -11 -19    8.15    2.63
  11   1 -18   27.65    3.71
   1 -11 -18   30.87    3.50
  -1  11 -18   29.17    3.53
  -1  11 -17   -0.64    1.64
   1 -11 -17    1.90    2.63
  11   1 -17    2.33    2.80
  -1  11 -17    3.83    2.62
  -1  11 -16   91.89    6.90
   1 -11 -16  102.64    6.25
  11   1 -16   78.64    6.94
  -1  11 -16   94.15    6.91
   1 -11 -16   94.36    6.89
 -11  -1 -15   15.16    2.00
   1 -11 -15   15.79    1.78
   1 -11 -15   12.20    2.65
  11   1 -15   14.17    3.18
 -11  -1 -14   35.36    3.23
   1 -11 -14   37.50    2.87
   1 -11 -14   39.05    3.62
  11   1 -14   40.98    4.18
 -11  -1 -13   75.15    5.51
   1 -11 -13   76.43    5.09
  11   1 -13   67.99    6.15
  11   1 -13   89.16    5.87
 -11  -1 -12  167.24   12.07
  11   1 -12  220.91   12.41
 -11  -1 -11   51.11    4.03
  11   1 -11   54.09    4.23
 -11  -1 -10  161.50   11.02
  11   1 -10  184.95   11.20
 -11  -1  -9   30.11    2.81
  11   1  -9   35.80    3.02
 -11  -1  -8  138.84    9.00
  11   1  -8  138.54    8.99
 -11  -1  -7  179.24   11.23
 -11   1   7  174.89   10.97
 -11  -1  -6  184.56   11.02
 -11   1   6  166.44   10.74
 -11   1   5   94.16    6.06
 -11   1   4  239.56   14.73
 -11   1   3   14.28    1.51
 -11  -1  -3   15.42    1.75
 -11   1   2  255.25   15.38
 -11  -1  -2  245.60   15.43
  11   1  -2  248.53   15.45
 -11  -1  -1  511.10   30.44
 -11   1   1  487.90   30.38
  11   1  -1  508.32   30.46
 -11   1   0   20.45    1.86
 -11  -1   0   20.34    1.87
  11   1   0   19.18    1.97
  11  -1   0   22.53    2.02
 -11  -1   1  470.53   28.97
 -11   1  -1  476.90   28.99
  11  -1  -1  485.54   29.02
 -11  -1   2  301.04   18.29
 -11   1  -2  308.18   18.35
  11  -1  -2  286.50   18.33
 -11  -1   3   15.72    1.63
 -11   1  -3   15.71    1.75
 -11   1  -4  176.24   10.79
 -11  -1   4  166.26   10.65
 -11  -1   5   63.99    4.33
 -11  -1   6  166.77   10.45
 -11   1  -7  181.41   11.03
 -11  -1   7  166.73   10.79
 -11   1  -8  132.03    8.61
  11  -1  -8  130.56    8.59
 -11   1  -9   34.37    3.05
  11  -1  -9   38.03    3.16
 -11   1 -10  139.77    9.19
 -11   1 -11   57.04    4.34
 -11   1 -12  174.71   11.37
 -11   1 -13   88.66    6.29
  -1 -11 -13   88.31    5.75
  -1 -11 -14   33.72    2.68
  11  -1 -14   32.43    2.46
 -11   1 -14   32.21    3.12
  -1 -11 -14   39.61    3.50
  11  -1 -15   17.69    1.70
 -11   1 -15   21.16    2.34
  -1 -11 -15   16.18    2.85
 -11   1 -16   97.30    6.75
  11  -1 -16   92.17    6.12
   1  11 -16  104.14    7.04
[truncated: 1,407,426 more chars]
